# Supplementary material for: Rapid, biochemical tagging of cellular activity history in vivo
Source: Nat Methods. 2024 Aug 5;21(9):1725–35. doi: 10.1038/s41592-024-02375-7 (PMC11399108; doi:10.1038/s41592-024-02375-7)
Supplement: Supplementary file 3 — Source data for Supplementary Fig. 1. [file 41592_2024_2375_MOESM3_ESM.xlsx]

## Sheet: Supplementary Fig1B
CaM-sTb(N) + sTb(C)-M13-GFP					M13-sTb(N) + sTb(C)-CaM-GFP					sTb(C)-M13-GFP + CD4-CaM-sTb(N)					CaM-sTb(N) + CD4-sTb(C)-M13-GFP
-Biotin -Ca2+	-Biotin +Ca2+	+Biotin -Ca2+	+Biotin +Ca2+		-Biotin -Ca2+	-Biotin +Ca2+	+Biotin -Ca2+	+Biotin +Ca2+		-Biotin -Ca2+	-Biotin +Ca2+	+Biotin -Ca2+	+Biotin +Ca2+		-Biotin -Ca2+	-Biotin +Ca2+	+Biotin -Ca2+	+Biotin +Ca2+
0.00320378	0.0210069	2.89924	2.7239		0.0227827	0.0159648	0.115525	0.184291		-0.00892394	0.0194839	1.51633	3.88674		0.0104942	0.00583479	1.06879	2.96099
0.0556297	0.0312645	2.74444	4.50019		0.0423563	0.0252923	0.165826	0.159222		0.0203948	0.0104976	1.95453	3.44187		0.0374827	0.0107937	1.2977	2.56587
0.00704827	0.0218502	2.52147	1.55033		-0.000184571	0.014895	0.104148	0.117636		0.0131511	0.0251887	1.72495	1.37625		0.00279105	0.0368804	1.47298	2.39918
0.055538	0.0195751	2.42196	3.34386		0.0330768	-0.00949453	0.131484	0.124875		0.0335248	0.0316316	1.88923	2.9805		0.0389461	0.0343541	1.23362	2.86368
0.0135197	0.0192496	3.37582	4.4423		0.0215961	0.027637	0.142178	0.174344		0.025707	0.00910244	1.84809	3.4205		0.0335628	0.0702253	1.96034	2.69373
0.00385073	0.0200253	3.66611	2.78701		0.012557	0.0166464	0.136742	0.136374		0.029169	-0.00189304	2.14546	2.15473		0.011569	0.0128024	1.41374	2.18411
0.0346466	0.0370918	1.07048	5.46621		0.108692	0.060765	0.160145	0.196541		0.0949897	0.0223891	1.34712	3.57959		0.0601266	0.0400739	1.18719	2.92302
0.00598894	0.0197374	2.71714	1.36221		0.0111475	-0.00048143	0.104624	0.0851136		0.0254014	0.0487262	1.99373	1.69635		0.0251725	0.01029	1.30323	2.75349
0.0297156	0.0228129	3.16477	3.39124		0.0302122	0.0268522	0.0952918	0.141884		0.0313512	0.0136375	3.17769	2.38882		0.0152178	0.0328955	1.91516	2.12385
0.0306998	0.0181694	3.48422	3.16043		0.0491319	0.00850804	0.127904	0.198181		0.00659677	0.0116233	2.59067	3.57846		0.0502397	0.0188748	1.52926	2.92475
