# Supplementary material for: Rapid, biochemical tagging of cellular activity history in vivo
Source: Nat Methods. 2024 Aug 5;21(9):1725–35. doi: 10.1038/s41592-024-02375-7 (PMC11399108; doi:10.1038/s41592-024-02375-7)
Supplement: Supplementary file 4 — Source data for Supplementary Fig. 2. [file 41592_2024_2375_MOESM4_ESM.xlsx]

## Sheet: Supplementary Fig2A
P2A			IRES
+Biotin -Ca2+	+Biotin +Ca2+		+Biotin -Ca2+	+Biotin +Ca2+
0.254155	0.951489		0.165603	1.32013
0.315797	0.687669		0.19248	0.982341
0.303168	0.763805		0.238975	1.3579
0.248493	0.550842		0.319235	0.900267
0.598829	1.3029		0.364919	1.07442
0.440895	1.25673		0.101425	0.724251
0.406732	1.44591		0.204546	1.14741
0.498601	1.25538		0.108744	0.955251

## Sheet: Supplementary Fig2B
+Biotin -Ca2+			+Biotin +Ca2+
GFP	SA-647		GFP	SA-647
27.1589	15.5331		19.6801	24.072
22.2714	12.9143		39.9571	50.0821
14.0147	8.73529		38.5823	50.5743
17.2471	12.5059		15.976	20.928
27.0602	13.7685		15.8889	22.0494
22.7958	11.6125		30.6495	44.7367
16.2794	12.9433		34.1667	36.1583
26.4487	14.4989		26.0982	47.4807
25.4501	18.6701		19.8872	42.1487
17.7522	14.0836		32.7799	42.4513
30.2973	21.5395		15.8372	18.3023
26.6377	15.2712		29.224	57.9617
16.4016	14.3438		14.7077	21.9692
22.3553	10.3947		33.7091	36.8858
36.7523	35.1106		18.9898	38.602
27.0341	12.3675		38.4125	61.3647
17.6369	12.2202		29.6558	60.4274
14.4528	11.6038		15.2182	13.4727
19.1379	13.8177		28.378	62.346
15.5031	15.1069		13.8824	18.2745
16.7628	12.891		31.4777	61.1524
14.1318	11.5271		14.3729	13.5424
29.354	17.2671		21.0827	26.406
30.6905	17.1369		32.9919	80.7092
26.2053	16.8069		17.5251	33.6034
15.3625	14.4		18.1316	12.5526
18.4298	15.8017		15.3606	29.7308
47.9239	28.3913		14.3198	25.2024
18.0222	13.9556		14.5316	16.6709
13.9097	9.59028		25.902	22.8682
20.2174	12.6429		29.7923	22.5615
33.9742	24.9948		25.2407	40.6065

## Sheet: Supplementary Fig2C
SA-647 - autofluor			Raw GFP
-Ca2+	+Ca2+		-Ca2+	+Ca2+
5.43424	27.6959		22.7397	24.1378

## Sheet: Supplementary Fig2D
SA-647/GFP
-Ca2+	+Ca2+
0.239	1.1474
