# Supplementary material for: Rapid, biochemical tagging of cellular activity history in vivo
Source: Nat Methods. 2024 Aug 5;21(9):1725–35. doi: 10.1038/s41592-024-02375-7 (PMC11399108; doi:10.1038/s41592-024-02375-7)
Supplement: Supplementary file 5 — Source data for Supplementary Fig. 3. [file 41592_2024_2375_MOESM5_ESM.xlsx]

## Sheet: Supplementary Fig3C
0 hr			8 hr			24 hr
Biotin - Ca2+	Biotin + Ca2+		Biotin - Ca2+	Biotin + Ca2+		Biotin - Ca2+	Biotin + Ca2+
3.71833	6.48251		4.78022	5.28369		3.58331	3.86277
3.47352	5.96071		5.61693	6.38777		3.29016	3.18335
3.84694	5.27538		4.47864	5.37548		3.72594	3.37243
5.69675	7.23408		4.37384	4.15884		2.98333	2.85915
4.29837	8.8742		4.54198	5.13248		2.71854	2.9047
3.77374	5.20785		5.01364	5.02179		2.53734	3.58752
4.4239	7.07296		4.85138	5.30258		3.76695	3.578
4.19824	5.87252		4.12752	6.48974		3.55396	3.26939
3.69763	5.34691		4.72469	6.8363		2.66901	4.07443
3.40214	4.97764		4.5633	6.90433		2.85358	3.45836

## Sheet: Supplementary Fig3D
0 hr			8 hr			24 hr
Biotin - Ca2+	Biotin + Ca2+		Biotin - Ca2+	Biotin + Ca2+		Biotin - Ca2+	Biotin + Ca2+
8.30135	8.59106		17.1491	16.9675		14.4737	14.1478
7.7365	7.45645		18.808	18.709		15.4932	12.5768
7.86752	7.07938		17.6603	17.3121		16.3723	19.6754
8.94312	9.68473		19.0073	15.3308		13.1065	14.8467
7.89627	10.4162		16.8385	17.5516		12.4898	16.5724
7.20181	7.85038		19.7592	16.0833		10.5488	14.2712
9.58477	8.92835		18.2863	19.0692		16.7252	18.2369
8.55494	8.65965		16.8771	18.2168		12.815	18.564
8.52372	7.73926		14.4699	19.4923		12.1276	17.9345
7.46897	7.52871		15.2116	15.1559		13.4925	17.5512

## Sheet: Supplementary Fig3E
0 hr			8 hr			24 hr
Biotin - Ca2+	Biotin + Ca2+		Biotin - Ca2+	Biotin + Ca2+		Biotin - Ca2+	Biotin + Ca2+
0.447918	0.754565		0.278745	0.311401		0.247573	0.273029
0.448978	0.799404		0.298646	0.341427		0.212362	0.253113
0.488965	0.745176		0.253599	0.310505		0.227576	0.171403
0.636998	0.746957		0.230113	0.271273		0.227623	0.192578
0.544354	0.85196		0.269738	0.292423		0.217661	0.175273
0.523999	0.663389		0.253738	0.312237		0.240533	0.251381
0.461556	0.792191		0.265302	0.278071		0.225226	0.196196
0.490739	0.678148		0.244563	0.356251		0.277328	0.176114
0.433804	0.690882		0.326519	0.350718		0.220078	0.227183
0.455504	0.661155		0.299989	0.455554		0.211493	0.197044

## Sheet: Supplementary Fig3F
0 hr			8 hr			24 hr
Light - Ca2+	Light + Ca2+		Light - Ca2+	Light + Ca2+		Light - Ca2+	Light + Ca2+
1.35045	1.27192		1.06117	1.60569		0.806747	1.84282
1.73643	1.6013		0.977199	0.793718		1.73191	2.1276
1.54185	1.39235		1.62188	1.03318		1.59423	2.11225
1.82564	1.85664		1.07758	0.967129		1.1719	1.53842
2.15913	1.50431		0.820529	1.05006		1.53624	1.82906
1.70507	0.903997		1.15003	0.778533		2.23694	2.00576
0.96593	1.50431		0.824167	1.58966		1.67921	1.12272
1.07208	1.19181		0.766526	1.18843		1.30158	0.948033
1.6824	1.56667		1.33866	1.65305		1.44426	1.18382
1.61012	1.77595		1.09644	1.28389		2.05005	1.36799

## Sheet: Supplementary Fig3G
0 hr			8 hr			24 hr
Light - Ca2+	Light + Ca2+		Light - Ca2+	Light + Ca2+		Light - Ca2+	Light + Ca2+
13.2084	13.6396		18.6523	15.0617		16.2389	18.1473
13.1851	13.7426		21.3651	20.6971		16.9402	18.6234
15.0775	14.7854		22.7128	16.2842		18.1323	20.3574
15.5121	13.3708		23.3345	19.4434		17.479	16.3185
12.4565	11.5145		22.7207	21.1359		18.3381	17.193
12.559	15.3527		21.128	17.4375		16.2288	17.7497
13.8551	14.3519		19.4415	22.1157		18.7133	17.1789
13.981	15.7695		20.8377	23.5289		18.0258	17.7843
14.274	15.4782		19.8304	24.0454		17.7834	15.4238
13.7722	13.4631		19.8768	16.938		17.2296	16.8988

## Sheet: Supplementary Fig3H
0 hr			8 hr			24 hr
Light - Ca2+	Light + Ca2+		Light - Ca2+	Light + Ca2+		Light - Ca2+	Light + Ca2+
0.102242	0.0932525		0.056892	0.106608		0.0496798	0.101547
0.131697	0.116521		0.045738	0.0383493		0.102237	0.114243
0.102261	0.0941705		0.0714081	0.0634466		0.0879223	0.103758
0.117692	0.138858		0.0461798	0.0497409		0.0670461	0.0942743
0.173334	0.130645		0.0361137	0.0496814		0.0837732	0.106384
0.135765	0.0588821		0.0544316	0.0446472		0.137837	0.113003
0.0697164	0.104817		0.0423922	0.0718792		0.0897337	0.0653547
0.0766813	0.0755768		0.0367855	0.0505092		0.0722066	0.0533074
0.117865	0.101218		0.0675054	0.0687471		0.0812142	0.0767531
0.116911	0.131913		0.0551619	0.0757992		0.118984	0.080952
