# Supplementary material for: Rapid, biochemical tagging of cellular activity history in vivo
Source: Nat Methods. 2024 Aug 5;21(9):1725–35. doi: 10.1038/s41592-024-02375-7 (PMC11399108; doi:10.1038/s41592-024-02375-7)
Supplement: Supplementary file 6 — Statistical source data. [file 41592_2024_2375_MOESM6_ESM.xlsx]

## Sheet: Fig1E
-Biotin -Ca2+	-Biotin +Ca2+	+Biotin -Ca2+	+Biotin +Ca2+
1282610	1606410	2343290	7067390
1168000	946932	2350770	5918410
