# Supplementary material for: Rapid, biochemical tagging of cellular activity history in vivo
Source: Nat Methods. 2024 Aug 5;21(9):1725–35. doi: 10.1038/s41592-024-02375-7 (PMC11399108; doi:10.1038/s41592-024-02375-7)
Supplement: Supplementary file 7 — Statistical source data. [file 41592_2024_2375_MOESM7_ESM.xlsx]

## Sheet: Fig2B
Biotin - Ca2+			Biotin + Ca2+
GFP	SA-647		GFP	SA-647
12.0182	14.2182		9.78652	12.3483
7.96512	3.56977		6.66667	11.9744
7.41509	5.90566		9.53061	15.7959
8.28	4.54		11.375	22.1964
8.14286	7.9		12.8955	26.4627
8.89062	3.3125		17.5667	29.7833
9.38411	4.22517		8.86842	17.2368
5.27586	3.06897		11.1356	20.1695
10.9	4.4		10.4426	13.8852
10.8148	4.59259		9.07595	13.7089
10.6066	14.1148		10.1066	12.9098
7.83784	2.81081		9.44554	17.297
10.3438	4.32031		12	17.725
9.06349	3.33333		9.72727	5.24242
7.95349	3.65116		11.7174	16.0435
7.09091	3.87879		10.5604	16.967
10.5541	9.21622		11.7164	12.2388
7.52941	4.97059		12.6463	22.2927
10.8276	6.94253		15.6701	25
9.17647	7.16176		8	15.6
7.375	3.03125		10.6667	14.375
11.8019	8.83019		7.64286	16.9286
9.82667	4.16		6.89855	9.07246
10.0179	3.80357		15.0617	28.7407
8.90625	8.29688		10.6774	14.6452
9.47619	4.7619		10.4158	16.7426
8.84848	5.21212		9.16129	14.5484
7.60377	5.64151		6.82143	11.1786
6.08333	3		12.1778	18.7556
9	5.25568		10.9655	25.4138
10.9605	4.53289		16.7333	29.0833
6.09091	3.54545		8.1875	12.75
9.78571	5.7619		8.35714	11.0952
8.72	9		4	2.59375
10.7797	3.42373		13.2985	25.3881
9.26437	5.10345		7.23529	12.9412
8.68367	7.33673		9.59804	18.0294
10.7714	4		8.9	16.5167
7.27586	2.93103		8.53846	13.9615
6.74138	2.41379		14.6061	24.7273
7.3299	3.20619		12.4259	14.9444
9.39623	11.4528		8.44231	12.5
7.17949	3.57692		7.42405	10.0253
6.47222	2.38889		13.9111	13.2444
7.79412	5.05882		7.60976	14.1463
7.36364	2.98485		9.41304	17.4348
11.3269	7.36538		9.93443	18.6557
5.55	1.95		13.0462	19.9692
9.58871	4.76613		10.9231	10.2692
7.97531	3.01235		7.65854	5.56098
8.98571	5.82857		10.2778	17.2222
5.15385	2.46154		7.84615	10.4231
7.13462	4.40385		9.88462	12.1603
6.66667	4.47222		7.69048	10.6786
7.98876	4.04494		6.61111	6.69444
6.93939	7.24242		12.15	17.2833
11.3803	12.5915		9.37143	16.1
9.33333	5.08333		7.77273	17.1818
9.71111	4.31111		13.0556	28.2222
11.8911	10.7327		9.12676	13.7183
13.0667	6.2		11.0577	17.9231
10.1034	5.74483		13.6154	23.8846
7.14458	4.26506		13.9091	23.0227
8.69118	5.94118		7.5493	12.9014
10.1071	3.14286		6.625	8.875
8.37241	6.52414		8.77676	13.7187
10.1075	7.53763		8.7	12.3857
12.093	15.3953		9.24074	9.51852
7.25	5.38462		8.69231	10.3077
10.6774	4.96774		6.94382	11.3258
7.85185	5.46296		10.0294	16.1765
9.15152	5.0303		11.7442	11.6744
9.8125	10.8281		9.26087	9.47826
6.35294	3.5		6.68919	9.7027
6.88462	4.85897		8.52113	17.2254
10	10.5		12.0909	19.4659
12.7159	14.8523		7.21053	15.5439
10.3438	9.47917		7.3871	12.8065
10.5476	5.85714		8.94186	14.8023
9.792	7.48		12.5556	25.358
10.2857	10.7714		12.0435	33.2391
7.51351	4.74324		9.88	22.76
9.02128	5.82979		16.4231	30.4615
11.5806	9.37634		17.4783	45.5652
7.26087	4.54348		16.42	20.04
6.56923	3.96923		6.80645	8.06452
7.77419	12.5484		7.08333	8.55556
8.05333	4.01333		14.7328	15.5496
6.0339	5.83051		12.2955	9.52273
7.16667	4.91667		11.2174	18
7.05556	4.22222		11.3429	11.7
6.625	4.04167		8.77922	22.974
7.81633	4.84694		10.8308	11.0154
10.595	13.2893		7.8961	7.8961
14.9195	9.1745		7.65957	9.35106
9.43636	5.18182		8.11628	8.53488
10.5625	15.1562		10.1316	16.6316
11.4615	12.6154		7.3	5.9
9.61538	5.23077		11.2	21.1
11.5106	10.2553		8.69231	5.5
7.18462	6.66154		9.30508	7.08475
7.11628	3.25581		12.42	18.42
7.81818	2.36364		7.81818	12.7424
7.0303	3.48485		10.5	9
14.6957	14.513		7.81579	7.5
12.9817	14.5963		14.2152	6.46835
7.65116	4.09302		15.2774	11.529
9.11321	5.54717		8.12727	8.23636
10.5	10.9375		7.67391	7.34783
7.52273	3.34091		11.3907	4.53642
10.2481	8.89147		9.5	3
15.2581	17.9355		11.5902	7.54098
9.375	7.17188		7.70732	4.73171
11.1098	6.7439		10.4286	5.63123
6.73684	2.31579		10.0222	5.02222
11.3704	6.87654		11.2063	4.39683
5.52632	2.39474		12.4286	6.83929
8.04255	5.23404		5.31373	3.7451
7.0625	2.53125		9.95833	5.54167
6.33333	3.33333		8.45098	3.54902
8.46	6.03		7.92	7.04
13.2951	13.7705		12.8642	13.8148
8.79167	6		6.67647	4.14706
7.73333	3.16667		8.22222	4.75
9.63158	6.63158		11.7	20.94
11.4386	6.38596		8.23958	9.69792
5.55769	2.19231		8.34694	15.3265
6.5	2.90909		7.16667	8.68889
9.19643	2.39286		12.6607	16.8929
5.32609	2.05435		7.77049	15.2787
9.78667	7.04		8.76087	6.5
6.9697	2.80808		9.19792	12.7812
10.7013	4.63636		9.55797	13.3116
5.74026	2.53247		8.09804	12.6471
10.2188	4.40625		10.9836	6.86885
6.55172	2.72414		9.75	9.90385
8.44444	3.03704		12.9348	13
6.65909	7.45455		12.8723	15
9.79365	7.65079		7.79661	11.4407
11.7841	10.6023		11.6905	19.9048
10.4634	11		8.42308	11.8846
8.11111	10.9444		13.2727	10.0076
11.2188	19.75		9.31707	21.6585
7.15152	6.0303		14.7385	23.8615
9.28889	9.84444		11.7802	19.8352
11.1807	12.8795		9.83019	18.4151
9.02326	7.67442		9.48148	16.7407
9.39744	13		8.67647	12.6765
11.2	11.86		9.875	11.6429
6.22414	4.10345		13.8276	19.3707
9.46667	6.93333		11.2449	14.1633
5.90551	3.66142		8.88235	7.11765
8.65517	7.27586		9.16327	10.8776
6.52381	5.16667		14.3448	10.9655
7.35714	6.42857		12.9713	11.9943
6.54839	5.32258		8.0625	7.125
9.82222	8.91111		10.0725	12.1304
7.61972	8.01408		7.13333	14.8
10.7791	9.59302		9.02128	19.3191
6.5679	5.2716		8	9.55172
7.76471	6.11765		11.0723	20.3976
7.05333	5.28		9.54348	16.8696
9.86458	13.4688		10.2963	15.0864
9.67089	8.81013		10.9925	20.0752
12.1639	18.6066		7.69767	13.4651
6.41818	5.85455		7.89286	11.4286
6.28169	5.22535		7.42105	14.4737
11.2333	19.5		12.431	21.5172
11.2935	12.1413		6.69231	9.46154
6.57627	5.47458		7.21053	7.31579
6.75714	3.58571		6.96296	10.7407
5.88571	4.08571		8.46923	8.66923
6.20833	3.125		8.52273	12.6591
17.5636	18.0182		7.01754	7.38596
9.06299	9.30709		10.74	14.1
8.21667	11.3167		7.34884	6.53488
12.2337	8.74457		5.46269	3.37313
10.5714	11.3673		7.55102	11.1939
9.55963	6.00917		7.81132	9.56604
12.5673	10.4135		10.8433	12.5821
13.0625	10.7812		8.3	13.6714
14.2344	15.2656		7.19231	8
13.75	9.6875		8.1	6.56667
11.3043	12.5652		8.22222	6.24444
12.8649	11.8649		8.40845	11.3099
7.18519	4.33333		8.21429	7.17857
10.8163	5.83673		8.2766	12.383
9.91176	6.35294		8.5	5.47222
16.8	8.65263		9.66071	11.8393
10	6.875		6.3	5.56667
7.07692	2.96154		6.73333	5
11.9667	10.1667		7.22449	8.7551
10.325	6.175		11.7895	14.9737
13.3171	8.29268		7.71429	10.0357
17.4177	10.2278		15.0941	7.70588
16.2051	13.4872		10.8846	8.32051
13.0506	9.39241		16.0308	9.49231
15.5776	13.7586		17.5325	6.14286
11.5667	8.86667		7.5	3.82353
9.28889	5.06667		9.65882	6.51765
11.1351	3.64865		9.88462	7.12821
7.8254	6.39683		11.3804	6.41304
13.1882	8.15294		12.0635	6.95238
12.3617	13.383		13.937	5.87402
10.9429	6.2		16.9154	6.14615
7.54717	3.16981		12.8511	3.44681
10.7619	8.5		7	6.20833
13.1292	7.87917		7.88235	3.20588
8.06742	4.1573		10.1154	2.38462
9.49606	4.82677		10.3065	5.74194
8.47059	4.52941		7.07692	3.87179
8.30769	4.28205		15.2041	5.2449
7.3125	3.10417		7.4	3.13333
8.4918	3.60656		7.44444	4.19444
9.48062	4.4031		8.60526	13.0132
11.434	9.66038		8.53448	15.8621
6.97674	3.83721		7.20588	8.97059
8.16667	3.83333		8.17778	5.13333
8.24324	4.75676		6.93333	12.8
7.62963	2.62963		10.5333	22.6333
9.53271	4.50467		7.36667	5.83333
9.65432	7.32716		6.66346	9.99038
6.69767	4.48837		8.23077	8.96154
8.20548	4.93151		11.642	24.5926
11.0806	5.79032		7.62887	13.7629
9.90625	7.6		7.35185	15.9074
6.07042	4.50704		9.95	14.95
8.01493	4.07463		8.39062	8.03125
11.2	5.43529		12.6591	30.7159
6.77922	4.37662		7.54762	10.0714
7.03226	4		13.7564	9.19231
14.6071	17.1905		10.0806	10.5645
12.0227	5.72727		9.84615	18.7692
8.47059	7.20588		9.09722	15.6111
8.125	3.91667		11.6154	13
8.06452	4.45161		11.8469	23.6939
9.38095	6.57143		8.125	11.125
9.73913	5.03478		8.94118	20.7941
16.15	13.9		8.64286	11.7143
12.9571	16.1714		9.28333	14.9333
11.4179	11.5672		10.18	20.82
9.53571	12.5119		14.9556	29.7333
11.5398	6.49558		6.13793	5.27586
10.3571	6.89286		16.5071	19.9643
9.61765	12.9118		10.1957	19.5217
9.47619	7.59524		12.4474	20.5263
14.5	13.55		12.092	15.2759
13.3333	11.2798		9.52688	15.3441
7.74286	7.8		11.413	21.5217
7.28261	5.04348		8.71756	14.4427
10.6014	10.5135		6.80392	7.23529
10.5355	7.33548		7.20588	9.44118
6.85455	4.90909		8.66667	9.55556
7.57009	3.48598		11.2881	25.661
15.9029	10.6602		7.64706	7.26471
8.91549	9.88732		9.19718	17.3944
9.71942	8.26619		9	15.4737
8.06522	3.04348		12.85	18.5
7.8	4.48571		9.68966	11.4828
8.02273	6.88636		8.18333	9.93333
9.39394	7.12121		7	9.73333
8.23529	3.82353		8.02632	18.1842
8.16	10.08		9.77612	17.6418
14.7333	18.32		9.56897	11.2586
9.66981	4.58491		11.5584	23.5325
7.82812	5.71875		6.875	6.79167
10.7244	10.1867		8.29032	15.1452
6.11765	3.02941		7.67949	12.8974
6.62857	4.08571		15.9888	22.764
6.75439	3.82456		9.69565	27.5362
9.31915	5.82979		10.3793	10.5172
8.35443	8.21519		7.17742	8.70968
6.35484	3.35484		8	21.25
9.52273	4.36364		11.4286	24.7033
14.1159	7.71981		9.11475	13.7869
9.76667	5.03333		11.9136	15.1975
14.2381	7.86395		7.2381	9.09524
14.8345	11.2878		7.62222	11.8889
17.4182	11.3909		7.02381	7.57143
13.9067	6.93333		7.3913	10.8986
11.6747	6.79518		13.3919	19.9595
13.0625	6.39583		7.26471	11.0588
12.5909	17.125		6.17241	9.89655
9.275	7.925		12.6083	18.6583
9.33333	5.61111		6.61111	4.13889
10.7544	12.7895		10.2297	14.7838
9.09524	6.52381		12.6988	15.3976
12.7308	4.88462		8.42254	13.2958
10.7667	9.8		9.80916	19.2595
11.5625	8.28125		9.28302	17.9434
12.3649	7.64865		9.34247	11.7808
8.125	5.09375		7.89655	14.2759
15.537	5.85185		10.4426	10.7377
10.6444	6.97778		8.7193	6.19298
10.1016	6.95187		8.23529	9.76923
13.9583	11.2639		12.1905	23.4762
10.9444	5.48611		9.28571	9.1039
7.03125	3.15625		6.08696	4.6087
11.8154	11.5077		9.34884	24.3953
7.89157	5		10.3385	19.3385
9.95833	7.58333		7.67901	7.74074
9.41667	7.36111		9.14286	17.2619
8.36047	4.23256		10.6667	25.375
8.94681	6.05319		8.03226	12.1613
10.4737	6.51579		12.9017	18.7572
12.1486	11.9595		10.8493	18.7534
14.7436	14.5897		9.64286	17.9603
10.9492	12.7797		9.875	19.725
8.90667	7.68		8.08333	14.1667
9.57143	6.77143		8.55172	9.06897
11.1273	11.6909		10.6444	13.8889
7.26471	4.55882		9.45455	17.6909
10.12	5.26667		7.04348	8.47826
6.77193	5.25731		6.33333	6.24242
7.48485	4.60606		6.54054	8.02703
9.12727	4.90909		6.68421	8.68421
7.375	4.15625		7.86154	10.2692
9.89474	6.54386		7.2459	12.9754
13.8961	12.8052		6.62745	10.1176
10.089	4.59322		7.44444	13.2889
10.7426	14.2376		6.95652	10.8913
11.8378	17.4189		6.5	9.57692
7.25926	3.7037		8.74545	14.5091
10.2128	9.37234		11.4706	28.8529
12.4375	9.78125		7.72414	17.4483
9.43529	7.02353		10.7468	21.0633
7.71154	6.61538		11.4333	27.6667
8.9	6.16667		12.3529	36.4706
7.5	4.2		10.6667	35.1667
7.39583	3.4375		10.4935	23.2857
11.7302	6.9127		9.25714	8.85714
6.78378	5.01351		6.02083	10.7917
9.72519	12.8168		10.3043	12.942
10.6804	8.85567		10.4118	20.8039
9.84545	10.1545		10.4364	18.7273
7.98214	4.04464		8.44811	16.0613
6.86957	3.72464		8.32727	18.1455
7.56757	5.82432		7.66667	17
8.375	4.94318		10.551	25.3469
7.69118	5.76471		10.6714	24.3286
10.9273	7.14545		14.7126	23.7126
8.38028	6.02817		9.25714	9.37143
12.5443	10.7468		10.1429	27.9762
8.49091	4.18182		10.0714	24.5476
6	3.175		10.1389	21.8981
8.49383	4.85185		9.23684	19.6316
9.92632	7.35789		10.775	23.75
7.68831	4.71429		7.33962	10.7547
10.3846	15		10.2581	24.9677
10.1875	10.0938		9.67273	20.4727
5.98361	5.08197		9.81507	13.8082
6.07018	6.14035		7.30769	9.41026
7.64706	5.48529		7.25	4.13462
7.0625	7.78125		7.22581	8.64516
7.3	8.25		7.41935	10.8065
9.46377	8.08696		7.76	8.26667
6.88235	6.19608		8.39583	24.1667
7.13208	7.81132		9.04167	14.5625
6.08824	5.58824		12.5278	26.5556
5.91429	3.54286		8.60976	22.0976
11.4691	6.14815		7.85821	11.306
5.88235	4.56863		7.21831	11.2113
8.01587	7.80952		12.7527	24.5484
6.25532	4.40426		7.19481	11.8571
14.481	9.67089		5.34286	5.22857
8	4.54237		9.24074	16.1111
10.5077	7.18462		6.51042	13.2083
8.55556	5.85185		8.33333	19.386
9.3871	9.96774		8.91176	9.61765
12.3247	8.87013		10.5	12.4211
13.4697	12.7727		9.06667	11.7667
8.64516	7.06452		6.32759	15.6897
9.14706	5.73529		7.29851	7.67164
7	3.35714		9.12281	17.5614
7.61224	4.77551		13.7805	18.7561
7.63265	3.22449		7.65854	18.5366
9.06452	7.90323		8.0068	11.483
5.62857	3		9.06522	10.8406
11.4138	6.5		7.97222	20.1528
7.21053	4.63158		8.21212	9.22727
5.97674	3.69767		10.5745	15.7979
7.4359	4.82051		8.5566	10.1415
8.18605	6.48837		8.98039	8.86275
6.48214	4.30357		10.9589	15.1507
10.0769	13.4808		10.9792	9.4375
12.12	12.2267		10.2188	21.1875
16.3008	4.77444		11.2679	28.2857
11.3548	12.6129		14.3721	30.7209
10.3651	11.1587		7.37931	16.8621
9.11765	6.5		11.3111	9.68889
5.81081	4.56757		14.2234	13.8723
7.12903	6.58065		10.9091	16.6591
8.82812	10.3906		9.03333	15.6944
6.65	3.475		13.6949	12.3051
6.02381	3.30952		9.69231	18
5.71667	2.71667		12.2192	8.49315
7.33696	3.83696		10.0976	17.6341
5.55556	3.05556		13.7207	13.464
9.86381	5.28405		11.9245	11.0283
7.38	4.72		7.28814	6.98305
11.6491	5.87719		7.41176	9.79412
7.21053	5.57895		10.036	10.4173
10.2923	8.24615		10.625	10.1111
9.23214	7.16071		7.34043	5.3617
8.76744	7.57558		10.4878	15.8293
12.2069	8.01724		9.61765	10.2353
11.8519	19.321		6.98276	9.7069
8.75	7		10.5581	11.4651
14.7323	8.91339		8.73333	11.4
9.56897	7.18966		14.5941	11.2772
14.7368	7.95789		7.46535	8.69307
7.67647	4.11765		15.035	19.0839
10.5147	9.30882		7.38889	9.16667
14.859	15.7308		6.44444	18.1944
11.3387	11.7903		7.85714	17.8413
5.97436	3.82051		10.0208	21.9844
8.53333	8.7		8.05882	16.8824
9.80645	6.69355		7.92308	15.5385
4.87952	2.72289		6.23684	8.44737
7.9589	4.89041		8.39706	18.0735
8.47917	8.20833		10.7778	20.5741
8.7381	6.2619		10.7833	13.7044
11.8983	10.3729		7.21429	13.9286
11.9167	15.75		7.42105	12.4912
12.2927	6.60976		10.5248	15.9802
9.32353	11		9.848	17.008
10.2486	8.24277		6.35484	7.6129
7.34211	5.68421		8.33333	14.75
11.5773	11.2165		9.19577	17.1111
7.66667	6.72222		8.98276	13.4828
16.163	20.1413		7.18045	9.71429
8.72973	6.16216		9	16.875
10.1417	7.45833		6.94253	10.3793
9.35484	8.83871		11.2545	27.6364
13.551	14.1429		8.93137	12.7549
11.5577	19.3269		9.97794	18.3088
14.6607	7.11607		8.42276	11.3252
7.33333	5.45455		9.24528	12.9434
8.71739	5.30435		9.15029	11.8497
13.699	13.301		8.07921	14.8119
10.7879	7.5303		8.09211	12.6316
7.08	4		7.04167	12.625
7.77419	4.92473		9.60241	15.253
9.34	11.72		11.3929	15.1071
10.6579	7.36842		11.1892	25.5541
10.04	8.2		8.41463	10.7805
14.6818	19.9773		7.91667	12.1806
8.76087	4.68478		10.5614	15.6316
10.3023	12.8721		4.92	5.36
9.90526	10.1895		6.0625	7.96875
10.119	9.19048		6.28846	12.2308
9.54762	13.0714
13.1071	11.25
10.0484	9.20968
7.70968	3.48387
8.27273	7.98182
10.14	9.5
10.3091	13.7091
9.64706	10.3137
6.66197	4.50704
6.53398	3.90291
8.45667	5.84
7.96552	6.5
7.40816	7.96939
11.3205	7.53846
9.21875	6.59375
10.8361	5.27869
11.1529	9.12941
11.1889	13.5778
7.87719	9.64912
13.2021	17.4468
11.9558	8.0531
15.9474	18.1579

## Sheet: Fig2C
Biotin - Ca2+		Biotin + Ca2+
1.18306		1.26177
0.448175		1.79615
0.796438		1.65739
0.548309		1.95133
0.970175		2.05208
0.372583		1.69545
0.450247		1.94362
0.581699		1.81126
0.40367		1.32967
0.424658		1.51046
1.33076		1.27737
0.358621		1.83124
0.417674		1.47708
0.367776		0.538941
0.459064		1.3692
0.547009		1.60666
0.873239		1.04459
0.660156		1.76278
0.641189		1.59539
0.780449		1.95
0.411017		1.34766
0.748201		2.21495
0.423338		1.31513
0.379679		1.9082
0.931579		1.3716
0.502513		1.60741
0.589041		1.58803
0.741935		1.63874
0.493151		1.54015
0.583965		2.31761
0.413565		1.73805
0.58209		1.55725
0.588808		1.32764
1.03211		0.648438
0.31761		1.90909
0.550868		1.78862
0.844888		1.87845
0.371353		1.85581
0.402844		1.63514
0.358056		1.69295
0.437412		1.20268
1.21888		1.48064
0.498214		1.35038
0.369099		0.952077
0.649057		1.85897
0.40535		1.85219
0.650255		1.87789
0.351351		1.53066
0.497056		0.940141
0.377709		0.726115
0.648649		1.67568
0.477612		1.32843
0.617251		1.23022
0.670833		1.38854
0.506329		1.01261
1.04367		1.4225
1.10644		1.71799
0.544643		2.21053
0.443936		2.1617
0.902581		1.50309
0.47449		1.62087
0.568601		1.75424
0.596965		1.65523
0.683587		1.70896
0.310954		1.33962
0.779242		1.56307
0.745745		1.42365
1.27308		1.03006
0.742706		1.18584
0.465257		1.63107
0.695755		1.6129
0.549669		0.994059
1.1035		1.02347
0.550926		1.45051
0.705773		2.02149
1.05		1.60996
1.16801		2.15572
0.916415		1.73362
0.555305		1.6554
0.763889		2.01967
1.04722		2.75993
0.631295		2.30364
0.646226		1.8548
0.809656		2.60697
0.625749		1.22046
0.604215		1.18483
1.61411		1.20784
0.498344		1.05544
0.966292		0.774492
0.686047		1.60465
0.598425		1.03149
0.610063		2.61686
0.620104		1.01705
1.25429		1
0.614935		1.22083
0.549133		1.05158
1.43491		1.64156
1.10067		0.808219
0.544		1.88393
0.890943		0.632743
0.927195		0.761384
0.457516		1.48309
0.302326		1.62984
0.49569		0.857143
0.987574		0.959596
1.12438		0.455031
0.534954		0.754645
0.608696		1.01342
1.04167		0.957507
0.444109		0.398256
0.867625		0.315789
1.17548		0.650636
0.765		0.613924
0.607025		0.539981
0.34375		0.501109
0.604777		0.392351
0.433333		0.550287
0.650794		0.704797
0.358407		0.556485
0.526316		0.419954
0.712766		0.888889
1.03576		1.0739
0.682464		0.621145
0.409483		0.577703
0.688525		1.78974
0.558282		1.17699
0.394464		1.83619
0.447552		1.2124
0.260194		1.33427
0.385714		1.96624
0.719346		0.741935
0.402899		1.38958
0.433252		1.39272
0.441176		1.56174
0.431193		0.625373
0.415789		1.01578
0.359649		1.00504
1.11945		1.16529
0.781199		1.46739
0.899711		1.70265
1.05128		1.41096
1.34932		0.753995
1.76045		2.32461
0.84322		1.619
1.05981		1.68377
1.15194		1.87332
0.850515		1.76562
1.38336		1.46102
1.05893		1.17902
0.65928		1.40087
0.732394		1.25953
0.62		0.801325
0.840637		1.18708
0.791971		0.764423
0.873786		0.924679
0.812808		0.883721
0.90724		1.20432
1.05176		2.07477
0.889968		2.14151
0.802632		1.19397
0.787879		1.84222
0.748582		1.76765
1.36536		1.46523
0.910995		1.82627
1.52965		1.74924
0.912181		1.44796
0.831839		1.95035
1.73591		1.73093
1.07507		1.41379
0.832474		1.0146
0.530655		1.54255
0.694175		1.02361
0.503356		1.48533
1.02588		1.0525
1.02693		1.31285
1.37728		0.889241
0.714793		0.617486
1.07529		1.48243
0.628599		1.22464
0.828615		1.16036
0.825359		1.64716
1.07245		1.1123
0.704545		0.8107
1.11154		0.759459
0.922269		1.34506
0.603093		0.873913
0.539623		1.49614
0.64095		0.643791
0.515038		1.22551
0.6875		0.883598
0.418478		0.742574
0.849582		1.21186
0.598063		1.27009
0.622711		1.30093
0.587209		0.510522
0.832278		0.764429
0.71969		0.592131
0.883232		0.35037
0.766571		0.509804
0.545455		0.674787
0.32767		0.721141
0.817444		0.563515
0.618198		0.576316
1.08262		0.421469
0.56658		0.363347
0.42		0.268212
0.789823		0.886905
0.600127		0.406716
0.51532		0.235741
0.508292		0.557121
0.534722		0.547101
0.515432		0.344966
0.424501		0.423423
0.42471		0.563433
0.464432		1.51223
0.844884		1.85859
0.55		1.2449
0.469388		0.627717
0.577049		1.84615
0.34466		2.14873
0.472549		0.791855
0.758951		1.49928
0.670139		1.08879
0.601002		2.11241
0.522562		1.80405
0.767192		2.16373
0.742459		1.50251
0.50838		0.957169
0.485294		2.42639
0.645594		1.33438
0.568807		0.66822
1.17685		1.048
0.476371		1.90625
0.850694		1.71603
0.482051		1.11921
0.552		2
0.700508		1.36923
0.516964		2.32566
0.860681		1.35537
1.24807		1.60862
1.01307		2.04519
1.31211		1.98811
0.562883		0.859551
0.665517		1.20943
1.34251		1.91471
0.801508		1.64905
0.934483		1.26331
0.845982		1.61061
1.00738		1.88571
0.692537		1.65674
0.991714		1.0634
0.696265		1.3102
0.71618		1.10256
0.460494		2.27327
0.67033		0.95
1.109		1.89127
0.850481		1.7193
0.377358		1.43969
0.575092		1.18505
0.858357		1.21385
0.758065		1.39048
0.464286		2.26557
1.23529		1.80458
1.24344		1.17658
0.474146		2.03596
0.730539		0.987879
0.949855		1.82685
0.495192		1.67947
0.616379		1.42375
0.566234		2.84006
0.625571		1.01329
0.983333		1.21348
0.527919		2.65625
0.458234		2.16154
0.546886		1.51259
0.515358		1.27565
0.552317		1.25658
0.760912		1.55977
0.653967		1.07797
0.498562		1.47451
0.582043		1.49041
0.489633		1.52227
1.36011		1.60335
0.854447		1.47984
0.60119		0.62605
1.18923		1.44518
0.717277		1.21252
0.383686		1.5786
0.910217		1.96342
0.716216		1.93293
0.618579		1.261
0.626923		1.80786
0.376639		1.02826
0.655532		0.710262
0.688195		1.18626
0.806965		1.92578
0.501269		0.98042
0.448889		0.757143
0.973958		2.60945
0.633588		1.87054
0.761506		1.00804
0.781711		1.88802
0.506259		2.37891
0.676576		1.51406
0.622111		1.45385
0.984427		1.72854
0.989565		1.86255
1.16718		1.99747
0.862275		1.75258
0.707463		1.06048
1.05065		1.3048
0.62753		1.87115
0.520422		1.2037
0.776339		0.985646
0.615385		1.22727
0.537849		1.29921
0.563559		1.30626
0.661348		1.79072
0.921495		1.52663
0.455271		1.78507
1.32535		1.56563
1.47146		1.47337
0.510204		1.65904
0.917708		2.51538
0.786432		2.25893
0.744389		1.95995
0.857855		2.41983
0.692884		2.95238
0.56		3.29688
0.464789		2.21906
0.58931		0.95679
0.739044		1.79239
1.3179		1.25598
0.829151		1.99812
1.03139		1.79443
0.506711		1.90117
0.542194		2.17904
0.769643		2.21739
0.590231		2.40232
0.749522		2.27979
0.65391		1.61172
0.719328		1.01235
0.85671		2.75822
0.492505		2.43735
0.529167		2.15982
0.571221		2.12536
0.741251		2.20418
0.613176		1.4653
1.44444		2.43396
0.990798		2.11654
0.849315		1.40684
1.01156		1.28772
0.717308		0.570292
1.10177		1.19643
1.13014		1.45652
0.854518		1.06529
0.900285		2.87841
1.09524		1.6106
0.917874		2.11973
0.599034		2.56657
0.53606		1.43875
0.776667		1.55317
0.974257		1.92496
0.704082		1.64801
0.667832		0.97861
0.567797		1.74349
0.683748		2.0288
0.683983		2.32632
1.06186		1.07921
0.719705		1.18296
0.948256		1.29779
0.817164		2.47956
0.62701		1.05112
0.479592		1.925
0.627346		1.36106
0.42246		2.42038
0.871886		1.43415
0.532995		1.19584
0.569486		2.52787
0.642336		1.12362
0.618677		1.49396
0.648276		1.18523
0.792614		0.9869
0.663912		1.3825
1.33779		0.859583
1.0088		2.07339
0.292897		2.5103
1.1108		2.13754
1.07657		2.28505
0.712903		0.856582
0.786047		0.975318
0.923077		1.52708
1.17699		1.73739
0.522556		0.898515
0.549407		1.85714
0.475219		0.695067
0.522963		1.74638
0.55		0.981287
0.5357		0.924842
0.639566		0.95814
0.504518		1.32143
0.773723		1.03799
0.801196		0.951634
0.775629		0.730435
0.864058		1.5093
0.65678		1.06422
1.63021		1.39012
0.8		1.0859
0.605024		1.30534
0.751351		0.772727
0.54		1.16446
0.536398		1.2693
0.885315		1.2406
1.05867		2.82328
1.03983		2.27071
0.639485		2.19387
1.01953		2.09489
0.682566		1.96117
0.558025		1.35443
0.614458		2.15236
0.968059		1.90893
0.716621		1.2709
0.871795		1.93069
1.32168		1.68322
0.537698		1.51834
1.17981		1.72705
0.804287		1.19797
0.774194		1.77
0.968833		1.86076
0.876812		1.50096
1.24613		1.35288
0.705882		1.875
0.735415		1.49503
0.944828		2.45557
1.04367		1.4281
1.67221		1.83493
0.485384		1.34459
0.743802		1.4
0.608479		1.29501
0.970943		1.83333
0.698034		1.56098
0.564972		1.7929
0.633472		1.58846
1.25482		1.32602
0.691358		2.28382
0.816733		1.28116
1.36068		1.5386
0.534739		1.48007
1.24944		1.08943
1.02869		1.31443
0.908235		1.94495
1.36908
0.858311
0.916533
0.451883
0.964835
0.936884
1.32981
1.06911
0.676533
0.597325
0.690579
0.816017
1.07576
0.665912
0.715254
0.487141
0.818565
1.21351
1.22494
1.32151
0.673575
1.13861

## Sheet: Fig2F
Biotin - Ca2+			Biotin + Ca2+
GFP	SA-647		GFP	SA-647
8.39655	8.2931		9.89286	18.6607
10.4516	6.54839		11.4179	23.8209
6.57576	5.84848		12.2864	17.3107
9.93548	10.9355		8.80645	16.8387
9.26471	10.2941		9.10714	14.8929
9.07547	11.717		8.63043	18.5435
7.09211	6.65789		13.6364	34.0758
13.5455	15.8727		7.92157	8.92157
7.41176	7		14.6883	22.4416
7.7234	7.46809		10.7273	19.0455
10.7456	10.5621		8.53846	10.8462
12.2778	13.5778		12.213	29.3241
9.49275	10.2754		10.5192	21.6154
7.78846	8.59615		15.0992	28.0534
10.3659	13.6341		12.2286	30.2
10.7676	9.61268		16.9265	32.2059
10.491	9.78443		11.6471	30.902
6.6087	7.69565		10.5465	20.7791
10.6316	12.6316		11.6552	27.2414
13.1867	15.28		11.4769	24.9385
8.56098	10.4634		16.3931	28.1098
11.5542	12.2289		9.625	15.3958
8.68966	9.65517		11	10.9737
9.75	11.5625		11.7674	9.23256
13.4701	14.8657		9.33058	14.6942
10.0405	10.3919		6.01111	7.25556
7.17647	6.88235		6.07143	7
12.9206	16.5397		12.3738	20.0561
9.38158	9.35526		9.36585	26.2195
12.122	11.9756		14.0645	31.0484
14.2979	18.6383		11.7143	24.2857
16.5128	18.7179		9.29167	21.75
12.6821	14.6513		9.54839	9.12903
11.6479	9.91549		8.19565	11.2391
11.6479	12.0563		9.43836	18.0274
6.65385	6.26923		8.825	9.875
9.95833	9.18056		8.64789	12.338
11.7778	12.873		14.0444	25.3111
6.83333	6.76667		11.5079	26.6667
9.93056	7.40972		13.18	27.52
7.42647	8.01471		15.7206	31.4737
8.89831	9		13.4142	33.0059
8.3	7.83333		10.5479	20.8219
10.04	11.83		13.8125	27.4167
10.623	15.0328		9.82558	8.96512
7.86957	10.3696		13.6422	33.4954
13.4257	13.9662		9.10112	10.8652
9	10.3103		13.9574	25.5213
8.70968	7.83871		9.6087	19.087
8.85294	8.95588		11.3537	16.2561
10.95	12.8		12.5352	25.5352
8.9	8.9		10.8099	23.8099
10.8933	14.3867		9.11111	16.2444
7.5913	8.82609		14.3241	47.537
7.84615	9.26923		9.13115	14.7705
9.3587	10.1848		11.3939	21.5152
8.19298	8.92982		7.23529	6.60294
7.38235	7.61765		10.9833	25.7167
8.52632	7.78947		12.5455	28.2727
8.23529	7.14706		8.76471	8.33333
8.88889	12.3333		11.3579	23.6105
12.3864	15.8227		11.9151	23.3019
13.7703	21.7703		9.12766	10.8723
9.37778	9.91111		6.82716	9.39506
9.14062	9.85938		12.8793	26.8103
8.29545	9.18182		10.9589	24.5068
14.5833	18.0952		9.89873	19.2911
10.7609	10.3478		13.4677	25.7742
13.1296	19.2778		8.51064	15.8511
13.0862	18.8793		7.69231	7.26923
18.0563	24.4507		7.66667	8.16667
20.8036	21.4464		10.814	20.3023
10.4675	8.35065		8.80556	13.8056
10.1111	10.5333		8.48837	14.7209
17.8923	16.2		9	11.9107
11.6392	12.6082		10.5918	14.898
10.1071	8.85714		12.9184	24.5612
13.4932	9.73973		14.0596	23.5695
12.1463	8.97561		11.825	24.275
7.02778	6.38889		16.3421	30.9649
10.8	15.4632		13.6562	30.2812
13.5088	9.94737		11.3654	20
9.04255	7.91489		11.3235	13.2059
11.8075	11.2888		12.1014	15.1014
13.9474	13.9684		15.1154	24.2115
12.4237	11.322		11.2326	15.2093
12.9508	11.2951		12.8529	17.2353
14.4062	13.1562		13.4659	25.3182
11.5248	10.0297		11.9688	16.4375
10.3516	12.4375		18.0706	10.6235
9.73626	8.42857		10.5405	18.9054
13.2368	13		9.18644	11.7232
10.766	10		8.61735	13.2092
9.25	8.77778		15.0132	37.0263
13.4899	13.0403		8.59494	11.8354
10.1509	8.83019		12.16	25.76
12.75	9.64286		9.42593	22.2963
9.25806	8.3871		12.3333	36.0278
11.9048	9.42857		12.9888	29.3483
13.5212	10.7333		13.8162	46.7941
10.5278	8.27778		10.8333	27.3333
9.3662	8.4507		8.95349	18.7558
10.7647	8.70588		6.77273	9.97727
11.8077	9.65385		7.65957	11.5106
11.982	10.1802		11.0291	19.1068
16.093	15.7093		7.73469	8.89796
11.5857	8.5		11.6986	26.5068
18.6977	22.7558		11.2364	19.2364
11.1754	10		10.4393	21.2897
11.75	8.15625		10.4831	23.382
14.4921	9.61905		9.07143	10.5238
13.876	13.0579		10.56	13.8
11.62	11.18		10	12.6731
9.75385	7.21538		9.48077	16.8846
10.9762	12.0476		9.62	16.32
11.2333	10.0667		9.69643	17.6964
9.25581	10.0465		9.4185	16.7974
10.1294	11.6471		13.1061	41.6364
6.16129	6.98387		13.7293	33.1579
9.19512	8.59756		9.03704	16.7222
7.68889	7.53333		10.717	30.7736
11.8481	13.6835		12.6066	22.0984
10.2881	10.3898		10.669	26.3732
8.8481	9.35443		13.3056	36.75
7.53846	7.38462		13.5611	21.9457
7.42222	6.55556		9.2	14.4
9.78552	9.51475		13.8841	31.3768
6.29167	6.08333		9.50725	24.6812
9.89024	9.20732		15.3725	22.7059
8.84444	9.18889		10.268	21.7835
8.68085	7.80851		9.60215	15.2796
7.1	7.16364		7.35714	10.5714
10.7222	11.2593		8.25	12
7.13514	7.14865		15.4107	45.0536
6.18919	6.7027		10.08	16.02
7.61017	8.18644		9.28947	13.5263
11.5902	12.0656		8.35484	11.0484
9.24528	8.84906		6.50538	6.84409
8.74138	8.39655		6.0303	6.54545
10.7037	11.1481		8.38235	10.2353
11.9091	10.4628		6	5.61702
8.34328	8.57463		6	6.54667
8.92857	8.61905		10.2371	12.1856
9.15337	7.43558		12.0608	13.5068
14.2407	18		7.53304	7.97941
8.21154	5.75		9.7037	13.6148
8.23077	7.05769		15.7826	16.1826
9.16667	9.81944		11.2628	17.4231
8.55556	7.2381		6	6.38462
7.28333	7.85		10.5664	18.3894
8.75	9.18182		9.42105	11.9035
7.51852	7.75926		6.18248	6.71533
9.8	9.8		6.33962	6.54717
10.093	8.02326		8.69091	17.0909
7.8	7.36667		7.55882	8.75735
16.3544	12.2785		8.74713	23.2529
10.25	6.84821		8.11111	11.381
11.4946	10.129		10.1863	18.4902
9.52632	9.52632		10.6118	25.1176
8.61392	8.83544		9.14935	23.2597
14.3908	10.4368		14.3014	33.6849
7.87037	7.53704		7.53333	10
6	6.88732		13.2576	43.1061
6.9375	9.0625		10.0625	16.1875
15.3478	15.1739		9.23333	12.8667
13	10.2414		10.9137	22.6235
9.54839	11.9355		17.5246	55.0984
9.27545	8.46707		13.9892	31.7455
6.13793	6.34483		7.11111	9.61111
6.47115	7.72115		8.29825	17.2281
11.7133	10.2448		9.2029	12.942
10.6479	9.12676		9.39655	17.431
7.69231	7.83516		15.25	24.9333
9.12097	6.80645		12.4545	30.2727
11.5484	11.9677		9.45833	24.6458
8.34375	8.10938		8.68478	8.81522
10.4407	7.47458		14.1622	36.4324
11.1228	8.66667		13.0588	30.5882
11.1194	10.2388		11.0385	33
10.2534	10.0342		7.13433	10.1045
11.136	11.472		12.5645	38.6613
8.06667	9.36667		12.3663	25.8663
11.3934	10.6762		14.0769	32.0192
8.89744	8.97436		10.7377	32.3607
8.51429	8.8		12.0429	35.85
10.2812	13.5		7.52632	15.2368
10.1154	8.19231		8.65591	25.3548
10.8372	10.186		7.93103	27.931
8.7125	9.275		17.812	30.9487
7.2069	8.13793		8.91667	29.8889
10.2549	9.62745		9.94737	7.63158
7.85556	8.84444		7.05405	8.52703
10.4937	9.67089		8.01143	17.0686
7.85	6.875		11.7826	28.6377
8.18571	8.68571		9.60606	30.8182
6.62712	7.64407		7.34146	7.34146
10.3553	9.94737		9.91525	22.9774
8.29688	6.96875		10.5326	25.8043
6.29412	6.49412		11.287	26.6667
15.6494	18.4195		6	6.56667
12.6489	12.1915		8.04878	9.95122
9.77419	10.9032		6.25	6.89286
9.4	11.4125		11	24.2143
8	6.59783		11.2462	20.8
10.6667	9.75556		6.74919	8.10423
10.1154	7.34615		11.4831	34.7203
13.5738	13.3279		11.2656	24.3906
7.51724	7.06897		8.52459	14.7377
8.63433	7.33582		9.42857	22.5
6.61111	7.88889		7.04878	20.0244
9.51546	8.78351		8.725	16.45
9.32812	9.625		7.40385	10.1923
7.67308	7.53846		7.16667	12.1176
12.8375	10.6		6	6.88889
10	10.4675		8.58264	18.2975
8.17045	8.32955		6.88889	11.4815
7.31579	7.92982		5.80645	9.51613
9.66667	7.7963		7.73585	16.6604
13.1746	13.6111		6.53165	9.55696
12.4121	11.7912		9.67901	21.9877
9.42857	9.28571		9.28846	19.0385
10.4938	10.4691		9.66304	29.3696
10.45	9.775		10.6667	25.7364
8.92593	8.77778		15.6413	36.1957
16.8584	16.2389		9.30769	20
10.1618	8.27941		10.3494	18.1807
9.15385	9.46154		7.78205	8.34615
10.4627	13.6642		9.84375	21.9219
8.93023	8.67442		8.16393	17.9344
13.2093	12.4884		9.10417	17.9167
8.86111	7.19444		11.7833	20.5
10.0968	10.0323		10.9542	24.4444
9.13043	8.34783		9.17391	15.8696
12.25	16.2		10.1408	19.6761
13.0308	11.7923		8.05	14.375
8.5	11.1111		10.4028	27.7222
10.1042	12.2708		9.87097	20.2581
10.5524	12.3524		8.05769	16.3846
9.15556	7.35556		9.5	18.6058
12.5455	11.6364		8.6	15.9818
9.78873	8.47887		13.4478	18.791
10.3947	8.36842		12.2632	39.8026
8.69565	8.82609		10.7805	30.9024
10.5607	10.3584		7.66667	9.42424
9.08929	9.30357		16.8916	8.89157
11.8308	10.4462		9.98571	13.1429
10.9167	9.27778		12.7759	23.5517
10.5679	10.9259		9.96842	13.5158
15.0536	21.7143		10.4745	13.2347
8.53333	7		14.3462	29.1154
6	6.79167		11.9375	24.3438
9.05172	7.93103		8.44828	8.05172
15.4247	9.56164		10.1111	15.4074
11.9787	12.7766		12.6383	26.766
8.78947	8.07895		12.7867	11.3733
12.193	14.7368		9.63636	9.93182
8.91463	7.83537		10.2333	12.7667
6	6.58394		14.8452	33.6071
8.5	8.04348		14.1603	25.313
11.5735	7.67647		10.7381	19.5714
10.9464	10.4107		15.7864	38.1359
9.52299	7.99425		13.0465	25.1512
7.8125	6.79167		13.9176	29.9294
9.69014	9.3662		20.0606	41.1061
7.8125	7.67188		14.1695	14.0339
7.90909	7.04545		13.944	19.8
15.3137	8.5098		10.8462	20.4487
10.0536	8.17857		12.4189	32.9189
10.6562	11.1562		10.7464	18.3696
11	7.93333		7.71186	8.57627
8.65882	9.36471		9.5812	14.0171
7.91525	6.28814		9.92021	17.2606
6.27007	7.25547		9.81034	7.60345
6	7.53933		10.4412	17.7843
6	7.34513		10.65	17.3
7.93333	8.83333		11.4	23.8
9.80374	7.85047		12.7284	34.0123
6.19318	6.85227		11.1696	22.6429
7.79365	8.25397		11.8	23.55
6.01394	6.80139		12.0455	23.9242
7.60811	8.02703		12.2734	28.9453
6.89286	8		9.07921	16.3762
8.05058	8.2179		12.8529	22.4853
7.54	7.04		15.159	23.5231
8.13333	9.96667		8.82759	15.7759
8.22222	7.80556		13.3009	10.6991
8.3	8.48		9.48855	12.2443
8.45652	7.71739		8.79167	11.875
9.55072	8.43478		7.46667	10.4
10.5105	8.93007		7.61404	8.70175
9.26866	8.26866		9.26016	14.9512
8.68696	7.6087		9.15094	16.1132
9.56604	8.83019		8.9	20.7
8.04082	6.97959
6.73973	5.32877
11.6556	8.51111
9.75758	9.07576
10.3846	7.18681
14.1562	13.1406
12.6458	12.4583
8.56354	9.36464
6.58333	6.75
8.94231	8.92308
9.94949	8.94949
11.8538	9.38462
8.5618	9.52809
11.5455	12.75
10.0118	8.58824
14.2479	12.9669
9.44444	8.13333
10.3827	9.07407
9.78261	10.2826
8.87097	7.48387
8.57303	9.44944
8.79592	10.1633
7.28205	6.74359
9.32258	9.97419
9.9375	10.6875
10.3846	10.5165
12.3553	13.1447
7.34375	8.09375
7.87387	8.67568
7.83784	8.48649
7	8.944
7.97561	6.80488
8.7	8.3
7.83333	8.61667
14.4698	12.0172
15.9718	8.32394
12.2051	10.6154
9.17073	9.29268
11	10.3721

## Sheet: Fig2G
Biotin - Ca2+		Biotin + Ca2+
0.98768		1.88628
0.626543		2.08627
0.889401		1.40893
1.10065		1.91209
1.11111		1.63529
1.29106		2.14861
0.938776		2.49889
1.17181		1.12624
0.944444		1.52785
0.966942		1.77542
0.98293		1.27027
1.10588		2.40106
1.08244		2.05484
1.1037		1.85794
1.31529		2.46963
0.89274		1.90269
0.932648		2.6532
1.16447		1.97023
1.18812		2.33728
1.15875		2.17292
1.22222		1.71474
1.05839		1.59957
1.11111		0.997608
1.1859		0.784585
1.1036		1.57484
1.03499		1.20702
0.959016		1.15294
1.2801		1.62085
0.997195		2.79948
0.987928		2.20757
1.30357		2.07317
1.13354		2.34081
1.15528		0.956081
0.85127		1.37135
1.03507		1.91001
0.942197		1.11898
0.921897		1.42671
1.09299		1.80222
0.990244		2.31724
0.746154		2.08801
1.07921		2.00206
1.01143		2.46052
0.943775		1.97403
1.17829		1.98492
1.41512		0.912426
1.31768		2.45528
1.04026		1.19383
1.14559		1.82851
0.9		1.98643
1.01163		1.43179
1.16895		2.03708
1		2.2026
1.32069		1.78293
1.16266		3.31868
1.18137		1.61759
1.08827		1.8883
1.08994		0.912602
1.03187		2.34143
0.91358		2.25362
0.867857		0.950783
1.3875		2.07878
1.27743		1.95566
1.58096		1.19114
1.05687		1.37613
1.07863		2.08166
1.10685		2.23625
1.24082		1.94885
0.961616		1.91377
1.46827		1.8625
1.44269		0.945
1.35413		1.06522
1.0309		1.87742
0.797767		1.56782
1.04176		1.73425
0.905417		1.32341
1.08326		1.40655
0.876325		1.90126
0.721827		1.6764
0.738956		2.05285
0.909091		1.89479
1.43177		2.21739
0.736364		1.75973
0.875294		1.16623
0.956069		1.2479
1.00151		1.60178
0.911323		1.35404
0.872152		1.34096
0.913232		1.88017
0.870275		1.37337
1.20151		0.587891
0.865688		1.79359
0.982107		1.27614
0.928854		1.53286
0.948949		2.46626
0.966667		1.37703
0.869888		2.11842
0.756303		2.36542
0.905923		2.92117
0.792		2.25952
0.793814		3.38691
0.78628		2.52308
0.902256		2.09481
0.808743		1.47315
0.81759		1.50278
0.849624		1.73239
0.976156		1.1504
0.733662		2.26581
1.21704		1.71197
0.894819		2.03939
0.694149		2.23044
0.663746		1.1601
0.941036		1.30682
0.962134		1.26731
0.739748		1.78093
1.09761		1.69647
0.896142		1.82505
1.08543		1.78344
1.14983		3.17688
1.13351		2.41512
0.935013		1.85041
0.979769		2.87148
1.15491		1.75293
1.00988		2.47195
1.05722		2.762
0.979592		1.61828
0.883234		1.56522
0.972329		2.25992
0.966887		2.59604
0.930949		1.47704
1.03894		2.12149
0.89951		1.59127
1.00896		1.43689
1.05009		1.45455
1.00189		2.92352
1.08297		1.58929
1.07572		1.45609
1.04102		1.32239
0.957143		1.05207
0.960552		1.08543
1.04152		1.22105
0.878557		0.93617
1.02773		1.09111
0.965333		1.19033
0.812332		1.11989
1.26398		1.05925
0.700234		1.40305
0.857477		1.02534
1.07121		1.54696
0.846011		1.0641
1.0778		1.74037
1.04935		1.2635
1.03202		1.08619
1		1.03274
0.794931		1.96653
0.944444		1.15856
0.750774		2.65834
0.668118		1.40313
0.881197		1.81521
1		2.36696
1.02572		2.54223
0.72524		2.35536
0.957647		1.32743
1.14789		3.25143
1.30631		1.6087
0.988669		1.3935
0.787798		2.07294
1.25		3.14406
0.912847		2.26928
1.03371		1.35156
1.19316		2.07611
0.874627		1.4063
0.857143		1.85505
1.01857		1.63497
0.746242		2.43066
1.03631		2.60573
0.97191		1.01502
0.715909		2.57252
0.77918		2.34234
0.920805		2.98955
0.978624		1.41632
1.03017		3.07702
1.16116		2.09168
0.93705		2.27459
1.00865		3.01374
1.03356		2.97687
1.31307		2.02448
0.809886		2.92919
0.939914		3.52174
1.06456		1.73752
1.12919		3.35202
0.938815		0.767196
1.12588		1.20881
0.921592		2.13053
0.875796		2.4305
1.06108		3.2082
1.15345		1
0.96061		2.31738
0.839925		2.44995
1.03178		2.36259
1.17701		1.09444
0.963835		1.23636
1.11551		1.10286
1.2141		2.2013
0.824728		1.84952
0.914583		1.20077
0.726236		3.02362
0.981884		2.16505
0.940367		1.72885
0.849611		2.38636
1.19328		2.84083
0.923077		1.88539
1.03183		1.37662
0.982456		1.69083
0.825706		1.14815
1.04675		2.13192
1.01947		1.66667
1.08393		1.63889
0.806513		2.15366
1.03313		1.46318
0.949978		2.27168
0.984848		2.04969
0.997647		3.03937
0.935407		2.41279
0.983402		2.31411
0.963255		2.14876
0.814761		1.75669
1.03361		1.07249
1.30599		2.22698
0.971354		2.19679
0.945423		1.96796
0.811912		1.73975
0.99361		2.2315
0.914286		1.72986
1.32245		1.94028
0.904959		1.78571
1.30719		2.66489
1.21443		2.05229
1.17058		2.03341
0.803398		1.9585
0.927536		1.85835
0.866187		1.39734
0.805063		3.24571
1.015		2.86652
0.980843		1.22925
1.02358		0.526391
0.882965		1.31617
0.849873		1.84345
1.03388		1.35586
1.44247		1.26352
0.820312		2.02949
1.13194		2.03927
0.87619		0.953061
0.619893		1.52381
1.06661		2.11785
0.919162		0.889468
1.20863		1.03066
0.878933		1.24756
1.09732		2.26383
0.946292		1.7876
0.663278		1.82262
0.95106		2.41574
0.839469		1.92781
0.869333		2.15046
0.96657		2.04909
0.982		0.990431
0.890805		1.41997
0.555698		1.88534
0.813499		2.65071
1.04692		1.70937
0.721212		1.11209
1.08152		1.46298
0.794433		1.73995
1.15716		0.775044
1.25655		1.70329
1.22419		1.62441
1.11345		2.08772
0.800763		2.67216
1.10642		2.02718
1.05906		1.99576
1.13094		1.98616
1.05506		2.35837
1.16062		1.80371
1.02078		1.74943
0.933687		1.55176
1.22541		1.78711
0.949324		0.804391
1.02169		1.29043
0.912596		1.35071
0.883156		1.39286
0.849634		1.14286
0.89211		1.61457
0.875876		1.76082
0.923077		2.32584
0.86802
0.79065
0.730219
0.930124
0.692063
0.928256
0.985173
1.09355
1.02532
0.997849
0.899492
0.791694
1.11286
1.10433
0.857814
0.910093
0.861176
0.87396
1.05111
0.843636
1.10223
1.15545
0.926056
1.0699
1.07547
1.0127
1.0639
1.10213
1.10183
1.08276
1.27771
0.853211
0.954023
1.1
0.830503
0.521164
0.869748
1.0133
0.942918

## Sheet: Fig2H
Non-IRES			IRES
- Ca2+	+ Ca2+		- Ca2+	+ Ca2+
0.366635	1.33619		0.411906	1.26427
0.506024	1.28983		0.530054	1.33509
0.451865	0.794309		0.316777	1.11535
0.755505	1.10754		0.326996	1.50409
0.508446	0.626206		0.24333	0.662694
0.50846	1.28864		0.317654	1.70603
0.486458	1.27193		0.358651	1.34636
0.525543	1.35062		0.328373	1.48009
0.490672	1.62931		0.224426	1.09179
0.523707	1.08396		0.220504	1.09207
0.694975	1.41443
