# Supplementary material for: Rapid, biochemical tagging of cellular activity history in vivo
Source: Nat Methods. 2024 Aug 5;21(9):1725–35. doi: 10.1038/s41592-024-02375-7 (PMC11399108; doi:10.1038/s41592-024-02375-7)
Supplement: Supplementary file 8 — Statistical source data. [file 41592_2024_2375_MOESM8_ESM.xlsx]

## Sheet: Fig3B
Biotin - Ca2+		Ca2+ -Wash- Biotin		Biotin + Ca2+
0.182505		0.16011		0.301738
0.172274		0.133193		0.359127
0.198117		0.204244		0.386163
0.176255		0.220466		0.321506
0.175139		0.183862		0.247714
0.198267		0.184159		0.321378
0.208024		0.166385		0.307041
0.214572		0.186683		0.330679

## Sheet: Fig3D
0 mM	2.5 mM	5 mM	7.5 mM	10 mM
0.257099	0.583611	0.831504	0.981792	0.904451
0.269191	0.803923	0.798388	0.812413	1.27635
0.297831	0.591774	0.687337	1.04063	1.32405
0.295441	0.314864	0.600605	0.744662	1.23683
0.260974	0.59229	0.866487	1.01439	1.04527
0.282342	0.56658	0.785628	1.05619	1.1112
0.256188	0.654517	0.717978	1.04778	0.811874

## Sheet: Fig3F
Untreated		10 min			30 min			60 min			90 min			120 min			240 min
		Biotin - Ca2+	Biotin + Ca2+		Biotin - Ca2+	Biotin + Ca2+		Biotin - Ca2+	Biotin + Ca2+		Biotin - Ca2+	Biotin + Ca2+		Biotin - Ca2+	Biotin + Ca2+		Biotin - Ca2+	Biotin + Ca2+
0.0193778		0.0990941	0.188241		0.101667	0.308958		0.13814	0.451526		0.132076	0.397652		0.144436	0.406663		0.199007	0.411062
0.0132914		0.0582064	0.185		0.118818	0.331864		0.152837	0.419845		0.179173	0.336633		0.115509	0.415593		0.170291	0.468424
0.02318		0.0952653	0.226189		0.142546	0.303932		0.202972	0.43267		0.167957	0.30395		0.159481	0.452547		0.183658	0.502337
0.0185573		0.091221	0.228503		0.113161	0.336568		0.160836	0.380364		0.131414	0.373651		0.162352	0.430339		0.155143	0.326322
0.0246538		0.088428	0.263095		0.132183	0.384452		0.129101	0.456433		0.181025	0.388261		0.126531	0.435555		0.184242	0.307422
0.0293382		0.0979602	0.209916		0.0946496	0.336022		0.130905	0.439121		0.126076	0.290405		0.107155	0.355598		0.164681	0.409563
0.0210416		0.0943721	0.255207		0.0859113	0.292212		0.121778	0.375967		0.135772	0.299188		0.122537	0.399078		0.186442	0.411108
0.0158112		0.08832	0.202808		0.115948	0.321197		0.157336	0.39777		0.181706	0.338406		0.147922	0.431406		0.1205	0.439693
0.0116671		0.0807028	0.286837		0.11783	0.297353		0.147862	0.312223		0.134672	0.347663		0.144792	0.355547		0.18803	0.400228
0.0251062		0.102481	0.197697		0.105665	0.283805		0.118122	0.383177		0.134994	0.370199		0.132314	0.372227		0.0973769	0.433247
