# Supplementary material for: Rapid, biochemical tagging of cellular activity history in vivo
Source: Nat Methods. 2024 Aug 5;21(9):1725–35. doi: 10.1038/s41592-024-02375-7 (PMC11399108; doi:10.1038/s41592-024-02375-7)
Supplement: Supplementary file 9 — Statistical source data. [file 41592_2024_2375_MOESM9_ESM.xlsx]

## Sheet: Fig4C
0 hr			2 hr			4 hr			6 hr			8 hr
Biotin - Ca2+	Biotin + Ca2+		Biotin - Ca2+	Biotin + Ca2+		Biotin - Ca2+	Biotin + Ca2+		Biotin - Ca2+	Biotin + Ca2+		Biotin - Ca2+	Biotin + Ca2+
3.90671	14.7388		5.88681	18.1657		5.65508	18.5584		5.14411	16.7122		4.784	7.73294
5.13555	16.195		5.08404	21.9943		7.40029	17.8902		6.39481	14.8841		4.34478	9.10316
4.7352	16.3544		4.55995	19.1071		6.55687	21.8829		6.59002	15.0282		5.12224	8.07803
5.04928	14.8576		7.27155	13.893		6.21846	17.0092		4.42158	11.0558		4.89437	8.09444
5.98032	13.2764		7.75929	19.7472		6.93716	16.4488		6.07479	13.5522		4.17223	8.46195
5.3649	14.4139		6.3802	20.2922		6.96253	20.7238		5.84869	15.8639		4.43698	12.8368
4.20477	16.1559		5.69669	18.5465		6.90065	16.5643		7.98273	16.1637		4.70626	11.0479
4.33717	15.4072		5.29901	22.8881		6.77035	21.3174		6.63824	13.4466		3.80627	10.657
5.79991	21.0727		6.1474	18.931		5.63112	19.6181		5.58876	13.2814		5.48525	11.2052
5.23411	14.9331		7.23142	20.1014		5.15627	18.5047		7.19235	15.8276		5.3162	8.28172
4.35381	14.3837		7.10457	20.6279		5.12458	15.0491		5.8752	17.2809		5.29309	10.776
4.11173	16.8783					6.25857	20.6833		6.91181	18.3893		5.67197	11.9267

## Sheet: Fig4D
0 hr			2 hr			4 hr			6 hr			8 hr
Light - Ca2+	Light + Ca2+		Light - Ca2+	Light + Ca2+		Light - Ca2+	Light + Ca2+		Light - Ca2+	Light + Ca2+		Light - Ca2+	Light + Ca2+
0.708356	0.715786		0.722819	0.431378		0.426415	0.405841		0.637466	1.61446		1.54159	3.57294
0.427932	0.312513		0.390894	0.642654		0.682318	1.12096		1.05047	1.64884		1.46462	3.93278
0.341098	0.294488		0.743233	0.53371		0.347921	0.384511		0.884236	1.71563		2.05538	3.06068
0.214637	0.393845		0.566135	0.53992		0.774041	0.783927		0.767738	0.998486		0.879428	3.62618
0.392043	0.388701		0.223444	0.509676		0.658269	0.327017		0.774339	0.906037		1.98081	4.06599
0.424889	0.334281		0.648608	0.824054		0.60324	0.617424		1.02216	1.55178		1.25795	3.03116
0.48012	0.549205		0.72083	0.329483		0.450659	0.796032		0.845106	1.4508		1.28026	4.68994
0.35169	0.436603		0.791911	0.625586		0.390019	1.66111		0.693229	2.95725		1.39684	3.10522
0.471152	0.791014		0.369405	0.399377		0.600751	0.738083		1.08655	1.37163		1.55497	2.72341
0.430504	0.499708		0.491557	0.515543		0.699602	0.531982		0.735084	1.57109		1.30548	3.88071
0.331017	0.261467		0.371105	0.3165		0.868616	0.490649		0.663327	1.21764		1.91363	3.3999
			0.566517	0.487508		1.2819	0.52601		0.868961	1.20484		1.17606	3.75143

## Sheet: Fig4E
0 hr			2 hr			4 hr			6 hr			8 hr
Biotin - Ca2+	Biotin + Ca2+		Biotin - Ca2+	Biotin + Ca2+		Biotin - Ca2+	Biotin + Ca2+		Biotin - Ca2+	Biotin + Ca2+		Biotin - Ca2+	Biotin + Ca2+
0.451195	1.60941		0.736497	2.07867		0.647299	1.88399		0.581581	1.38708		0.366952	0.528563
0.606938	1.64344		0.651982	2.27574		0.804543	1.81617		0.677691	1.35985		0.38127	0.588249
0.538028	1.77795		0.574417	2.13505		0.816803	1.91007		0.693693	1.35887		0.449397	0.52274
0.572748	1.64766		0.928638	1.76683		0.766905	1.73074		0.501885	1.09216		0.407275	0.548168
0.635388	1.53301		1.00389	2.2094		0.756106	1.71187		0.616775	1.31097		0.340666	0.550143
0.613953	1.61553		0.890922	2.29654		0.884193	1.97547		0.609414	1.47578		0.351639	0.827938
0.492417	1.86563		0.772819	2.09556		0.867586	1.59174		0.806957	1.36457		0.400426	0.699557
0.500772	1.7356		0.635768	2.4991		0.84777	2.00077		0.746497	1.17513		0.357528	0.732361
0.618823	2.06921		0.806754	2.13984		0.616456	1.89423		0.615238	1.22728		0.470112	0.756642
0.564487	1.68709		0.998481	2.29623		0.584243	1.76434		0.766057	1.33442		0.436983	0.567955
0.494757	1.67926		1.0147	2.26341		0.583946	1.55219		0.702271	1.44439		0.433597	0.695358
0.493374	1.73947					0.786651	2.01791		0.794757	1.55634		0.49576	0.735613

## Sheet: Fig4F
0 hr			2 hr			4 hr			6 hr			8 hr
Light - Ca2+	Light + Ca2+		Light - Ca2+	Light + Ca2+		Light - Ca2+	Light + Ca2+		Light - Ca2+	Light + Ca2+		Light - Ca2+	Light + Ca2+
0.0579271	0.0586342		0.057834	0.0304531		0.025982	0.0244205		0.0296869	0.0910867		0.0577567	0.183086
0.0368098	0.0260113		0.0259948	0.0413378		0.0406984	0.0705105		0.0554306	0.0935977		0.0612084	0.206303
0.0271503	0.0278257		0.052063	0.0373544		0.0196359	0.0254274		0.0410822	0.0837335		0.0829377	0.15131
0.0161756	0.032453		0.0367038	0.0371379		0.0440634	0.0485177		0.0344683	0.0505093		0.0380145	0.169087
0.0324793	0.0336922		0.0162055	0.0348423		0.0343984	0.0209018		0.0330028	0.0471297		0.0821303	0.193393
0.0371086	0.027937		0.0480553	0.0518949		0.0346252	0.0406579		0.05047	0.0746534		0.0459239	0.139542
0.0378732	0.0471813		0.0497878	0.023585		0.0266853	0.0479792		0.0404215	0.0692671		0.0518872	0.183973
0.027605	0.0384626		0.0498815	0.0461231		0.023558	0.0948273		0.0321347	0.160079		0.0666673	0.14151
0.0365605	0.0704655		0.0238913	0.0295663		0.0322647	0.0468624		0.0600873	0.0732534		0.067573	0.139995
0.0352677	0.0458683		0.0339854	0.0371458		0.038224	0.0284927		0.0367883	0.0692702		0.0581183	0.16684
0.0266103	0.0229174		0.0240766	0.023435		0.0512876	0.027465		0.0318446	0.0553864		0.0843907	0.143636
			0.0400335	0.0336909		0.0787603	0.0295918		0.0459721	0.0618459		0.0541686	0.152561
