# Supplementary material for: Rapid, biochemical tagging of cellular activity history in vivo
Source: Nat Methods. 2024 Aug 5;21(9):1725–35. doi: 10.1038/s41592-024-02375-7 (PMC11399108; doi:10.1038/s41592-024-02375-7)
Supplement: Supplementary file 10 — Statistical source data. [file 41592_2024_2375_MOESM10_ESM.xlsx]

## Sheet: Fig5B
-Biotin -KCl	-Biotin +KCl	+Biotin -KCl	+Biotin +KCl
0.313286	0.276165	0.365703	0.661758
0.248373	0.24909	0.404991	0.658648
0.261259	0.284589	0.278111	0.657942
0.192946	0.335893	0.336336	0.649228
0.214875	0.276231	0.269307	0.747567
0.170837	0.353431	0.305002	0.687606

## Sheet: Fig5D
+Biotin -KCl	+Biotin +KCl
0.168582	0.245903
0.106047	0.201982
0.141628	0.238822
0.138265	0.19581
0.107909	0.191121
0.241698	0.25071
0.0807113	0.18601
0.199118	0.240533

## Sheet: Fig5E
10 min			30 min
+Biotin -KCl	+Biotin +KCl		+Biotin -KCl	+Biotin +KCl
0.210526	0.307692		0.125	0.666667
0	0.416667		0.25	0.611111
0.0666667	0.5625		0	0.571429
0.0909091	0.25		0.125	0.7
0	0.222222		0	0.666667
0.375	0.368421		0.0769231	0.666667
0	0.272727
0	0.4

## Sheet: Fig5G
-	DA	DOI	KCl
0.761044	0.638922	0.606355	0.830045
0.575185	0.601439	0.606436	1.02368
0.749962	0.63997	1.14303	0.778492
0.679722	0.501027	0.733216	0.822705
0.556432	0.809017	0.721079	0.856692
0.536537	0.744213	0.506813	1.02073
0.540694	0.695406	0.633574	0.908476
0.467517	0.59443	0.783204	0.938293
0.466979	0.600184	1.30379	0.744052
0.554826	0.601124	1.31389	1.21745
0.586818	0.790936	0.803736	0.825031
0.636884	1.19609	1.23471	1.26888
