# Supplementary material for: Rapid, biochemical tagging of cellular activity history in vivo
Source: Nat Methods. 2024 Aug 5;21(9):1725–35. doi: 10.1038/s41592-024-02375-7 (PMC11399108; doi:10.1038/s41592-024-02375-7)
Supplement: Supplementary file 11 — Statistical source data. [file 41592_2024_2375_MOESM11_ESM.xlsx]

## Sheet: Fig6C
Saline			Psilocybin
GFP	SA-647		GFP	SA-647
20.1456	32.3101		20.0833	41.9444
41.9625	41.5474		20.3788	57.0303
19.5714	30.0238		19.2481	37.4341
30.5037	34.4373		29.1212	32.3258
22.6039	66.526		18.5	58.8103
20.7842	33.2737		21.9121	50.4231
23.843	40.6033		22	53.3065
43.6796	28.1906		24.8881	50.6434
20.0625	29.7708		23.0303	44.3788
25.9433	36.3144		24.4444	43.2593
24.9031	42.8566		24.2151	45.3978
24.9406	30.6139		27.1454	46.7445
20.0968	28.4839		27.3871	57.1613
19.4615	53.6538		27.9437	65.7606
28.0368	45.4785		23.1667	43.5278
37.6058	45.4161		26.1129	38.6774
33.3973	42.3562		26.3953	53.9535
24.8611	41.0556		27.7711	49.8675
22.2188	41.2188		49.1777	68.8084
23.655	42.0409		29.5484	97.0645
22.25	40.6429		35.2429	81.8143
36.8765	47.5976		27.0396	52.3663
32.8439	75.5896		34.0761	77.5076
56.4514	42.4167		29.0822	52.9589
35.3302	43.4717		26.9024	56.9512
54.2969	41.9453		24.5	41.5238
25.3235	42.1667		27.2321	54.6786
32.1382	55.8943		27.1921	67.2768
34.1295	40.5596		56.2598	64.0147
56.6295	38.7812		30.5885	54.7611
31.5169	37.5393		47	60.3519
29.2031	48.5692		26.7465	59.7324
59.768	44.2577		31.6078	60.6471
27.296	41.872		27.6476	49.8143
27.6	42.0526		30.1803	86.541
26.4222	41.2444		27.8936	58.1064
40.2948	40.9422		35.7848	48.0675
28.7359	41.6147		33.0833	89.3125
26.2407	41.537		30.6474	86.1859
62.2591	40.2126		27.0968	57.2419
40.3598	42.5439		23.1749	45.3607
45.4045	44.9591		20.6645	47.2961
50.7133	44.461		20.08	52.12
31.5652	40.1449		27.8447	61.6165
45.1592	40.9299		18.05	45.4167
31.25	39.4062		21.3692	41.6769
30.5765	37.4388		20.869	69.1905
26.7344	42.5781		27.1198	48.5833
26.3125	41.4271		21.5607	47.3178
39.8903	56.5387		27.522	65.6792
37.5	36.6971		29.4581	46.3548
27.6667	70.5778		19.0952	50.127
38.3962	50.6694		27.4915	53.1695
53.0795	35.8368		32.9237	63.2061
24.9149	44.1489		40.2212	63.6346
25.1	54.6333		27.8333	54
57.9259	43.6772		49.1456	53.4466
26.7027	42.2432		28.1316	56.7895
38.0422	44		31.6636	115.682
30.9744	45.2564		32.0904	77.565
37.35	47.9542		51.3359	111.039
29.6653	69.159		30.3556	84.6556
40.9508	42.1885		27.2683	51.9024
22.481	42.3924		30.1667	64.9111
32.7972	34.6129		36.582	63.7695
31.4304	40.7217		31.225	60.425
26.3455	44.7818		42.0464	130.266
36.0706	35.7176		34.6044	76.6
41.5053	41.9647		29.102	63.2857
24.875	39.7		25.6792	51.7736
36.6098	38.6829		27.3818	46.0909
24.5405	41.6622		27.463	55.8148
23.3636	41.974		26.125	49.175
22.9517	41.8647		26.1475	55.1311
52.1429	39.769		31.2615	78.1385
24.0614	44.5877		23.7755	64.0612
55.1926	34.1655		28.64	50.92
57.6045	42.2562		26.7941	50.8824
21.2143	40.9286		28.8714	50.3571
26.4609	39.5652		29.3188	51.7391
62.3945	35.8824		32.9592	61.2449
33.5217	42.1256		28.96	55.8
24.1975	41.0494		30.506	47.7349
28.9176	38.4301		30.5417	54.2361
30.7774	39.7022		25.9851	52.6716
24.6059	48.0345		30.1429	58.4603
26.6269	39.1462		28.6977	54.6163
41.8317	54.7178		25.0312	63.2188
22.6316	46.5263		31.0365	51.3869
24.1538	44.6667		25.2	65.1
24.1034	50.7011		24.9494	61.3797
47.219	45.3137		31.4815	49.7407
27.4857	41.7486		31.4551	63.8974
25.2807	37.0175		36.055	131.79
34.8841	46.8311		28.9296	47.9577
25.5849	35.5849		23.082	61.5246
33.7813	47.7843		28.6381	57.6381
23.3171	42.2927		28.1286	53.4143
25.9935	46.3355		27.6047	64.3256
59.8326	39.515		28.8372	60.3721
24.8	35.6154		29.0811	53.9324
24.7714	40.1143		24.451	68.5294
46.8152	36.9241		26.7867	54.0933
25.0337	52.1348		29	50.6923
25.5095	39.1667		26.2647	61.5
50.6062	45.734		26.7931	48.1034
28.1332	42.3131		27.7609	49.913
24.9492	51.9949		24.0667	70
22.4583	46.75		20.6	52.6
50.0727	47.2955		27.75	47.2895
46.9403	49.197		21.3684	54.7895
24.6667	43.3611		26.1667	54.1852
22.8676	45.2206		24.6154	50
54.4932	57.9224		28.3604	56.4955
37.9952	42.2705		26.7183	58.4507
52.7188	50.1016		34.595	51.0196
25.5786	44.6786		27.42	64.24
23.7333	64.0889		41.1111	140.902
22.8214	45.6786		25.8276	61.6897
27.5	58.2273		26.0674	52.5337
39.3519	42.3426		28.8835	60.4078
38.1124	36.573		25.0809	60.5665
43.992	43.5904		25.4324	56.2162
38.6948	42.3052		43.7886	88.9937
26.8298	37.2234		34.7706	74.405
36.2158	39.4829		25.0952	55.6571
41.8929	38.7214		28.4944	114.298
50.2526	45.0361		39.8468	44.8799
64.7135	35.7416		26.177	41.9912
21.9649	36.4386		27.5376	41.086
44.9375	42.0022		27.0601	44.1148
23.6905	44.4524		29.0098	47.451
50.224	40.0521		38.4219	50.3371
38.4011	48.0462		39.0446	49.4821
25.3061	38.6531		46.2624	58.1881
63.6667	36.4138		35.7138	46.9403
35.2708	45.875		39.0769	47.1346
27.4839	40.4677		34.5868	52.6612
29.9024	43.5122		24.8269	47.6731
51.4791	35.4791		24.8333	46.3611
29.7629	43.0722		39.2849	48.1899
58.7083	41.8167		29.9747	49.2025
37.9606	45.4724		26.561	48.5691
43.4219	41.9898		31.28	47.52
49.099	36.6139		32.1399	60.8688
44.2975	38.4876		33.9027	47.1947
47.9356	44.8712		60.845	62.12
33.0312	39.9688		43.8685	44.5418
23.0102	41.5204		32.1331	69.4791
37.0728	41.3377		49.0667	55.5733
31.4274	39.9487		31.5385	46.6154
44.4831	39.6377		44.3923	44.6685
28.3984	40.2764		32.6863	47.9216
40.4032	41.2952		52.3961	43.7922
23.5914	44.0753		26.4416	51.4805
44.3851	27.0676		28.5305	48.4085
34.8462	41.8547		29.8191	58.7553
25.6863	43.1324		41.305	54.6164
23.6071	47.6964		27.9828	60.4914
20.4667	38.5833		53.2163	62.7644
32.0579	42.0579		36.85	57.5455
23.8069	38.3127		28.3301	46.1165
26.196	42.7807		44.1312	58.175
30.0651	43.4521		53.1555	57.6341
24.1944	61.9		28.4804	52.8039
43.3302	37.1402		43.6292	73.2697
20.8085	58.383		24.475	46.175
41.8033	55.7541		51.4604	37.6337
30.0896	57.3881		40.2026	51.9608
29.5333	37.3067		32.8623	59.3443
24.8054	41.1518		24.3571	53.75
30.2177	37.4448		24.2857	53.2857
25.3083	36.9369		27.0448	50.2761
37.1401	42.4358		56.861	52.4093
29.1527	41.9281		27.6122	49.6633
22.945	43.0734		35.5246	49.1443
34.3776	46.1463		30.2992	57.9134
25.4915	41.5932		24.2239	51.3731
32.8649	43.8649		40.6526	47.6632
61.1622	34.3784		30.4318	48.4545
55.4747	41.3838		47.8785	67.8734
27.576	43.12		30.3926	43.8896
62.0522	33.0482		31.9083	44.6972
28.2031	41.8516		35	49.4286
27.0933	46.9733		24.5077	66.3077
28.1667	42.8333		37.9524	53.5714
25.7105	41.0658		26.8049	56.311
28.8947	46.9737		25.0204	45.898
28.1287	39.1419		24.6552	48.569
24.6762	39.9333		26.1093	61.3607
23.5676	42.8018		25.8534	61.75
57.1282	38.5282		27.7771	69.1543
26.637	41.1593		26.125	61.3942
44.1931	45.9907		27.4658	57.8973
37.8687	45.702		25.9516	64.6613
29.3631	40.5298		23.625	71.7917
46.9455	33.7864		26.8846	71.8077
32.5547	44.1095		37.1088	71.6611
32.3571	50.1964		25.8293	62.8537
25.7973	43.4189		64.9846	59.3629
26.5278	41.95		35.6351	63.9775
25.6452	44		26.0833	50.1389
26.0613	41.3129		24.9434	63.0943
28	41.7917		25.1081	67.6284
33.6207	40.4138		27.5172	62.9914
24.5574	38.4098		34.1959	89.5405
46.5931	37.3103		24.3667	70.9833
34.7611	44.2048		25.1154	58.8846
28.1707	46.1951		24.9	71.5333
25.3355	42.5742		24.3205	76.4231
30.4407	48.5254		26.0972	57.5139
44.0526	42.7512		27.5878	68.4198
23.7191	46.7079		25.4595	64.4865
31.8039	43.4755		27.5563	72.9801
24.431	42.7241		27.2143	81.2857
31.8447	43.5		26.1935	77.4355
46.6295	45.1475		25.9706	73
63.1921	35.7288		27.9	74.14
			26.8158	78.2895
			23.4839	67.4194

## Sheet: Fig6D
+Biotin -Psilo	+Biotin +Psilo
1.55351	2.12002
1.39532	2.00351
1.60995	2.23573
1.20114	2.13541
1.28474	2.0905
1.38274	2.36188
1.15956	1.44995
1.25259	2.17713

## Sheet: Fig6E
+Biotin -Psilo	+Biotin +Psilo
0.142857	0.4
0.142857	0.710526
0.111111	0.444444
0.153846	1
0.0571429	0.844444
0.26087	1
0.08	0.490196
0.0208333	0.833333

## Sheet: Fig6G
Saline			Psilocybin
# of SA-647+ neurons/mm2	# of Head-Twitch Responses		# of SA-647+ neurons/mm2	# of Head-Twitch Responses
0	9		42.1168	51
21.0584	6		35.0973	30
14.0389	6		28.0779	30

## Sheet: Fig6H
Saline			Psilocybin
SA-647/GFP Ratio	# of Head-Twitch Responses		SA-647/GFP Ratio	# of Head-Twitch Responses
0.490629	9		1.34912	51
0.972318	6		2.75585	30
1.24245	6		1.54055	30

## Sheet: Fig6J
+Biotin -Psilo	+Biotin +Psilo
84.2336	133.37
203.565	21.0584
266.74	407.129
210.584	98.2725
161.448	140.389

## Sheet: Fig6K
+Biotin -Psilo	+Biotin +Psilo
0	21.0584
14.0389	28.0779
0	28.0779
7.01947	84.2336
7.01947	28.0779

## Sheet: Fig6L
+Biotin -Psilo	+Biotin +Psilo
0	0.272727
0.2	0.5
0	0.25
0.142857	0.923077
0.125	0.4
