# Supplementary material for: Rapid, biochemical tagging of cellular activity history in vivo
Source: Nat Methods. 2024 Aug 5;21(9):1725–35. doi: 10.1038/s41592-024-02375-7 (PMC11399108; doi:10.1038/s41592-024-02375-7)
Supplement: Supplementary file 12 — Statistical source data. [file 41592_2024_2375_MOESM12_ESM.xlsx]

## Sheet: ExtendedData Fig1A
50:50			50:20			50:10			50:5			20:50			10:50			5:50
Biotin - Ca2+	Biotin + Ca2+		Biotin - Ca2+	Biotin + Ca2+		Biotin - Ca2+	Biotin + Ca2+		Biotin - Ca2+	Biotin + Ca2+		Biotin - Ca2+	Biotin + Ca2+		Biotin - Ca2+	Biotin + Ca2+		Biotin - Ca2+	Biotin + Ca2+
0.893295	1.41299		0.517893	1.04097		0.24742	0.420744		0.18333	0.30774		0.767743	1.38707		0.695845	1.13978		0.822403	1.44939
0.790936	1.49547		0.531653	0.956727		0.244795	0.373542		0.194607	0.310334		0.68266	1.11887		0.887157	1.35128		0.927696	1.24299
0.547119	1.02927		0.444645	0.626571		0.204991	0.46297		0.175023	0.262493		0.56126	1.24308		0.791333	1.26568		0.959122	1.16594
0.626457	1.28477		0.334732	0.792591		0.190296	0.490191		0.120263	0.290863		0.667487	1.43332		0.582494	1.00657		0.964666	1.22202
0.88885	1.3916		0.37982	0.968087		0.178408	0.449435		0.164203	0.346913		0.820203	1.06692		0.701087	1.26349		1.00016	1.22779
0.868861	1.49892		0.454262	0.900196		0.306167	0.539921		0.193176	0.244252		0.917584	1.38072		0.8387	1.30803		1.00824	0.937432
0.856317	1.16108		0.540336	0.955039		0.193599	0.531602		0.178506	0.374891		0.771097	1.31916		0.794757	1.23906		0.761702	1.59659
0.768904	1.5057		0.326319	1.05638		0.139392	0.554208		0.123209	0.284849		0.833751	1.48715		0.875734	1.49203		0.597525	1.63709
0.888199	1.42876		0.309237	0.925394		0.238491	0.611251		0.154239	0.244426		0.618441	1.17291		0.673424	1.2182		0.924218	1.57178
0.729912	1.43933		0.325731	1.02775		0.298461	0.594956		0.104033	0.300244		0.613718	1.29387		0.660302	1.33783		0.717934	1.79788

## Sheet: ExtendedData Fig1B
50:50			50:20			50:10			50:5			20:50			10:50			5:50
Biotin - Ca2+	Biotin + Ca2+		Biotin - Ca2+	Biotin + Ca2+		Biotin - Ca2+	Biotin + Ca2+		Biotin - Ca2+	Biotin + Ca2+		Biotin - Ca2+	Biotin + Ca2+		Biotin - Ca2+	Biotin + Ca2+		Biotin - Ca2+	Biotin + Ca2+
12.9149	19.2154		8.46085	15.9414		3.56488	5.34212		2.58465	4.25019		7.28639	12.4327		5.35524	8.6201		7.36669	13.7165
10.1897	20.2669		8.13307	13.9317		3.39517	4.80353		2.88673	4.54151		6.52798	9.22476		6.82551	10.3113		8.1073	11.9928
7.22587	12.4699		6.57017	9.27626		2.72653	6.21343		2.30542	3.64105		4.74373	10.6507		6.19962	9.81335		8.83888	10.7124
8.98582	16.7162		5.18847	11.6791		2.63619	6.97973		1.87827	4.28407		6.45782	14.1385		4.68475	7.67162		8.97829	11.0085
13.3439	20.7231		5.5057	14.7481		2.4886	6.27675		2.4538	5.34105		8.0118	9.38053		5.29002	9.88793		9.44815	11.7125
11.6253	23.0846		6.61374	15.4563		4.65646	7.47691		2.65626	3.66379		8.66456	12.6877		6.75849	10.4938		9.99281	8.90185
11.0845	15.1689		7.92607	14.4434		2.74545	7.88266		2.48496	4.85776		7.01927	12.4038		6.17699	10.0134		6.41433	14.0702
10.7154	20.2206		4.4646	16.5887		1.84751	8.06424		1.60119	3.85292		7.6176	14.3667		6.90925	11.7456		5.88455	15.6377
12.8063	18.9875		4.24778	14.3854		3.1363	9.39444		1.95954	3.34371		5.27457	9.984		4.83746	9.56265		8.82226	14.9712
10.5666	20.9975		4.69441	14.848		4.35669	8.52978		1.39635	4.24046		5.61682	11.6749		5.02968	10.1509		7.3948	17.321

## Sheet: ExtendedData Fig1C
50:50			50:20			50:10			50:5			20:50			10:50			5:50
Biotin - Ca2+	Biotin + Ca2+		Biotin - Ca2+	Biotin + Ca2+		Biotin - Ca2+	Biotin + Ca2+		Biotin - Ca2+	Biotin + Ca2+		Biotin - Ca2+	Biotin + Ca2+		Biotin - Ca2+	Biotin + Ca2+		Biotin - Ca2+	Biotin + Ca2+
14.4576	13.5991		16.3371	15.314		14.4082	12.6969		14.0983	13.811		9.49066	8.96329		7.69602	7.56293		8.95752	9.46366
12.8831	13.5522		15.2977	14.5618		13.8695	12.8594		14.8336	14.6343		9.56256	8.24469		7.69369	7.63074		8.73918	9.64836
13.2071	12.1153		14.7762	14.8048		13.3007	13.4208		13.1721	13.871		8.45193	8.56797		7.8344	7.75342		9.21559	9.1878
14.3439	13.011		15.5004	14.7353		13.8531	14.2388		15.618	14.7288		9.67483	9.86418		8.04257	7.62154		9.30715	9.00844
15.0126	14.8915		14.4955	15.2343		13.9489	13.9659		14.9437	15.396		9.76806	8.79213		7.54546	7.82587		9.44667	9.53949
13.38	15.4009		14.5593	17.1699		15.2089	13.8481		13.7505	15.0001		9.4428	9.1892		8.05828	8.02259		9.91114	9.49599
12.9443	13.0645		14.6688	15.1233		14.1811	14.8281		13.9209	12.9578		9.10296	9.4028		7.77217	8.08144		8.42106	8.81264
13.9359	13.4294		13.6817	15.7033		13.2541	14.5509		12.9958	13.5262		9.13655	9.66058		7.88967	7.87222		9.84821	9.55213
14.4183	13.2895		13.7364	15.5452		13.1506	15.3692		12.7045	13.6798		8.52882	8.51216		7.18337	7.84982		9.54565	9.52499
14.4766	14.5884		14.4119	14.4471		14.5972	14.3368		13.4222	14.1234		9.15212	9.02326		7.61724	7.58758		10.3001	9.63409
