# Supplementary material for: Rapid, biochemical tagging of cellular activity history in vivo
Source: Nat Methods. 2024 Aug 5;21(9):1725–35. doi: 10.1038/s41592-024-02375-7 (PMC11399108; doi:10.1038/s41592-024-02375-7)
Supplement: Supplementary file 13 — Statistical source data and unprocessed western blots. [file 41592_2024_2375_MOESM13_ESM.zip]

Archive with 8 entries (8 files):
- Zhang_Unmodified_Gels_ED_Fig2A.tif
- __MACOSX/._Zhang_Unmodified_Gels_ED_Fig2A.tif
- Zhang_Unmodified_Gels_ED_Fig2B.tif
- __MACOSX/._Zhang_Unmodified_Gels_ED_Fig2B.tif
- Zhang_Unmodified_Gels_ED_Fig2E.tif
- __MACOSX/._Zhang_Unmodified_Gels_ED_Fig2E.tif
- Zhang_SourceData_ED_Fig2.xlsx
- __MACOSX/._Zhang_SourceData_ED_Fig2.xlsx
