# Supplementary material for: Rapid, biochemical tagging of cellular activity history in vivo
Source: Nat Methods. 2024 Aug 5;21(9):1725–35. doi: 10.1038/s41592-024-02375-7 (PMC11399108; doi:10.1038/s41592-024-02375-7)
Supplement: Supplementary file 13 — Statistical source data and unprocessed western blots. [file 41592_2024_2375_MOESM13_ESM.zip › Zhang_SourceData_ED_Fig2.xlsx]

## Sheet: ED Fig2C
distance	-B-Ca	-B+Ca	+B-Ca	+B+Ca
0	9404	8338	9190	10751
204.75	9903	8043	9342	10924
409.5	10260	8009	9300	10643
614.251	10039	8365	9427	10367
819.001	9850	8763	9638	9965
1023.75	10270	7322	9039	9967
1228.5	9958	8249	8384	9904
1433.25	9854	8711	8789	9972
1638	11115	8196	8680	9764
1842.75	10476	6911	8255	9751
2047.5	9387	6911	8307	9753
2252.25	9594	6729	8294	9436
2457	9940	6864	7737	9491
2661.75	9833	7610	7945	10175
2866.5	10254	7594	8335	10229
3071.25	9578	7495	8405	9621
3276	10081	7316	8602	10067
3480.75	9319	7542	8511	9629
3685.5	9670	6922	8278	9973
3890.25	10638	6667	8116	9511
4095	10525	7095	8354	9966
4299.75	10645	7536	8728	10332
4504.5	10783	6989	8683	9958
4709.26	11546	7290	8739	10300
4914.01	11214	7747	8997	10901
5118.76	10688	7469	9644	11005
5323.51	11794	7352	9882	11287
5528.26	13017	7055	9617	10963
5733.01	13418	7300	8924	11424
5937.76	13988	8846	9578	11247
6142.51	15366	7833	10422	11327
6347.26	17976	8123	10254	12793
6552.01	20477	8912	10720	13673
6756.76	22379	9128	11724	14436
6961.51	24882	10889	13107	16039
7166.26	25620	11380	15379	18786
7371.01	27985	14164	16821	21969
7575.76	30143	13493	17845	25091
7780.51	32076	14955	18353	28237
7985.26	31361	18311	18557	31068
8190.01	29975	17686	19500	32902
8394.76	29427	18395	20474	33315
8599.51	30219	18755	21095	35719
8804.26	30901	20373	23616	39042
9009.01	35042	25066	27794	44528
9213.76	41818	30211	33578	54221
9418.51	50153	41008	44516	65535
9623.26	62843	56518	59519	65535
9828.01	65535	64723	65535	65535
10032.8	65535	65535	65535	65535
10237.5	65535	65535	65535	65535
10442.3	62778	65535	57838	65288
10647	46455	65535	37379	59784
10851.8	26384	38283	21905	34277
11056.5	18102	24128	16945	26256
11261.3	14594	16606	13978	20494
11466	12637	13237	11601	16784
11670.8	11088	11071	10170	15052
11875.5	9632	9116	9581	13547
12080.3	9112	8548	8832	12795
12285	9311	7593	8757	13254
12489.8	10171	8050	8757	13092
12694.5	10525	7851	8625	13712
12899.3	10180	8291	8540	13274
13104	10136	7812	8823	14091
13308.8	10160	8228	8500	13593
13513.5	9893	7996	8332	12467
13718.3	11716	7990	9038	15355
13923	13761	8991	10100	16423
14127.8	12690	9742	10044	15492
14332.5	12460	9569	9148	14578
14537.3	11585	8167	8956	14625
14742	11538	8061	8880	14211
14946.8	12921	8455	9382	15981
15151.5	14939	8663	10714	17432
15356.3	16340	9607	11805	20171
15561	18578	10321	12375	23608
15765.8	18296	10346	13592	29536
15970.5	18556	10918	15907	39451
16175.3	19311	11126	18693	49809
16380	19871	12419	21005	50009
16584.8	19413	13429	20266	40976
16789.5	19584	13815	18287	36721
16994.3	21181	14889	17124	35871
17199	19838	15622	16008	30924
17403.8	19655	15590	14636	28093
17608.5	17032	14447	13795	26790
17813.3	17908	13431	13795	28777
18018	17473	14373	13921	27733
18222.8	18588	14849	14735	29263
18427.5	19016	15814	15875	33088
18632.3	21233	18298	17260	39379
18837	25945	22178	20324	51024
19041.8	36301	29400	26601	65535
19246.5	53980	47190	41036	65535
19451.3	57956	62816	58501	65535
19656	41461	65535	57285	65339
19860.8	29004	63977	40763	61261
20065.5	27908	44515	31427	65535
20270.3	31049	39273	33152	65535
20475	29441	47284	36590	64900
20679.8	21982	45516	31372	45951
20884.5	15486	33622	22575	35759
21089.3	11666	23351	16669	26006
21294	10385	16434	12659	20302
21498.8	8793	13353	10394	15250
21703.5	8002	11908	8771	11829
21908.3	6810	9507	7657	11189
22113	7134	9369	7250	12885
22317.8	6769	8567	7214	13555
22522.5	6141	7674	7012	12988
22727.3	6946	7615	6359	12702
22932	6263	8403	6166	12415
23136.8	6579	8337	7024	13412
23341.5	6828	8301	8189	14673
23546.3	6465	8031	9038	14676
23751	6440	8181	9166	13777
23955.8	6238	7641	8850	13593
24160.5	6145	7773	9041	13843
24365.3	6836	7053	9514	14594
24570	7154	7842	9796	17677
24774.8	5908	7087	10881	23474
24979.5	6818	7014	12511	31816
25184.3	5870	7200	13039	29526
25389	5646	6307	12202	19840
25593.8	5494	5505	9487	15259
25798.5	5538	5899	7252	14154
26003.3	5947	5751	6603	13689
26208	5656	5737	6291	13949
26412.8	5745	6307	6903	11807
26617.5	5921	6122	7420	9322
26822.3	5991	5745	7173	7644
27027	4667	5976	6950	7218
27231.8	4691	5899	6731	6477
27436.5	4550	5720	6594	6727
27641.3	4613	5552	6325	6342
27846	5261	5085	6519	7437
28050.8	5396	5306	6362	8314
28255.5	5420	5547	6305	10181
28460.3	5105	5709	6987	11589
28665	5012	5573	6918	10428
28869.8	5045	5249	6554	10548
29074.5	5800	5698	6253	10264
29279.3	5385	5057	6277	9920
29484	4854	4869	6687	9161
29688.8	5421	5411	6576	8713
29893.5	5643	5178	6348	9244
30098.3	4417	5099	6156	9011
30303	4949	5011	6155	9239
30507.8	4955	5402	6238	8949
30712.5	4820	5606	6372	9591
30917.3	4799	5437	6733	11544
31122	4503	5250	6857	11602
31326.8	5180	5372	6660	11408
31531.5	4564	5146	6151	9220
31736.3	4822	4997	6067	9372
31941	5987	5317	6486	9122
32145.8	4990	5752	5977	9585
32350.5	5706	5428	5339	9470
32555.3	5243	5561	5021	8006
32760	4692	4471	4462	7721
32964.8	4556	5193	4851	6891
33169.5	5163	4653	5436	6507
33374.3	5043	5004	5603	6979
33579	5538	4654	5444	6470
33783.8	5780	4114	5036	5551
33988.5	5140	5207	4981	6057
34193.3	5989	5777	5243	5204
34398	5263	5114	5449	5954
34602.8	4615	5369	5662	7140
34807.5	4923	5785	5802	7541
35012.3	4500	5673	5718	7915
35217	4678	5624	5927	7924
35421.8	5056	5868	6043	7398
35626.5	5715	5663	5733	6498
35831.3	5480	5199	5606	7180
36036	4988	4823	5804	7693
36240.8	4788	5335	5639	9693
36445.5	4160	5469	5810	10698
36650.3	3552	5152	6608	12632
36855	4065	5501	7043	13486
37059.8	4846	5696	6933	11843
37264.5	4964	4978	6400	10929
37469.3	5194	4814	5932	9774
37674	5036	4835	5472	7705
37878.8	4859	5130	5262	7037
38083.5	3928	5400	5410	7188
38288.3	4694	5161	5410	6378
38493	5057	5178	4683	6639
38697.8	4496	5408	3475	6077
38902.5	4203	4999	3063	5916
39107.3	4784	4729	3385	5552
39312	4281	4524	4209	6004
39516.8	4085	4618	4290	6009
39721.5	4487	4595	4082	6224
39926.3	4525	4940	4305	6514
40131	4828	5117	4664	6194
40335.8	3904	4640	4758	6164
40540.5	4868	4504	5104	6472
40745.3	4151	4263	5174	6594
40950	4011	4769	5070	7251
41154.8	4432	4769	5435	8338
41359.5	4774	4358	5558	9147
41564.3	4085	4672	5683	8344
41769	3596	4645	5409	7831
41973.8	4124	3975	5561	7727
42178.5	3844	4056	5037	7203
42383.3	4093	4482	4582	7101
42588	5177	4664	4881	7485
42792.8	5160	4671	5296	7292
42997.5	4388	4512	5193	6892
43202.3	4828	4553	4963	6629
43407	4701	4457	5022	6249
43611.8	4947	4667	4985	6267
43816.5	4290	4984	5127	5699
44021.3	4852	4524	4588	6531
44226	3480	4428	4520	7219
44430.8	3938	4544	4620	6762
44635.5	5199	5606	4870	6146
44840.3	5395	5136	4965	5228
45045	3875	4992	5455	5170
45249.8	4791	4860	4729	5329
45454.5	4955	4013	4309	5360
45659.3	4776	3607	4810	5775
45864	4603	3797	4833	5108
46068.8	5543	3972	4461	5358
46273.5	4161	4222	4436	5088
46478.3	4161	3793	4377	5905
46683	4471	3614	4102	5261

## Sheet: ED Fig2D
distance	-B-Ca	-B+Ca	+B-Ca	+B+Ca
0	9658	6167	5587	6812
204.75	10231.7	6588.05	6129.78	8011.31
409.5	9104.08	6662.67	5587.45	8007.03
614.251	10284	6790.14	5224.44	8145.06
819.001	9419.89	7206.24	5636.25	7694.09
1023.75	10224.8	6055.09	5612.31	8083.54
1228.5	9265.21	6763.17	5816.22	7824.59
1433.25	8573.81	6218.84	5683.17	7829.86
1638	8977.43	5270.17	6388.09	7024.71
1842.75	9625.8	5496.98	5586.77	7868.32
2047.5	9027.04	5388.6	4983.45	7199.74
2252.25	9020.8	5015.37	5076.31	8076.43
2457	8285.34	5144.18	5143.22	7708.79
2661.75	8194.13	5847.01	5250.82	7496.06
2866.5	8547.48	5527.05	5400.26	7525.84
3071.25	9371.72	6152.84	4896.69	8048.84
3276	9042.31	5369.95	5030.37	7529.02
3480.75	9431.07	5754.57	5679.5	8263.12
3685.5	9482.51	5779.64	5972.74	8530.03
3890.25	9994.29	6172.53	5601.04	8237.46
4095	10746.7	6316.08	5546.75	8829.57
4299.75	11979.8	6619.31	5998.59	9863.33
4504.5	14025	6911.6	6442.15	9659.17
4709.26	15269.9	6777.1	6015.39	8558.15
4914.01	17234.8	7149.37	6554.93	11400
5118.76	19814.3	7568.4	6503.93	11683.9
5323.51	22430.1	7904.65	6305.95	12891.7
5528.26	24449.7	9273.07	7238.16	12766.8
5733.01	26745.3	10442.5	7360.86	14053.9
5937.76	29603.4	12585	6814.3	15097.5
6142.51	32910.1	14478.8	7922.33	17378.3
6347.26	34358.6	14836.7	8885.25	20309.9
6552.01	37355.4	15075.9	9030.83	23476.3
6756.76	37127.2	15465.3	9263.87	27961.9
6961.51	35638.8	17431.2	10535.6	30622.5
7166.26	35809.3	18616.7	11432.4	31389
7371.01	35358.7	17683.6	12232.7	29388
7575.76	32925.4	16810.8	12704.2	26984.2
7780.51	31715.5	16442.7	11758.5	24289.3
7985.26	31900.4	16196	12137.9	23773.2
8190.01	33111.3	16159.5	12344.1	24810.2
8394.76	36433.5	17160.5	13586.8	28157.7
8599.51	40625	19114.4	15398.6	33834
8804.26	47174.1	22021.4	18412.2	42107.5
9009.01	53800.5	28036.3	25715.7	59961.9
9213.76	59163.5	40048.3	39714.1	65160.8
9418.51	63440	56575.3	63025	65535
9623.26	65359.6	64775.6	65535	65535
9828.01	65535	65535	65535	42274.3
10032.8	54123.5	65535	42238.4	24880.6
10237.5	34063.9	51969.8	23279.7	18542.9
10442.3	21665.7	32045.4	15712.8	15205.9
10647	16399	20848.4	12719.7	13979.7
10851.8	13858	16451.5	10988	12693
11056.5	12492.6	13486.5	9011.66	11595.4
11261.3	11840.5	11374.1	8635.37	11121.5
11466	11134.3	9573.87	7652.49	11303.9
11670.8	11112.8	8497.99	7295.95	12062.7
11875.5	11587.6	8466.08	8103.51	12218.6
12080.3	11960.7	7935.94	6930.03	12069.8
12285	12187.9	7894.54	6856.63	11892.8
12489.8	13629.1	8323.12	6321.81	11931.2
12694.5	15020.5	8220.39	6141.88	12322.4
12899.3	15726.8	8043.58	6306.48	13153.4
13104	16946	9105.9	6687.17	14615.3
13308.8	18658.3	10691.5	7662.62	14770.7
13513.5	19615	11895.5	8897.65	13925.7
13718.3	19672.3	12752.2	9130.89	14164.2
13923	19678	13034.2	8119.42	15030.4
14127.8	19447.7	12563.4	7893.73	16097.1
14332.5	20010.3	11959.4	8356.42	18194.9
14537.3	21178.2	12389.5	8650	20624.1
14742	22090.8	13284	9257.55	23440.3
14946.8	23075.2	13171.9	10227.6	27765
15151.5	23482.9	13268.5	11482.8	32906.4
15356.3	22430.5	13279.7	12782.9	38553.8
15561	22107.6	13327.4	14534.3	41259.5
15765.8	21420.2	12447.8	17389.8	38549.2
15970.5	21018.6	12601.9	17564.4	34718.3
16175.3	21405.7	13347.9	16244	32202.1
16380	20430.9	14240.6	15022.4	29846.3
16584.8	21094	15440.1	14754.3	26337.6
16789.5	22900	15891.2	13500.5	23181.1
16994.3	21269.6	15170.2	12233.7	21308.7
17199	19663.9	13881.2	10957.7	19655.8
17403.8	18604.6	12465.5	10637.9	18879.8
17608.5	18704.5	11759.5	10554.6	19548.3
17813.3	19316.3	11972.3	10689.5	20980.8
18018	20645.6	12336.4	11501.4	23911
18222.8	21228.2	13285.9	13017.5	29539
18427.5	22498.1	16355.4	16325.3	36757.2
18632.3	23710	21039.1	22540.7	41443.1
18837	27075	29562.8	30398.7	38509
19041.8	31367.6	41021.3	33652	31308.4
19246.5	31613.9	46463.5	28777.5	27326.3
19451.3	27192.3	40205.2	22408.5	28687.4
19656	22982.7	29921	21012.9	31707.2
19860.8	22267.4	25920.3	23293.9	31991.3
20065.5	23564.5	27996.9	24376	29425.5
20270.3	24435.1	30239.9	22498.4	25779.8
20475	21844.3	28433	19014.7	21165.1
20679.8	18145.3	23268.3	14979	16299.3
20884.5	14134	17099.1	11346.8	12664.9
21089.3	10866	12288.1	9255.75	10636.1
21294	8810.27	9877.86	7910.25	9766.6
21498.8	6949.9	8771	6819.26	8913.3
21703.5	5962.74	7202.52	6311.52	8020.57
21908.3	5313.62	6035.63	6103.06	8283.54
22113	5399.21	5379.64	5719.69	8520.15
22317.8	5954.81	5554.04	5682.54	8322.83
22522.5	5618.05	5276.56	5339.86	8430.05
22727.3	5015.34	5270.18	5064.52	9020.04
22932	5092.91	5270.81	5251.14	9670.04
23136.8	6244.65	4784.63	5378.04	9381.76
23341.5	5251.48	5145.08	5313.6	9106.43
23546.3	4909.68	4823.79	5021.79	9753.46
23751	4921.92	4079.53	5400.58	12388.1
23955.8	4739.86	4067.11	5992.37	14974.6
24160.5	5084.95	4498.04	6519.07	17656.4
24365.3	5641.58	4593.07	7483.96	19552.8
24570	4883.17	4469.63	8510.36	18674.8
24774.8	4827.36	4762.02	9066.29	15338.3
24979.5	5463.49	4450.12	8615.35	12115.7
25184.3	4906.47	3736.32	7383.86	10095
25389	4205.75	4291.57	6299.74	9977.22
25593.8	4980.49	4049.8	5741.95	9932.67
25798.5	4595.66	3916.34	5300.39	8849.47
26003.3	4642.89	4934.47	5330.5	8065.2
26208	4679.18	5100.55	5455.32	7688.83
26412.8	3920.42	4277.62	5291.65	7380.8
26617.5	4290.47	4149.34	4823.9	7373.48
26822.3	4489.55	3947.08	4837.45	7173.93
27027	4305.52	3859.34	4660.77	6394.09
27231.8	4181.35	3912.81	4526.52	6676.86
27436.5	4221.06	4585.08	4640.62	6631.48
27641.3	4665.99	4009.7	4851.9	6690.69
27846	4834.49	4464.44	4838.68	6714.4
28050.8	4824.15	4969.03	4772.52	7064.12
28255.5	4748.8	4878	4727.23	6774.91
28460.3	4905.98	3998.82	4390.86	6746.53
28665	4556.33	3782.94	4573.64	6714.85
28869.8	3835.9	3389.71	4274.71	6411.66
29074.5	4113.71	3567.25	4023.38	6701.24
29279.3	4286.02	3786.01	4363.75	6804.04
29484	4266.54	3656.06	4551.6	6907.91
29688.8	3945.68	3691.96	4541.1	7221.31
29893.5	4114.23	3786.72	4661.15	7784.29
30098.3	4277.69	3749.68	4622.1	7947.37
30303	3922.53	3951.52	4673.56	8402.08
30507.8	3901.49	3635.82	5160.84	8425.91
30712.5	4216.93	3045.02	4814.55	7674.9
30917.3	4129.31	3386.79	4970.5	7851.69
31122	4243.17	3748.65	5122.51	8415.52
31326.8	4018.67	3703.03	4957.21	7919.02
31531.5	4350.05	3514.24	5072.35	7724.96
31736.3	4327.65	3981.55	5051.21	7033.74
31941	4421.39	4357.78	5145.05	6155.19
32145.8	4719.59	4035	5100.05	6355.94
32350.5	4675.33	3571.18	4798.82	6268.8
32555.3	4798.91	3654.8	4260.16	5891.66
32760	4534.15	4124.07	4332.75	6434.23
32964.8	4886.05	4565.22	4554.68	6121.28
33169.5	5314.44	4726.38	4413.07	6520.95
33374.3	5248.56	4494.98	4375.28	6947.33
33579	4897.06	4325.91	4604.74	7233.81
33783.8	4589.2	4620.24	4705.4	7088.83
33988.5	4545.06	4605.87	4660.33	6902.63
34193.3	4069.55	4502.76	4520.4	6527.04
34398	3528.15	4473.6	4151.43	7279.99
34602.8	3574.53	4342.31	4237.44	8145.52
34807.5	3844.85	4104.58	4693.95	9508.59
35012.3	4022.86	4172.88	5688.9	11600.9
35217	4135.82	4204.82	6359.03	13323.7
35421.8	4323.97	3841.76	6732.55	14086.6
35626.5	4078.7	3802.39	6416.11	13444.9
35831.3	3487.92	3795.63	6350.09	11135.9
36036	3300.27	3497.38	6288.04	8559.31
36240.8	3616.67	3400.27	5850.88	7249.75
36445.5	3678.22	3456.83	5423.05	6779.48
36650.3	3413.41	3475.59	4550.41	6275.62
36855	3147.86	3545.39	3895.85	4956.67
37059.8	3057.54	3447.21	4480.9	4813.07
37264.5	3111.13	3154.85	3984.32	5256.4
37469.3	2862.54	2940.21	3822.26	5110.09
37674	2641.91	3151.88	3540.04	4941.77
37878.8	2886.59	3225.89	3413.28	4860.26
38083.5	2922.18	3070.96	3523.24	4606.97
38288.3	3074	3073.75	3578.37	4383.64
38493	3260.42	2953.18	4083.93	4204.27
38697.8	2867.59	2899.96	3798.73	4650.08
38902.5	2778.75	3129.53	3890.31	5435.44
39107.3	3230.6	3314.17	3982.84	5645.24
39312	3490.46	3558.87	4438.86	5985.09
39516.8	3203.57	3547.52	4359.61	6508.37
39721.5	2891.42	3256.27	3981.19	6160.44
39926.3	2915.6	3044.89	4001.11	5689.96
40131	2791.78	2789.66	3921.31	5483.22
40335.8	2837.05	2780.46	3755.5	5251.11
40540.5	3280.93	2866.65	3347.28	5338.38
40745.3	3045.47	2778.77	3680.95	5691.56
40950	2977.98	2645.78	4136.31	5765.48
41154.8	3598.05	2829.65	4269.92	5262.92
41359.5	3548.22	3062.64	4285.15	4794.09
41564.3	3226.49	3073.29	4286.63	4851.46
41769	3355.64	3482.06	4195.14	5127.33
41973.8	3448.18	3583.57	4125.09	5093.38
42178.5	3328.82	2970.87	4034.48	5331.22
42383.3	2962.48	2873.29	3939.15	5643.1
42588	2882.36	2903.63	4015.56	5398.93
42792.8	2887.93	2940.49	3776.36	5009.86
42997.5	2911.34	3386.1	3370.31	4561.56
43202.3	3145.59	3373.4	3431.28	4239.72
43407	3220.31	2901.13	3170.76	4250.73
43611.8	2919.15	2514.3	2948.1	4399.2
43816.5	2844.82	2503.53	3055.9	4073.3
44021.3	3189.92	3088.71	3323.5	3357.64
44226	3392.83	3256.25	3413.24	3229.29
44430.8	3456.08	2753.09	2941.71	3570.76
44635.5	3025.09	2754	2983.7	3799.64
44840.3	2698.36	2916.13	3328.93	3910.19
45045	2830.91	2852.66	3253.32	3894.29
45249.8	3035.55	2700.55	3379.72	3628.6
45454.5	3461.14	2724.32	3843.98	3504.38
45659.3	3990	2526.5	4020.5	3328
