# Supplementary material for: Rapid, biochemical tagging of cellular activity history in vivo
Source: Nat Methods. 2024 Aug 5;21(9):1725–35. doi: 10.1038/s41592-024-02375-7 (PMC11399108; doi:10.1038/s41592-024-02375-7)
Supplement: Supplementary file 14 — Statistical source data. [file 41592_2024_2375_MOESM14_ESM.xlsx]

## Sheet: ExtendedData Fig3A
Non-IRES			IRES
- Ca2+	+ Ca2+		- Ca2+	+ Ca2+
3.14866	13.9901		4.19564	14.0244
4.7363	12.6338		5.52087	14.886
4.03371	8.03638		3.7683	12.559
6.63986	11.1582		2.96141	16.2364
5.54232	5.9396		2.34217	5.72913
4.94591	12.3643		3.05788	18.5966
5.22536	11.8113		3.65298	12.3232
4.81998	11.9625		3.34559	14.2447
4.25051	15.0176		1.92398	13.6208
4.7797	10.8299		2.17443	11.4495
7.11979	12.0613

## Sheet: ExtendedData Fig3B
Non-IRES			IRES
- Ca2+	+ Ca2+		- Ca2+	+ Ca2+
8.58801	10.4701		10.1859	11.0929
9.35983	9.79498		10.4157	11.1498
8.92682	10.1174		11.8958	11.2602
8.78863	10.0748		9.0564	10.7948
10.9005	9.48507		9.6255	8.64522
9.72723	9.59481		9.62645	10.9005
10.7417	9.28612		10.1853	9.15294
9.17143	8.85707		10.1884	9.6242
8.66264	9.21711		8.57288	12.4756
9.12665	9.99113		9.86118	10.4842
10.2447	8.52738

## Sheet: ExtendedData Fig3C
Untreated		10 min			30 min			60 min			90 min			120 min			240 min
		Biotin - Ca2+	Biotin + Ca2+		Biotin - Ca2+	Biotin + Ca2+		Biotin - Ca2+	Biotin + Ca2+		Biotin - Ca2+	Biotin + Ca2+		Biotin - Ca2+	Biotin + Ca2+		Biotin - Ca2+	Biotin + Ca2+
0.225265		1.18692	2.15366		1.28273	4.38263		1.76427	6.08905		1.68776	5.34467		1.96161	5.58616		2.81465	6.59445
0.174644		0.736211	2.2834		1.53639	4.97548		2.06749	6.00953		2.44249	5.08048		1.62677	6.03493		2.21364	6.87354
0.289536		1.211	3.17506		1.97421	3.98762		2.98499	5.50618		2.32086	4.15936		2.22227	7.12596		2.23545	7.05738
0.226567		1.20962	3.19449		1.43811	4.28031		2.19835	4.57707		1.88499	5.20514		2.46198	6.10357		2.09395	4.60807
0.289094		1.2053	3.33776		1.87903	5.43831		1.55338	6.18001		2.78001	5.6589		1.84788	6.95913		2.62391	4.53179
0.38335		1.33385	2.68002		1.04744	4.04302		1.71461	5.83329		1.58837	3.638		1.469	4.82141		2.10948	5.72152
0.282187		1.22251	3.55862		1.15015	3.96015		1.421	4.87741		1.76078	4.28935		1.55862	5.97159		2.48335	6.38809
0.196666		1.10422	2.54177		1.57888	4.73997		2.04582	5.92073		2.45924	4.86236		2.0948	6.12985		1.87122	7.00302
0.17398		1.06935	3.81815		1.49449	3.89056		1.98583	3.70159		1.89863	4.70453		2.04788	5.0795		2.90516	6.18399
0.27556		1.24102	2.26366		1.36627	3.41704		1.38835	5.23355		1.70029	5.21995		2.01043	5.1992		1.21439	5.85673

## Sheet: ExtendedData Fig3D
Untreated		10 min			30 min			60 min			90 min			120 min			240 min
		Biotin - Ca2+	Biotin + Ca2+		Biotin - Ca2+	Biotin + Ca2+		Biotin - Ca2+	Biotin + Ca2+		Biotin - Ca2+	Biotin + Ca2+		Biotin - Ca2+	Biotin + Ca2+		Biotin - Ca2+	Biotin + Ca2+
11.612		11.9777	11.441		12.6169	14.1852		12.7716	13.4855		12.7787	13.4406		13.5812	13.7366		14.1435	16.0425
13.1842		12.6483	12.3427		12.9306	14.9925		13.5274	14.3137		13.632	15.092		14.0834	14.5213		12.9992	14.6738
12.4908		12.7119	14.0372		13.8496	13.1201		14.7064	12.7261		13.8182	13.6844		13.9344	15.7463		12.1718	14.0491
12.2095		13.2603	13.9801		12.7086	12.7175		13.6683	12.0334		14.3439	13.9305		15.1644	14.1832		13.4969	14.1212
11.6151		13.6304	12.6865		14.2154	14.1456		12.0323	13.5398		15.357	14.575		14.6041	15.9776		14.2417	14.7413
13.0776		13.6163	12.7671		11.0665	12.032		13.0981	13.284		12.5985	12.5273		13.7091	13.5586		12.8095	13.9698
13.4109		12.9542	13.944		13.3877	13.5523		11.6688	12.973		12.9687	14.3366		12.7196	14.9635		13.3197	15.5387
12.4408		12.5025	12.5329		13.6172	14.7572		13.0029	14.8848		13.5342	14.3684		14.1615	14.209		15.5288	15.9271
14.9121		13.2504	13.3112		12.6835	13.084		13.4303	11.8556		14.0981	13.5319		14.1436	14.2864		15.4505	15.4512
12.9464		12.1097	11.4502		12.9303	12.0401		11.7536	13.6583		12.5953	14.1004		15.1943	13.9678		12.471	13.5182
