# Supplementary material for: Rapid, biochemical tagging of cellular activity history in vivo
Source: Nat Methods. 2024 Aug 5;21(9):1725–35. doi: 10.1038/s41592-024-02375-7 (PMC11399108; doi:10.1038/s41592-024-02375-7)
Supplement: Supplementary file 15 — Statistical source data. [file 41592_2024_2375_MOESM15_ESM.xlsx]

## Sheet: ExtendedData Fig4D
0 hr			2 hr			4 hr			6 hr			8 hr
SA-647	GFP		SA-647	GFP		SA-647	GFP		SA-647	GFP		SA-647	GFP
14.7388	9.15788		18.1657	8.73908		18.5584	9.85055		16.7122	12.0484		7.73294	14.6301
16.195	9.85431		21.9943	9.66471		17.8902	9.85051		14.8841	10.9454		9.10316	15.475
16.3544	9.19844		19.1071	8.94921		21.8829	11.4566		15.0282	11.0593		8.07803	15.4532
14.8576	9.01743		13.893	7.86322		17.0092	9.82773		11.0558	10.1228		8.09444	14.7663
13.2764	8.66034		19.7472	8.93782		16.4488	9.60866		13.5522	10.3376		8.46195	15.3814
14.4139	8.92206		20.2922	8.836		20.7238	10.4905		15.8639	10.7495		12.8368	15.5045
16.1559	8.65977		18.5465	8.85036		16.5643	10.4064		16.1637	11.8453		11.0479	15.7927
15.4072	8.87716		22.8881	9.15853		21.3174	10.6546		13.4466	11.4426		10.657	14.5516
21.0727	10.1839		18.931	8.84694		19.6181	10.3568		13.2814	10.8219		11.2052	14.8091
14.9331	8.85137		20.1014	8.75408		18.5047	10.4882		15.8276	11.8611		8.28172	14.5816
14.3837	8.5655		20.6279	9.11364		15.0491	9.69542		17.2809	11.9642		10.776	15.497
16.8783	9.7031					20.6833	10.2499		18.3893	11.8158		11.9267	16.2133

## Sheet: ExtendedData Fig4E
0 hr			2 hr			4 hr			6 hr			8 hr
SA-647	GFP		SA-647	GFP		SA-647	GFP		SA-647	GFP		SA-647	GFP
3.90671	8.65858		5.88681	7.99298		5.65508	8.73643		5.14411	8.84505		4.784	13.0371
5.13555	8.4614		5.08404	7.79782		7.40029	9.19813		6.39481	9.43617		4.34478	11.3955
4.7352	8.80103		4.55995	7.9384		6.55687	8.02748		6.59002	9.4999		5.12224	11.398
5.04928	8.8159		7.27155	7.83033		6.21846	8.10851		4.42158	8.80995		4.89437	12.0173
5.98032	9.41207		7.75929	7.72925		6.93716	9.17485		6.07479	9.84927		4.17223	12.2473
5.3649	8.73829		6.3802	7.16134		6.96253	7.87444		5.84869	9.59724		4.43698	12.618
4.20477	8.53905		5.69669	7.37131		6.90065	7.95385		7.98273	9.89239		4.70626	11.7531
4.33717	8.66097		5.29901	8.33482		6.77035	7.98607		6.63824	8.89252		3.80627	10.6461
5.79991	9.37248		6.1474	7.61992		5.63112	9.13467		5.58876	9.0839		5.48525	11.668
5.23411	9.27234		7.23142	7.24243		5.15627	8.82556		7.19235	9.3888		5.3162	12.1657
4.35381	8.79989		7.10457	7.00166		5.12458	8.77577		5.8752	8.36601		5.29309	12.2074
4.11173	8.33391					6.25857	7.95596		6.91181	8.69676		5.67197	11.441

## Sheet: ExtendedData Fig4F
0 hr			2 hr			4 hr			6 hr			8 hr
mCherry	GFP		mCherry	GFP		mCherry	GFP		mCherry	GFP		mCherry	GFP
0.715786	12.2077		0.431378	14.1653		0.405841	16.6188		1.61446	17.7245		3.57294	19.5151
0.312513	12.0145		0.642654	15.5464		1.12096	15.8978		1.64884	17.6163		3.93278	19.0631
0.294488	10.5833		0.53371	14.2877		0.384511	15.1219		1.71563	20.4891		3.06068	20.2279
0.393845	12.1358		0.53992	14.5382		0.783927	16.1575		0.998486	19.7684		3.62618	21.4456
0.388701	11.5368		0.509676	14.6281		0.327017	15.6454		0.906037	19.2243		4.06599	21.0245
0.334281	11.9655		0.824054	15.8793		0.617424	15.1858		1.55178	20.7864		3.03116	21.7222
0.549205	11.6403		0.329483	13.97		0.796032	16.5912		1.4508	20.9451		4.68994	25.4925
0.436603	11.3514		0.625586	13.5634		1.66111	17.5172		2.95725	18.4737		3.10522	21.9434
0.791014	11.2256		0.399377	13.5079		0.738083	15.75		1.37163	18.7244		2.72341	19.4537
0.499708	10.8944		0.515543	13.8789		0.531982	18.6708		1.57109	22.6806		3.88071	23.2601
0.261467	11.4091		0.3165	13.5054		0.490649	17.8645		1.21764	21.9844		3.3999	23.6703
			0.487508	14.47		0.52601	17.7755		1.20484	19.4813		3.75143	24.5896

## Sheet: ExtendedData Fig4G
0 hr			2 hr			4 hr			6 hr			8 hr
mCherry	GFP		mCherry	GFP		mCherry	GFP		mCherry	GFP		mCherry	GFP
0.708356	12.2284		0.722819	12.4982		0.426415	16.412		0.637466	21.473		1.54159	26.6911
0.427932	11.6255		0.390894	15.0374		0.682318	16.7652		1.05047	18.9512		1.46462	23.9284
0.341098	12.5633		0.743233	14.2756		0.347921	17.7186		0.884236	21.5236		2.05538	24.7822
0.214637	13.2691		0.566135	15.4244		0.774041	17.5666		0.767738	22.2738		0.879428	23.134
0.392043	12.0705		0.223444	13.7882		0.658269	19.1366		0.774339	23.4628		1.98081	24.1179
0.424889	11.4499		0.648608	13.4971		0.60324	17.422		1.02216	20.2528		1.25795	27.3921
0.48012	12.677		0.72083	14.4781		0.450659	16.8879		0.845106	20.9074		1.28026	24.6738
0.35169	12.7401		0.791911	15.8758		0.390019	16.5557		0.693229	21.5726		1.39684	20.9524
0.471152	12.8869		0.369405	15.4619		0.600751	18.6195		1.08655	18.0829		1.55497	23.0117
0.430504	12.2068		0.491557	14.4638		0.699602	18.3027		0.735084	19.9815		1.30548	22.4624
0.331017	12.4394		0.371105	15.4135		0.868616	16.9362		0.663327	20.8301		1.91363	22.6759
			0.566517	14.1511		1.2819	16.2759		0.868961	18.9019		1.17606	21.7111
