# Supplementary material for: Rapid, biochemical tagging of cellular activity history in vivo
Source: Nat Methods. 2024 Aug 5;21(9):1725–35. doi: 10.1038/s41592-024-02375-7 (PMC11399108; doi:10.1038/s41592-024-02375-7)
Supplement: Supplementary file 16 — Statistical source data. [file 41592_2024_2375_MOESM16_ESM.xlsx]

## Sheet: ExtendedData Fig5B
Biotin - KCl			Biotin + KCl
GFP	SA-647		GFP	SA-647
30.8209	11.0787		35.4143	27.5115
33.9048	18.3448		31.1613	15.3179
29.3256	8.32545		35.3256	22.4185
32.9024	11.3895		35.3038	22.714
33.8478	9.72889		36.1053	30.8273
33.5417	13.1782		34.4894	24.9902
31.0769	10.8961		26.9111	7.17816
30.78	10.7515		28.2703	10.5926
30.3939	11.8751		29.4706	31.9821
31.25	11.3115		29.1307	16.5507
33.9571	18.7686		27.7838	9.6196
33.7442	17.372		34.3971	27.6291
36.9306	17.8726		29.6562	24.074
33.7795	11.858		36.625	28.3865
32.1129	10.697		34.9737	23.0904
28.8519	5.95594		34.4737	15.4413
29.6279	7.67429		32.4464	9.3865
35.7937	15.9083		40.1803	46.1836
31	9.84973		32.8378	26.1601
27.7027	4.10609		35.0815	15.2031
29.1966	5.03286		36.3333	24.9115
28.6102	5.90133		31.3427	12.9975
31.8714	11.6258		36.6897	28.977
28.4828	8.02874		34.9125	23.0365
26.5417	6.6365		33.2432	14.3493
26.6712	5.15533		31.6538	24.973
35.3261	9.27237		32.8036	27.2258
34.75	18.3448		30.5312	13.1052
35.4384	13.58		34.2619	27.9877
31.9667	7.27816		38.0921	34.2352
32.7778	9.17816		35.7308	24.473
33.2531	12.4559		31.8031	12.2123
31.1667	12.6365		36.3103	32.0287
33.2381	8.38451		30.2353	10.0311
34.4167	7.5115		33.1951	20.0237
31.5493	9.9622		36.9615	38.8576
34.76	7.68483		33.2448	16.2667
31.9919	7.22117		32.058	18.8738
30.1	10.9448		30.4082	16.0217
32.3759	9.80937		27.7879	7.05695
30.8966	6.0977		34.9231	35.1269
33.2661	9.90666		32.8167	23.2448
36.9211	17.8536		35.0741	26.1782
36.0556	14.8633		35.2927	22.9505
31.9737	7.87992		30.4474	16.8536
36.9375	11.6677		35.4412	30.8791
40.55	18.0865		34.4314	26.0997
31.9286	5.65435		32.2745	20.6291
33.1882	6.8762		31.3621	10.4713
37.3077	13.6653		33.625	21.9115
30.1412	7.87873		29.9167	15.4698
30.9655	6.71839		31.3929	23.9758
31.7113	7.61459		33.7931	27.8908
			35.1111	43.9559
			35.1857	27.8829
			33.55	12.6365
			28.6304	11.4245
			27.7308	5.28073
			35.0794	26.4321
			35.9302	42.0696
			34.4091	20.7539
			33.1379	21.1322
			34.5294	30.2174
			36.35	26.3948
			36.0938	31.2927
			33.5588	28.1586
			34.1176	20.6762
			33.1622	13.3223
			35.5303	27.1933
			33.0312	35.8552
			26.5862	7.33908
			28.75	13.2782
			31.9666	17.7255
			32.3103	14.477
			30.75	26.1677

## Sheet: ExtendedData Fig5C
Biotin - KCl		Biotin + KCl
0.405689		0.673824
0.445991		0.811757
0.38184		0.732727
0.443732		0.758667
0.473429		0.742231
0.369265		0.64675
0.24878		0.652255
0.434838		0.880598

## Sheet: ExtendedData Fig5F
CaST		CD4-sTb(C)-M13-GFP		CaST Fixed
0.924		1.064		10.849
0.894		0.992		13.731
0.963		1.044		16.601
0.989		1.046		13.493
0.925		1.033		10.346
0.909		1.178		9.473
0.912		0.991		12.772
0.933		0.927		12.364
0.927		0.964		12.325
0.946		0.991		12.153
