# Supplementary material for: Rapid, biochemical tagging of cellular activity history in vivo
Source: Nat Methods. 2024 Aug 5;21(9):1725–35. doi: 10.1038/s41592-024-02375-7 (PMC11399108; doi:10.1038/s41592-024-02375-7)
Supplement: Supplementary file 17 — Statistical source data. [file 41592_2024_2375_MOESM17_ESM.xlsx]

## Sheet: ExtendedData Fig6B
Time	Cell1	Cell2	Cell3	Cell4	Cell5	Cell6
0	0.0986855	0.0459644	0.0726126	0.0221008	0.0256442	0.00921812
0.698603	0.0938792	0.0415212	0.0690857	0.0261429	0.0340409	0.00730913
1.39721	0.0899684	0.0408865	0.0595798	0.0164958	0.0259552	0.00900813
2.09581	0.0764375	0.0397774	0.0552859	0.00964706	0.0281321	0.0109171
2.79441	0.0727027	0.0351808	0.0526768	0.0136975	0.0166255	0.00433747
3.49301	0.0675367	0.028366	0.0560529	0.0183613	0.0200464	-0.00138949
4.19162	0.0636259	0.0301098	0.0539027	0.0127647	0.0203574	0.00115583
4.89022	0.061307	0.0251923	0.0456228	0.00684874	0.0160035	-0.000326819
5.58882	0.0582839	0.0223394	0.0488418	0.0121345	0.0178695	0.00455383
6.28743	0.0517022	0.0193262	0.0431709	0.00964706	0.0172475	0.00200851
6.98603	0.044577	0.0115628	0.0456228	0.00653782	0.0128936	0.000735851
7.68463	0.0435132	0.0188518	0.039952	0.00248739	0.0228453	0.00094584
8.38323	0.0374595	0.0180636	0.0390279	0.0012437	0.0222233	0.00094584
9.08184	0.0376355	0.00648483	0.039644	0.00653782	0.00698483	0.000735851
9.78044	0.0346124	0.0118767	0.032282	0.00498319	0.00853978	0.00094584
10.479	0.0264235	0.00664526	0.033049	0.00684874	0.00916176	0.00688279
11.1776	0.0274949	0.00791475	0.0290631	-0.00373109	0.0138266	0.00137218
11.8762	0.0232244	0.00442715	0.0275291	0	0.0122717	0.00433747
12.5749	0.0177064	0.0090238	0.029214	0.00248739	0.00636285	0.0049738
13.2735	0.0225127	0.00474104	0.0207832	0.0105798	0.0128936	-0.00011683
13.9721	0.0182421	-0.00143898	0.0253852	0.00498319	0.0116497	0.00328117
14.6707	0.016635	0.00728	0.0261522	0.00404202	0.0107167	-0.000536807
15.3693	0.0120124	-0.00127855	0.0207832	0.00467227	0.00231998	0.00200851
16.0679	0.00880568	0.000779129	0.0186331	0.00467227	0.00263097	0.00519016
16.7665	0.00862965	0.00252293	0.0138802	0.00498319	0.0110277	0.0049738
17.4651	0.0075582	0.00379241	0.0161812	0.00248739	0.00698483	0.00306482
18.1637	0.00631072	0.0166337	0.021393	0.00529412	0.0135156	0.00540014
18.8623	0.000792724	0.00744043	0.0180232	0.00248739	0.0122717	0.00412749
19.5609	0.00399944	0.000779129	0.0120444	0.00342017	0.0104057	0.00306482
20.2595	0.00311166	0.00411327	0.0148043	0.00279832	0.0119607	0.00306482
20.9581	0.00417546	0.00981897	0.0105104	-0.000621849	0.0144486	0.00751912
21.6567	-9.50534e-05	0.00680569	0.00529221	0.00436134	0.00822879	0.00370115
22.3553	-0.000447103	0.00474104	0.00698339	-0.00373109	0.00636285	0.00412749
23.0539	0.00435914	0.00315767	0.00560027	0.00560504	0.00542988	0.00476381
23.7525	0.00275196	0.000939558	0.00253225	0.0012437	-0.000789914	-0.00308212
24.4511	0.00328768	0.00125344	0.00284031	0.00404202	0.00449691	0.00200851
25.1497	-0.00418954	0.00173473	-0.00513152	-0.00248739	-0.00172288	-0.00138949
25.8483	-0.00329411	0.00458758	-0.000994718	0.00436134	0.00387493	0.00285483
26.5469	-9.50534e-05	-0.00207372	-0.0028305	-0.00155462	0.00138701	-0.00371845
27.2455	0.000976402	0.00284378	0.00329925	-0.000621849	-0.00452179	-0.00180947
27.9441	-0.00365382	0.000144386	-0.00191261	0.000621849	0.000143055	0.00370115
28.6427	-0.00205429	-0.000169497	-0.00252244	-0.000932773	-0.000167934	0.000519499
29.3413	-0.00614878	-0.00508701	-0.00513152	-0.00186555	-0.00358882	-0.000536807
30.0399	-0.00454159	-0.00286192	-0.00743253	-0.00155462	-0.00918664	0.00094584
30.7385	-0.00187061	-0.00175286	-0.00604941	0.00529412	-0.00638773	0.00688279
31.4371	0.000976402	0.00315767	-0.00697359	0.00279832	-0.00327783	0.00242849
32.1357	0.00595867	0.000625674	-0.00467257	0.00155462	-0.00172288	0.00264484
32.8343	0.00435914	-0.000804239	0.000847352	0.00809244	-0.00452179	0.00412749
33.5329	8.09714e-05	-0.00318278	0.0020733	0.000310924	0.00200899	0.000309511
34.2315	0.0840907	0.0542021	0.0670927	0.0267647	0.0271992	0.0138824
34.9301	0.121645	0.074179	0.0973014	0.0305042	0.0443036	0.0183367
35.6287	0.118262	0.076718	0.0977603	0.0407731	0.033108	0.0240637
36.3273	0.111505	0.0651462	0.0930074	0.0357899	0.0390168	0.0174904
37.0259	0.112392	0.0649857	0.0907064	0.0305042	0.0380838	0.0109171
37.7246	0.102604	0.0534139	0.0833444	0.0317479	0.0237783	0.0083718
38.4232	0.0977977	0.0537278	0.0812006	0.0292521	0.031242	0.0107008
39.1218	0.0885449	0.0423164	0.0735305	0.019916	0.0271992	0.00900813
39.8204	0.0812437	0.0408865	0.0732225	0.0230336	0.0262662	0.0083718
40.519	0.0799962	0.0450088	0.0689285	0.0186723	0.0237783	0.00688279
41.2176	0.07519	0.0399378	0.0718456	0.00871429	0.0268882	0.00582648
41.9162	0.0646897	0.0377197	0.0591146	0.0115126	0.0240893	-0.000963148
42.6148	0.0673607	0.0351808	0.0612647	0.00995798	0.0271992	0.00349116
43.3134	0.0643377	0.0321675	0.0569707	0.0152521	0.0240893	0.00179216
44.012	0.0586437	0.0250388	0.0543617	0.0115126	0.0231563	9.95219e-05
44.7106	0.0549012	0.034546	0.0611075	0.00809244	0.0268882	0.0022185
45.4092	0.0506307	0.032014	0.0554367	0.00871429	0.0237783	0.00306482
46.1078	0.0534777	0.0285264	0.0585048	0.0124454	0.0225343	0.00858179
46.8064	0.0481357	0.0213908	0.0517589	0.00809244	0.031553	0.00412749
47.505	0.0422657	0.0290007	0.045472	0.0136975	0.0153816	0.0049738
48.2036	0.0412019	0.0202818	0.0473077	0.00279832	0.0163145	0.00158217
48.9022	0.0403065	0.0112419	0.0362679	0.00217647	0.0100947	0.0049738
49.6008	0.0347885	0.0140948	0.0430138	0.0127647	0.0169365	0.00582648
50.2994	0.0346124	0.0164733	0.0362679	0.0127647	0.0175585	0.00751912
50.998	0.0314057	0.0172685	0.0390279	0.0112017	0.0203574	0.00879178
51.6966	0.0294542	0.0272569	0.044705	0.0152521	0.0306201	0.0126098
52.3952	0.030518	0.0266222	0.0443969	0.00964706	0.0271992	0.0130361
53.0938	0.0219769	0.0199609	0.0422468	0.00840336	0.0262662	0.0138824
53.7924	0.0269592	0.0177428	0.0351991	0.00747059	0.0135156	0.0130361
54.491	0.0205534	0.0179032	0.0342749	0.00933613	0.0150706	0.0102808
55.1896	0.0171707	0.0104537	0.0328981	0.0124454	0.0172475	0.00858179
55.8882	0.0130762	0.0142552	0.026913	0.00279832	0.0122717	0.0102808
56.5868	0.0121884	0.00965854	0.029981	0.0115126	0.0141376	0.0140988
57.2854	0.0125405	0.00379241	0.0266112	0.00622689	0.0048079	0.00921812
57.984	0.0155712	0.00284378	0.0183313	0.00560504	0.00760681	0.00942811
58.6826	0.0113006	0.00411327	0.020626	0.00809244	0.0144486	0.00985445
59.3812	0.0105889	0.00870992	0.0169482	0.00933613	0.0107167	0.00815545
60.0798	0.0123644	0.00284378	0.0146472	0.0102689	0.0048079	0.0130361
60.7784	0.00844598	0.00411327	0.0144963	0.00684874	0.0100947	0.0111271
61.477	0.0064944	0.00204861	0.0123461	0.00560504	0.00542988	0.0107008
62.1756	0.0449367	0.0326418	0.039644	0.0192941	0.0222233	0.0202457
62.8743	0.101532	0.0546834	0.0761396	0.0239664	0.0337299	0.0268253
63.5729	0.123604	0.0779805	0.0991372	0.041084	0.0471025	0.020672
64.2715	0.117199	0.0700567	0.0891724	0.0348571	0.0405717	0.02449
64.9701	0.115775	0.0580106	0.0890215	0.0308151	0.0405717	0.0172804
65.6687	0.114168	0.0572154	0.0831935	0.0357899	0.032797	0.0166441
66.3673	0.0981497	0.0553112	0.0799683	0.0323697	0.0377728	0.0113371
67.0659	0.0940552	0.0467526	0.0799683	0.0248992	0.030931	0.0128261
67.7645	0.0944149	0.0443741	0.0735305	0.0298824	0.031553	0.0115534
68.4631	0.0869377	0.0496054	0.0681615	0.0224118	0.0271992	0.0132461
69.1617	0.0840907	0.0442206	0.0700035	0.0292521	0.0287541	0.00858179
69.8603	0.0812437	0.0454831	0.0652506	0.0258319	0.0268882	0.00964446
70.5589	0.0789324	0.0385079	0.0652506	0.0224118	0.0250222	0.0183367
71.2575	0.07519	0.0394635	0.0681615	0.0276975	0.031864	0.0138824
71.9561	0.0721669	0.0350203	0.0618746	0.0161849	0.031864	0.0151551
72.6547	0.0673607	0.0324883	0.0583476	0.0164958	0.0296871	0.0185531
73.3533	0.0670087	0.0315327	0.0583476	0.0189832	0.0377728	0.0168541
74.0519	0.0627305	0.0307445	0.0555876	0.0224118	0.0306201	0.0151551
74.7505	0.0629142	0.0286799	0.0529848	0.0183613	0.0271992	0.0115534
75.4491	0.0625545	0.0408865	0.0581967	0.021479	0.0355959	0.0185531
76.1477	0.0508067	0.0375593	0.0542108	0.0205378	0.033108	0.0213084
76.8463	0.0484954	0.0318536	0.0503758	0.0239664	0.0380838	0.022581
77.5449	0.0502786	0.028366	0.0466979	0.0186723	0.0340409	0.0198257
78.2435	0.0363956	0.0188518	0.043479	0.0118235	0.0250222	0.0179167
78.9421	0.0463602	0.0180636	0.0397949	0.0146303	0.0296871	0.0210984
79.6407	0.0374595	0.018538	0.0382609	0.0143193	0.0256442	0.0151551
80.3393	0.0292705	0.0153642	0.0344321	0.0115126	0.0209794	0.0121898
81.0379	0.0287424	0.0115628	0.0309052	0.0186723	0.0200464	0.00815545
81.7365	0.0248239	0.00838906	0.0278371	0.0115126	0.0141376	0.0100644
82.4351	0.0267832	0.00822863	0.0296729	0.0133866	0.0228453	0.0157914
83.1337	0.0162829	0.00822863	0.0226253	0.0112017	0.0172475	0.00964446
83.8323	0.0184182	0.00648483	0.0192492	0.00715966	0.0138266	0.0143088
84.5309	0.0178824	0.00918423	0.0247691	0.00217647	0.0144486	0.0100644
85.2295	0.00826995	0.00838906	0.0131131	0.00747059	0.0107167	0.0121898
85.9281	0.0200177	0.00711957	0.0114283	0.00902521	0.0153816	0.0117634
86.6267	0.00915773	0.00268336	0.0134212	0.00902521	0.0150706	0.00858179
87.3253	0.0105889	0.00981897	0.0190983	0.00809244	0.0184915	0.00879178
88.024	0.118974	0.0678386	0.0891724	0.0286303	0.033419	0.0289443
88.7226	0.119334	0.0778271	0.100828	0.0373445	0.0402607	0.02449
89.4212	0.105627	0.06689	0.0931583	0.0361008	0.0390168	0.0240637
90.1198	0.0999329	0.0575362	0.0867205	0.031437	0.0374618	0.0230074
90.8184	0.0876495	0.0551577	0.0813515	0.0242773	0.0359069	0.0104908
91.517	0.0940552	0.0535674	0.0759824	0.0233445	0.0281321	0.00688279
92.2156	0.0865857	0.0475478	0.0746056	0.0239664	0.031553	0.00879178
92.9142	0.0817794	0.0418421	0.0715376	0.021479	0.031242	0.0138824
93.6128	0.0744782	0.0438997	0.0690857	0.0261429	0.032486	0.00158217
94.3114	0.0748379	0.0386684	0.0620317	0.0171176	0.0200464	0.0128261
95.01	0.0702077	0.0377197	0.0597307	0.00964706	0.0281321	0.0119734
95.7086	0.0622024	0.0386684	0.0586556	0.0127647	0.0271992	0.0111271
96.4072	0.0568604	0.0293146	0.0560529	0.0127647	0.0259552	0.00815545
97.1058	0.0547252	0.0280451	0.0581967	0.0146303	0.0234673	0.0126098
97.8044	0.0534777	0.0278917	0.0540599	0.0140084	0.0216013	0.00964446
98.503	0.0486715	0.015999	0.0483828	0.0133866	0.0212904	0.0066728
99.2016	0.0497429	0.0220256	0.0491498	0.00840336	0.0253332	0.0117634
99.9002	0.0479597	0.0342321	0.0517589	0.0108908	0.0281321	0.0143088
100.599	0.0456484	0.0248784	0.0542108	0.0143193	0.0237783	0.0113371
101.297	0.039059	0.0270965	0.047773	0.00871429	0.0271992	0.00964446
101.996	0.0328292	0.0166337	0.0437808	0.00684874	0.0191134	0.0109171
102.695	0.0262474	0.0177428	0.0437808	0.00342017	0.0244003	0.00773547
103.393	0.0289184	0.0104537	0.0410208	0.00902521	0.0197354	0.0100644
104.092	0.0242882	0.0107676	0.038418	0.0124454	0.0200464	0.00688279
104.79	0.0244642	0.00822863	0.036117	0.00715966	0.0206684	0.0136724
105.489	0.0207294	0.00633138	0.0301381	0.00248739	0.0119607	0.0107008
106.188	0.0182421	0.00696612	0.0282961	0.0121345	0.0175585	0.0083718
106.886	0.0105889	0.00711957	0.0230842	0.00995798	0.0191134	0.00964446
107.585	0.0127241	0.00728	0.0204751	0.000932773	0.0147596	0.00540014
108.283	0.00738217	0.00315767	0.0212421	0	0.0175585	0.00751912
108.982	0.0130762	0.00252293	0.020626	0.00342017	0.0156925	0.00942811
109.681	0.00862965	-0.00143898	0.0203243	0.00217647	0.0113387	0.0130361
110.379	0.0983334	0.0573758	0.0703116	0.0292521	0.0371508	0.0232174
111.078	0.112216	0.0683129	0.100979	0.0270756	0.0352849	0.0240637
111.776	0.108298	0.0684733	0.0974523	0.025521	0.0296871	0.0155814
112.475	0.103492	0.0554716	0.0871794	0.0361008	0.030931	0.0219447
113.174	0.101532	0.0462783	0.0810434	0.035479	0.0337299	0.0111271
113.872	0.0904965	0.0473873	0.0759824	0.0202269	0.0265772	0.0132461
114.571	0.0840907	0.0410469	0.0727635	0.025521	0.0287541	0.00306482
115.269	0.0908562	0.0404121	0.0673945	0.0115126	0.0281321	0.00900813
115.968	0.0798202	0.0410469	0.0644836	0.015563	0.0262662	0.00858179
116.667	0.0766135	0.0329626	0.0664766	0.015563	0.0271992	0.0117634
117.365	0.077861	0.0366107	0.0626416	0.0180504	0.0237783	0.0153714
118.064	0.0682485	0.0307445	0.0617237	0.0264538	0.0244003	0.0083718
118.762	0.0702077	0.0369246	0.0597307	0.0164958	0.031242	0.0109171
119.461	0.0646897	0.0267826	0.0578886	0.0224118	0.031242	0.0134624
120.16	0.0559727	0.0256666	0.0540599	0.0127647	0.0209794	0.0151551
120.858	0.0566844	0.0240832	0.0503758	0.0105798	0.0296871	0.00476381
121.557	0.0531257	0.0293146	0.0494579	0.0112017	0.0225343	0.0104908
122.255	0.047424	0.0198074	0.0489989	0.00778151	0.0209794	0.0136724
122.954	0.0465362	0.019647	0.043938	0.0146303	0.0228453	0.0049738
123.653	0.0454724	0.0179032	0.0491498	0.0143193	0.0219123	0.0160078
124.351	0.0413779	0.0106072	0.0422468	0.0127647	0.0259552	0.0119734
125.05	0.0363956	0.00522232	0.041945	0.0136975	0.0203574	0.00751912
125.749	0.107938	0.05928	0.0890215	0.0339244	0.0387058	0.028308
126.447	0.109545	0.0616586	0.0919324	0.0248992	0.0387058	0.022791
127.146	0.107586	0.0572154	0.0821185	0.0351681	0.0393278	0.0168541
127.844	0.097262	0.0502402	0.0836525	0.0230336	0.032486	0.0172804
128.543	0.0961982	0.0475478	0.0756806	0.0270756	0.032175	0.0200357
129.242	0.0872974	0.0475478	0.0695446	0.0242773	0.0290651	0.0130361
129.94	0.0855142	0.0385079	0.0686267	0.0192941	0.0234673	0.0126098
130.639	0.0805319	0.046913	0.0713867	0.0305042	0.030931	0.0123998
131.337	0.0712792	0.0394635	0.0649426	0.0130756	0.0303091	0.0155814
132.036	0.0638019	0.0285264	0.0634086	0.0208487	0.0343519	0.00879178
132.735	0.0753737	0.0307445	0.0627987	0.0174286	0.0287541	0.0121898
133.433	0.0609549	0.0277313	0.0595798	0.0121345	0.031553	0.00921812
134.132	0.0604192	0.0223394	0.0552859	0.0189832	0.0299981	0.0160078
134.83	0.050095	0.02107	0.0499168	0.00933613	0.0299981	0.00815545
135.529	0.0499189	0.0313793	0.0535947	0.0171176	0.0231563	0.0174904
136.228	0.0476077	0.0270965	0.0512999	0.015563	0.0271992	0.00921812
136.926	0.0419136	0.0242437	0.0505329	0.00684874	0.0247112	0.0136724
137.625	0.0460005	0.0218651	0.0517589	0.00809244	0.0281321	0.0160078
138.323	0.0365717	0.0150504	0.0483828	0.00715966	0.030931	0.0130361
139.022	0.0381712	0.0155247	0.0471569	0.0140084	0.0296871	0.0109171
139.721	0.0347885	0.0158386	0.043938	0.0127647	0.0225343	0.0115534
140.419	0.0369237	0.0121975	0.039952	0.00436134	0.0284431	0.0160078
141.118	0.0290944	0.00949811	0.0339669	0.0161849	0.032797	0.0166441
141.816	0.0276709	0.0112419	0.0382609	0.015563	0.0244003	0.020882
142.515	0.0294542	0.0142552	0.0390279	0.00995798	0.031553	0.0151551
143.214	0.025176	0.0152038	0.0336651	0.0171176	0.031864	0.0155814
143.912	0.0228647	0.00775432	0.0313641	0.0171176	0.032486	0.0179167
144.611	0.0239362	0.0166337	0.039644	0.0205378	0.0262662	0.0232174
145.309	0.0201937	0.0128323	0.0319739	0.0146303	0.0265772	0.0251263
146.008	0.0218009	0.0145761	0.034583	0.0152521	0.0393278	0.020882
146.707	0.0201937	0.0114023	0.033049	0.0192941	0.0340409	0.0249164
147.405	0.0207294	0.0158386	0.0275291	0.0171176	0.0359069	0.022581
148.104	0.016811	0.0126718	0.031823	0.0192941	0.0303091	0.0238537
148.802	0.0235765	0.0174289	0.026454	0.0202269	0.0396388	0.0217347
149.501	0.0185942	0.0180636	0.0230842	0.019605	0.0362179	0.0234274
150.2	0.0260714	0.0118767	0.0253852	0.0239664	0.0337299	0.0219447
150.898	0.0193059	0.00997243	0.0227762	0.00840336	0.0299981	0.020672
151.597	0.0171707	0.0153642	0.0217011	0.0183613	0.0281321	0.0198257
152.295	0.0114767	0.00949811	0.0204751	0.0149412	0.0296871	0.0219447
152.994	0.0155712	0.0148899	0.0258442	0.0202269	0.0299981	0.0219447
153.693	0.0230407	0.00965854	0.0197081	0.0211681	0.0393278	0.0198257
154.391	0.016635	0.0142552	0.0178661	0.0177395	0.033419	0.0219447
155.09	0.0180585	0.00648483	0.0184822	0.0118235	0.0396388	0.0168541
155.788	0.0755497	0.0440602	0.0572788	0.0323697	0.0408827	0.0353076
156.487	0.119686	0.0729096	0.102205	0.0445042	0.0551882	0.0367903
157.186	0.120933	0.0719609	0.105732	0.0522857	0.0570542	0.0378529
157.884	0.11364	0.0684733	0.105273	0.0494874	0.0464805	0.0372166
158.583	0.122533	0.0611773	0.100979	0.0463782	0.0471025	0.0297906
159.281	0.105091	0.0594335	0.0936172	0.0429496	0.0439926	0.0289443
159.98	0.0992212	0.0570549	0.0928502	0.0392185	0.0396388	0.030427
160.679	0.0954864	0.0507145	0.0844195	0.0342353	0.0424377	0.0230074
161.377	0.0935272	0.0446949	0.0834953	0.0326807	0.0554992	0.0257627
162.076	0.0814197	0.0412073	0.0759824	0.0326807	0.0380838	0.026399
162.774	0.0874734	0.0410469	0.0742975	0.0205378	0.0474135	0.0289443
163.473	0.0819555	0.0410469	0.0724555	0.0280084	0.0399497	0.0217347
164.172	0.0798202	0.0502402	0.0735305	0.0292521	0.0399497	0.0274617
164.87	0.0718149	0.0456435	0.0767494	0.0373445	0.0446146	0.0240637
165.569	0.0773252	0.046913	0.0735305	0.0248992	0.0399497	0.0238537
166.267	0.0718149	0.0391427	0.0749136	0.0261429	0.0380838	0.0202457
166.966	0.0630902	0.039617	0.0704625	0.0183613	0.0483465	0.0255527
167.665	0.0659372	0.0378732	0.0693937	0.0267647	0.0418157	0.0236437
168.363	0.05846	0.0318536	0.0612647	0.0248992	0.0499014	0.0183367
169.062	0.0598835	0.0408865	0.0715376	0.0252101	0.0461695	0.02449
169.76	0.0554369	0.0375593	0.0683187	0.0221008	0.0439926	0.026609
170.459	0.055789	0.0326418	0.0675516	0.0261429	0.0424377	0.0293707
171.158	0.0468959	0.0282056	0.0629496	0.0239664	0.0464805	0.02428
171.856	0.0484954	0.0266222	0.0594227	0.0202269	0.0390168	0.0230074
172.555	0.0447607	0.0323279	0.0574297	0.0345462	0.0433706	0.0234274
173.253	0.0408422	0.0242437	0.0571216	0.0224118	0.0415047	0.02449
173.952	0.0372834	0.0239228	0.0638738	0.0239664	0.0436816	0.02428
174.651	0.0365717	0.0226603	0.0531357	0.0276975	0.0377728	0.026189
175.349	0.0351482	0.0207561	0.0574297	0.0270756	0.0390168	0.0251263
176.048	0.0328292	0.0179032	0.046239	0.0192941	0.0424377	0.0236437
176.747	0.0301659	0.0186914	0.0526768	0.0261429	0.0427487	0.02449
177.445	0.0257117	0.0140948	0.044705	0.0177395	0.0399497	0.0200357
178.144	0.0276709	0.00886337	0.0448558	0.0127647	0.0427487	0.0185531
178.842	0.117734	0.0676782	0.101438	0.0395294	0.0592311	0.0384893
179.541	0.131434	0.0808403	0.116929	0.0488655	0.0489684	0.0393356
180.24	0.120581	0.0751277	0.113861	0.0438824	0.0542553	0.0370066
180.938	0.125916	0.0678386	0.104814	0.0438824	0.0554992	0.0287343
181.637	0.118622	0.0616586	0.100363	0.041084	0.0492794	0.0293707
182.335	0.110433	0.0576897	0.0954593	0.0326807	0.0458585	0.022581
183.034	0.112033	0.0515097	0.0903983	0.0376555	0.0508344	0.0268253
183.733	0.101532	0.050561	0.0844195	0.0323697	0.0467915	0.0230074
184.431	0.10118	0.0510354	0.0899394	0.0339244	0.0495904	0.02428
185.13	0.09192	0.058171	0.0864124	0.0385966	0.0499014	0.028518
185.828	0.0954864	0.0608634	0.0828855	0.0404622	0.0430596	0.0270353
186.527	0.0906802	0.0529396	0.0812006	0.0301933	0.0530113	0.0259727
187.226	0.0904965	0.048336	0.0770575	0.0326807	0.0495904	0.0259727
187.924	0.0853382	0.0500798	0.0784406	0.0276975	0.0536333	0.0251263
188.623	0.0785727	0.0481825	0.0738386	0.031437	0.0461695	0.030217
189.321	0.080708	0.0443741	0.0767494	0.0261429	0.0514564	0.0257627
190.02	0.0764375	0.050561	0.0753726	0.0258319	0.0517674	0.0272453
190.719	0.0819555	0.0472269	0.0764476	0.0298824	0.0489684	0.0274617
191.417	0.0737665	0.0527792	0.0842623	0.0298824	0.0514564	0.0316996
192.116	0.0764375	0.0551577	0.0781325	0.0289412	0.0520783	0.0365803
192.814	0.07519	0.0488173	0.0732225	0.0289412	0.0527003	0.0314896
193.513	0.0714552	0.0521444	0.0753726	0.0311261	0.0505234	0.0346713
194.212	0.0643377	0.0437393	0.0704625	0.0301933	0.0464805	0.030427
194.91	0.061131	0.0448484	0.0654015	0.0286303	0.0492794	0.0297906
195.609	0.0641616	0.043265	0.0672436	0.0267647	0.0449256	0.0289443
196.307	0.0629142	0.0361294	0.0627987	0.0264538	0.0530113	0.0274617
197.006	0.0593554	0.030898	0.0586556	0.0329916	0.0477245	0.0370066
197.705	0.0511664	0.0304237	0.0604977	0.0273866	0.0536333	0.0308533
198.403	0.0504547	0.0293146	0.0598816	0.0311261	0.0508344	0.0230074
199.102	0.0470719	0.0316932	0.0608058	0.0301933	0.0464805	0.0270353
199.8	0.0463602	0.0274104	0.0604977	0.0286303	0.0471025	0.0268253
200.499	0.0429774	0.0205956	0.0603468	0.0283193	0.0505234	0.026609
201.198	0.0356839	0.025827	0.0517589	0.0305042	0.0467915	0.0270353
201.896	0.128946	0.0759228	0.110026	0.0448151	0.061719	0.0429436
202.595	0.133929	0.0876551	0.121525	0.0494874	0.063585	0.0420972
203.293	0.13161	0.0802056	0.114012	0.0522857	0.0589201	0.035734
203.992	0.13001	0.0681525	0.110793	0.0519748	0.0564322	0.0365803
204.691	0.122005	0.0686338	0.108492	0.0485546	0.0592311	0.030007
205.389	0.11987	0.0603891	0.10113	0.0497983	0.0517674	0.028098
206.088	0.117734	0.0586453	0.0925422	0.0488655	0.062652	0.028308
206.786	0.108298	0.0594335	0.0969933	0.0401513	0.0499014	0.026609
207.485	0.111505	0.0600682	0.0936172	0.0438824	0.0539443	0.0268253
208.184	0.108298	0.0610238	0.0867205	0.0373445	0.0499014	0.0257627
208.882	0.104027	0.050561	0.0873303	0.0398403	0.0520783	0.035734
209.581	0.10314	0.0542021	0.0815023	0.0404622	0.0508344	0.0312797
210.279	0.0931675	0.0456435	0.0834953	0.0298824	0.0499014	0.026399
210.978	0.088897	0.0521444	0.0812006	0.0373445	0.0607861	0.028098
211.677	0.0887209	0.0504006	0.0735305	0.0432605	0.0558102	0.0293707
212.375	0.0828432	0.0473873	0.0744484	0.0305042	0.0523893	0.0312797
213.074	0.0869377	0.0480221	0.0790504	0.0329916	0.0530113	0.0291543
213.772	0.0844504	0.0445345	0.0773655	0.0345462	0.0601641	0.030427
214.471	0.0832029	0.0431046	0.0739895	0.035479	0.0539443	0.0327623
215.17	0.0808917	0.039617	0.0778245	0.0339244	0.0474135	0.028518
215.868	0.0766135	0.0383545	0.0718456	0.0367227	0.0530113	0.0333986
216.567	0.0812437	0.0383545	0.0719965	0.0385966	0.0511454	0.0380629
217.265	0.0904965	0.0470735	0.0824265	0.045437	0.061097	0.034035
217.964	0.143005	0.0859113	0.118614	0.0541513	0.0688718	0.0473979
218.663	0.141046	0.0863856	0.126127	0.0566471	0.0657619	0.0461252
219.361	0.13161	0.0783014	0.114169	0.0591345	0.061408	0.0416709
220.06	0.122533	0.0683129	0.102972	0.0476218	0.0558102	0.0331886
220.758	0.125388	0.0630815	0.102356	0.0563361	0.0477245	0.0325523
221.457	0.115591	0.0603891	0.0992943	0.0407731	0.0514564	0.0295807
222.156	0.108122	0.0570549	0.0960691	0.047	0.0461695	0.0255527
222.854	0.102244	0.058171	0.0876384	0.0426387	0.0430596	0.026189
223.553	0.0981497	0.0529396	0.0793585	0.0342353	0.0455476	0.0259727
224.251	0.0990452	0.0472269	0.0784406	0.0357899	0.0408827	0.0221547
224.95	0.0903205	0.0488173	0.0818104	0.0342353	0.0396388	0.0257627
225.649	0.0867617	0.0551577	0.0739895	0.0258319	0.0390168	0.0251263
226.347	0.0808917	0.0526187	0.0730716	0.0239664	0.0455476	0.0155814
227.046	0.0791084	0.0488173	0.0721537	0.0248992	0.0408827	0.0153714
227.745	0.0805319	0.0446949	0.0729207	0.0239664	0.0399497	0.0249164
228.443	0.0728787	0.040733	0.0667846	0.0233445	0.0387058	0.022791
229.142	0.0727027	0.0443741	0.0744484	0.0239664	0.0380838	0.0157914
229.84	0.0680725	0.039617	0.0686267	0.0236555	0.0439926	0.0274617
230.539	0.0675367	0.0423164	0.0700035	0.0280084	0.0387058	0.0196094
231.238	0.0678964	0.0383545	0.0692365	0.0286303	0.0446146	0.0213084
231.936	0.0604192	0.0356551	0.0650997	0.031437	0.0443036	0.0289443
232.635	0.0629142	0.0364502	0.0603468	0.0233445	0.0405717	0.026189
233.333	0.061131	0.0323279	0.0647917	0.0320588	0.0480355	0.0247
234.032	0.0595314	0.0296355	0.0654015	0.0261429	0.0387058	0.0232174
234.731	0.0522302	0.0312189	0.0706197	0.0326807	0.0411937	0.028518
235.429	0.0561487	0.0275708	0.0643327	0.0320588	0.0486575	0.0253363
236.128	0.0515185	0.0237694	0.0680106	0.0326807	0.0443036	0.02428
236.826	0.0572201	0.024718	0.0634086	0.0289412	0.0402607	0.0287343
237.525	0.0481357	0.0234485	0.0589637	0.0217899	0.0415047	0.0310633
238.224	0.0461842	0.0217047	0.0552859	0.0311261	0.0415047	0.0291543
238.922	0.112392	0.0646649	0.0980684	0.0491765	0.0573652	0.035734
239.621	0.139447	0.0859113	0.124901	0.056958	0.0567432	0.0427336
240.319	0.133753	0.0843279	0.118155	0.0529076	0.0604751	0.0325523
241.018	0.132857	0.0773527	0.114012	0.0494874	0.0558102	0.0393356
241.717	0.123428	0.0641906	0.112327	0.047	0.0517674	0.0278817
242.415	0.115415	0.0646649	0.108184	0.0519748	0.0455476	0.028308
243.114	0.116487	0.0573758	0.0959183	0.0305042	0.0474135	0.0274617
243.812	0.110969	0.0572154	0.0950004	0.0361008	0.0436816	0.0312797
244.511	0.108122	0.058171	0.0931583	0.0404622	0.0452366	0.0276717
245.21	0.102956	0.061812	0.0950004	0.0333025	0.0411937	0.031916
245.908	0.101532	0.0629211	0.0910145	0.0323697	0.0464805	0.0253363
246.607	0.0969099	0.0548368	0.0899394	0.0273866	0.0399497	0.026609
247.305	0.0858739	0.0564272	0.0822693	0.0308151	0.0411937	0.0240637
248.004	0.0894327	0.0561063	0.0830363	0.0276975	0.0427487	0.0287343
248.703	0.0846264	0.0477082	0.0801255	0.0326807	0.0387058	0.028518
249.401	0.0783967	0.0480221	0.0793585	0.0273866	0.0408827	0.0274617
250.1	0.0796442	0.0516701	0.0818104	0.0252101	0.0446146	0.0289443
250.798	0.077861	0.0562668	0.0792076	0.0217899	0.0424377	0.0272453
251.497	0.0712792	0.048336	0.0787424	0.0227227	0.0452366	0.0272453
252.196	0.0741262	0.0454831	0.0762905	0.025521	0.0368398	0.020672
252.894	0.07519	0.046913	0.0719965	0.0273866	0.0474135	0.0268253
253.593	0.0702077	0.0442206	0.0695446	0.0295714	0.0405717	0.0230074
254.291	0.0654015	0.0423164	0.0660176	0.0230336	0.0380838	0.0247
254.99	0.0618427	0.0397774	0.0692365	0.0258319	0.032797	0.0238537
255.689	0.0604192	0.0380336	0.0673945	0.0292521	0.0393278	0.022371
256.387	0.061131	0.0359759	0.0626416	0.0140084	0.0371508	0.022581
257.086	0.0492072	0.032014	0.0551287	0.0248992	0.0399497	0.0164277
257.784	0.0492072	0.0301098	0.0574297	0.0217899	0.032797	0.018973
258.483	0.0502786	0.0293146	0.0572788	0.0183613	0.032797	0.0187631
259.182	0.0404825	0.025827	0.0549778	0.00747059	0.0271992	0.0193994
259.88	0.0428014	0.0182171	0.0534438	0.00809244	0.032175	0.0200357
260.579	0.0413779	0.0217047	0.0532929	0.0133866	0.031242	0.0157914
261.277	0.0381712	0.0199609	0.0517589	0.0180504	0.0405717	0.0177004
261.976	0.0363956	0.0179032	0.0511428	0.0171176	0.0346629	0.0174904
262.675	0.036212	0.0224999	0.0523687	0.0158739	0.0380838	0.0232174
263.373	0.0347885	0.0169476	0.0485337	0.0161849	0.0346629	0.022371
264.072	0.0330129	0.0164733	0.0486909	0.019605	0.0268882	0.0230074
264.77	0.104563	0.0472269	0.0913162	0.0317479	0.0467915	0.026609
265.469	0.122533	0.0670434	0.111403	0.0373445	0.0502124	0.0344613
266.168	0.125564	0.0689476	0.108341	0.0435714	0.0477245	0.0336086
266.866	0.120046	0.0664087	0.106499	0.0389076	0.0433706	0.030427
267.565	0.113456	0.0575362	0.100671	0.0286303	0.0405717	0.030007
268.263	0.110969	0.0565806	0.0922404	0.0370336	0.0443036	0.028098
268.962	0.110969	0.0511958	0.0900903	0.0289412	0.0337299	0.026609
269.661	0.103316	0.0515097	0.0854945	0.0392185	0.0368398	0.0210984
270.359	0.101708	0.0502402	0.0845704	0.0305042	0.0418157	0.0259727
271.058	0.0954864	0.0478617	0.0845704	0.0364118	0.0380838	0.0297906
271.756	0.0921037	0.050561	0.0805844	0.0270756	0.0452366	0.0249164
272.455	0.0887209	0.0481825	0.0795094	0.0245882	0.0343519	0.0210984
273.154	0.089073	0.0459644	0.0772084	0.0283193	0.0387058	0.0221547
273.852	0.0858739	0.043265	0.0715376	0.0239664	0.0396388	0.020882
274.551	0.0782207	0.0412073	0.0719965	0.0164958	0.0402607	0.0236437
275.25	0.0716312	0.0424768	0.0779754	0.0202269	0.0368398	0.022791
275.948	0.0760854	0.0402517	0.0703116	0.0217899	0.0284431	0.022371
276.647	0.0718149	0.0362898	0.0673945	0.0124454	0.0380838	0.0202457
277.345	0.0702077	0.0394635	0.0690857	0.0227227	0.0362179	0.022791
278.044	0.0739502	0.0402517	0.0692365	0.0136975	0.0439926	0.020882
278.743	0.0670087	0.032014	0.0666338	0.0217899	0.0383948	0.0272453
279.441	0.0655851	0.030898	0.0663257	0.0143193	0.0399497	0.026399
280.14	0.0616667	0.0340717	0.0649426	0.0146303	0.0377728	0.0234274
280.838	0.0605952	0.0318536	0.0649426	0.0202269	0.0352849	0.0253363
281.537	0.0588197	0.0226603	0.0598816	0.019916	0.0371508	0.020882
282.236	0.0566844	0.0282056	0.0600388	0.0171176	0.0349739	0.0255527
282.934	0.0582839	0.0244041	0.0566627	0.0183613	0.0290651	0.0221547
283.633	0.0554369	0.0307445	0.0634086	0.0161849	0.0390168	0.026399
284.331	0.0504547	0.0244041	0.0614156	0.0161849	0.0284431	0.0268253
285.03	0.0484954	0.0226603	0.0563546	0.0192941	0.031553	0.026189
285.729	0.117551	0.0652996	0.102054	0.0351681	0.0499014	0.0329723
286.427	0.121645	0.0732304	0.107417	0.0401513	0.0499014	0.0399719
287.126	0.11951	0.0635558	0.105273	0.0407731	0.0505234	0.0353076
287.824	0.11328	0.05928	0.101287	0.0311261	0.0430596	0.0342449
288.523	0.106698	0.0538882	0.0994452	0.0348571	0.0427487	0.0342449
289.222	0.107226	0.0502402	0.0982193	0.0361008	0.0393278	0.0238537
289.92	0.101892	0.046913	0.0899394	0.0361008	0.030931	0.026399
290.619	0.101356	0.0450088	0.0848784	0.0333025	0.0387058	0.0236437
291.317	0.0906802	0.048336	0.0854945	0.0239664	0.0352849	0.026189
292.016	0.0931675	0.0465922	0.0841114	0.0283193	0.0349739	0.0251263
292.715	0.0844504	0.0421559	0.0769066	0.0301933	0.0390168	0.0278817
293.413	0.0783967	0.0418421	0.0758315	0.0301933	0.033108	0.026189
294.112	0.0805319	0.0511958	0.0782834	0.0217899	0.0424377	0.028098
294.81	0.0803559	0.0489707	0.0756806	0.0286303	0.0340409	0.030007
295.509	0.0785727	0.0400983	0.0703116	0.0180504	0.0393278	0.026399
296.208	0.0739502	0.0397774	0.0687776	0.0224118	0.0408827	0.0268253
296.906	0.0743022	0.0431046	0.0637166	0.0233445	0.0365289	0.0255527
297.605	0.0714552	0.049452	0.0726126	0.0202269	0.0365289	0.0316996
298.303	0.0716312	0.0473873	0.0695446	0.0177395	0.0439926	0.0274617
299.002	0.0630902	0.040733	0.0644836	0.0174286	0.0390168	0.030427
299.701	0.0634422	0.0415212	0.0707706	0.0164958	0.0365289	0.028098
300.399	0.0691439	0.0410469	0.0712295	0.0205378	0.0380838	0.0259727
301.098	0.0645137	0.0367641	0.0663257	0.0273866	0.0396388	0.026189
301.796	0.0511664	0.0307445	0.0563546	0.0186723	0.0371508	0.0287343
302.495	0.063978	0.0446949	0.0693937	0.0224118	0.0443036	0.031916
303.194	0.0659372	0.0383545	0.0655587	0.0224118	0.0390168	0.0297906
303.892	0.0568604	0.0418421	0.0673945	0.0146303	0.0371508	0.0240637
304.591	0.0605952	0.0438997	0.0673945	0.0205378	0.0393278	0.0336086
305.289	0.0593554	0.0342321	0.0624907	0.0242773	0.0458585	0.0327623
305.988	0.0511664	0.0359759	0.0640247	0.0230336	0.0418157	0.0378529
306.687	0.0468959	0.0355016	0.0634086	0.0208487	0.0430596	0.0310633
307.385	0.0495669	0.0321675	0.0585048	0.0205378	0.0368398	0.0314896
308.084	0.0460005	0.0275708	0.0588128	0.0192941	0.0402607	0.02428
308.782	0.0403065	0.033437	0.0609567	0.0161849	0.0461695	0.0314896
309.481	0.0406662	0.0310584	0.0608058	0.0217899	0.0380838	0.034035
310.18	0.0378192	0.0277313	0.0604977	0.0239664	0.0458585	0.0276717
310.878	0.036212	0.0261479	0.0600388	0.0202269	0.0461695	0.034035
311.577	0.0360359	0.0270965	0.0563546	0.0183613	0.0368398	0.032126
312.275	0.0346124	0.0310584	0.0552859	0.0292521	0.0390168	0.0314896
312.974	0.0339007	0.0264618	0.0572788	0.0177395	0.0430596	0.0399719
313.673	0.105627	0.0611773	0.0936172	0.0420168	0.0536333	0.0516422
314.371	0.123604	0.0737047	0.104506	0.0457479	0.0514564	0.0444262
315.07	0.118622	0.0662552	0.107115	0.0370336	0.0452366	0.0370066
315.768	0.11364	0.060703	0.10052	0.0445042	0.0477245	0.0427336
316.467	0.109897	0.0583244	0.0962263	0.0333025	0.0471025	0.0442162
317.166	0.103668	0.0524583	0.0982193	0.0429496	0.0402607	0.0406082
317.864	0.105987	0.0489707	0.0933092	0.035479	0.0455476	0.0331886
318.563	0.0910322	0.0491311	0.0877893	0.0364118	0.0471025	0.0348813
319.261	0.0983334	0.0393031	0.0801255	0.0333025	0.0436816	0.0378529
319.96	0.0869377	0.0434254	0.0816595	0.0364118	0.0346629	0.0353076
320.659	0.0912082	0.0451692	0.0747565	0.0348571	0.0452366	0.0350976
321.357	0.0814197	0.0470735	0.0732225	0.0295714	0.0433706	0.0378529
322.056	0.0839147	0.0500798	0.0815023	0.0261429	0.0489684	0.0395519
322.754	0.0846264	0.0415212	0.0788996	0.0308151	0.0477245	0.0348813
323.453	0.0858739	0.0499263	0.0730716	0.0298824	0.0365289	0.0384893
324.152	0.0776849	0.043265	0.0739895	0.0217899	0.0424377	0.0380629
324.85	0.07519	0.0451692	0.0729207	0.0261429	0.0383948	0.0389156
325.549	0.0746619	0.0413608	0.0706197	0.0323697	0.0411937	0.0291543
326.248	0.0737665	0.0405726	0.0724555	0.0264538	0.0471025	0.0403983
326.946	0.0702077	0.0537278	0.0738386	0.0317479	0.0483465	0.0395519
327.645	0.0689602	0.0450088	0.0739895	0.0298824	0.0436816	0.0370066
328.343	0.0686082	0.0470735	0.0696955	0.0295714	0.0467915	0.0365803
329.042	0.0659372	0.0380336	0.0755235	0.0298824	0.0452366	0.0478242
329.741	0.0662969	0.0437393	0.0701607	0.0326807	0.0446146	0.0423072
330.439	0.0623784	0.039617	0.0686267	0.0270756	0.0477245	0.0427336
331.138	0.0577482	0.0397774	0.0664766	0.0311261	0.0408827	0.0384893
331.836	0.0577482	0.0388288	0.0646345	0.0326807	0.0408827	0.0452789
332.535	0.0543655	0.0465922	0.0785915	0.0276975	0.0511454	0.0467615
333.234	0.0541895	0.0415212	0.0729207	0.0283193	0.0455476	0.0406082
333.932	0.0533017	0.0418421	0.0761396	0.0367227	0.0396388	0.0408246
334.631	0.050095	0.0380336	0.0692365	0.031437	0.0427487	0.0482442
335.329	0.047248	0.0394635	0.0638738	0.0283193	0.0514564	0.0465516
336.028	0.0410182	0.0328022	0.0664766	0.0364118	0.0517674	0.0427336
336.727	0.0379952	0.0391427	0.0641756	0.025521	0.0452366	0.0408246
337.425	0.0369237	0.0321675	0.0647917	0.0252101	0.0452366	0.0406082
338.124	0.04173	0.0310584	0.0603468	0.025521	0.0418157	0.0403983
338.822	0.0953027	0.0627676	0.0931583	0.0463782	0.0592311	0.0552438
339.521	0.113456	0.0645114	0.109108	0.0448151	0.0567432	0.0526985
340.22	0.110969	0.0635558	0.107882	0.0538403	0.062341	0.0531248
340.918	0.109897	0.0583244	0.102513	0.0460588	0.061408	0.0497332
341.617	0.109721	0.0549973	0.0951513	0.0435714	0.0495904	0.0524885
342.315	0.10278	0.0551577	0.0882545	0.0519748	0.0564322	0.0514258
343.014	0.104563	0.0538882	0.0930074	0.0451261	0.0489684	0.0476079
343.713	0.0903205	0.0557924	0.0903983	0.0438824	0.0483465	0.0550338
344.411	0.0967262	0.0470735	0.0847275	0.0426387	0.0545663	0.0507895
345.11	0.094591	0.0559459	0.0844195	0.0438824	0.0542553	0.0501532
345.808	0.0897847	0.0481825	0.0847275	0.0364118	0.0514564	0.0499432
346.507	0.0851622	0.0480221	0.0788996	0.0395294	0.0505234	0.0505795
347.206	0.0846264	0.0451692	0.0756806	0.0311261	0.0499014	0.0541875
347.904	0.0844504	0.0383545	0.0767494	0.0373445	0.0458585	0.0488805
348.603	0.0728787	0.040733	0.0724555	0.0320588	0.0492794	0.0463352
349.301	0.0728787	0.0380336	0.0778245	0.0336134	0.0489684	0.0427336
350	0.0710955	0.0405726	0.0677025	0.0336134	0.0502124	0.0490969

## Sheet: ExtendedData Fig6C
RCaMP2 mean peak height	SA-647/GFP
0.0552856	0.419753
0.0586408	0.542731
0.0421636	0.556433
0.0366968	0.644874
0.0902373	1.05647
0.0357597	0.62016
0.0375342	0.434361
0.0584187	1.30389
0.0397306	0.499025
0.0278394	0.40079
0.032515	0.327038
0.0388557	0.513385
0.0297156	0.463744
0.0646548	1.03845
0.0969042	0.551059
0.0463571	0.618322
0.0942539	0.557651
0.0569261	0.621736
0.0609346	0.615198
0.0398221	0.669475
0.0610791	0.628339
0.0408484	0.527986
0.0330608	0.498907
0.0514772	0.600057
0.0409911	0.724731
0.0330479	0.698255
0.0664216	0.579959
0.0576669	0.44634
0.0699381	0.660097
0.0609022	0.564512
0.0996007	0.712451
0.0475983	0.434602
0.0370627	0.497738
