# Supplementary material for: Rapid, biochemical tagging of cellular activity history in vivo
Source: Nat Methods. 2024 Aug 5;21(9):1725–35. doi: 10.1038/s41592-024-02375-7 (PMC11399108; doi:10.1038/s41592-024-02375-7)
Supplement: Supplementary file 18 — Statistical source data. [file 41592_2024_2375_MOESM18_ESM.xlsx]

## Sheet: ExtendedData Fig7B
Distance_(um)	GFP	SA-647
2.26465	0.67401	4.2039
4.5293	0.67769	4.1175
6.79395	0.69054	4.0826
9.0586	0.74105	4
11.3232	0.74931	3.9816
13.5879	0.764	4.0092
15.8526	0.7686	4.0569
18.1172	0.77319	4.0937
20.3819	0.78421	4.0606
22.6465	0.78145	3.9339
24.9111	0.73829	3.7888
27.1758	0.70156	3.6566
29.4404	0.67493	3.5831
31.7051	0.65289	3.5647
33.9697	0.67401	3.5923
36.2344	0.70707	3.7043
38.499	0.73095	4.0275
40.7637	0.74288	4.2626
43.0284	0.764	4.2498
45.293	0.79339	4.1396
47.5577	0.83012	4.1396
49.8223	0.88889	4.1873
52.087	0.9697	4.303
54.3516	1.03489	4.4206
56.6163	1.13315	4.5326
58.8809	1.1809	4.551
61.1456	1.2213	4.5253
63.4102	1.32691	4.5363
65.6749	1.35629	4.5675
67.9395	1.44353	4.685
70.2041	1.55372	4.8815
72.4688	1.67034	4.9734
74.7335	1.84114	5.1111
76.9981	1.96786	5.3719
79.2627	1.98255	5.877
81.5274	1.93021	6.4628
83.7921	1.80624	6.4922
86.0567	1.68044	5.7723
88.3213	1.66575	5.3848
90.586	1.71166	5.3407
92.8507	1.75849	5.2599
95.1153	1.70799	5.2066
97.3799	1.66758	5.1754
99.6446	1.60698	5.1754
101.909	1.57484	5.1552
104.174	1.51699	5.1607
106.439	1.48669	5.0376
108.703	1.51423	4.9697
110.968	1.48577	4.8485
113.233	1.46373	4.8264
115.497	1.49954	4.8026
117.762	1.52617	4.7622
120.026	1.61157	4.7383
122.291	1.7236	4.7971
124.556	1.89164	4.8448
126.82	1.99725	4.9275
129.085	2.05051	4.9972
131.35	2.02112	5.023
133.614	1.89624	5.0101
135.879	1.75482	4.9972
138.144	1.62443	4.7897
140.408	1.55372	4.6244
142.673	1.53168	4.6226
144.938	1.59596	4.674
147.202	1.71534	4.8044
149.467	1.83838	4.9844
151.732	1.92378	5.1644
153.996	2.03949	5.2837
156.261	2.14784	5.3609
158.525	2.30211	5.3866
160.79	2.46097	5.4288
163.055	2.55739	5.4545
165.319	2.47016	5.4674
167.584	2.41965	5.5023
169.849	2.42057	5.5317
172.113	2.47107	5.4747
174.378	2.53811	5.5023
176.643	2.46832	5.4839
178.907	2.43434	5.4784
181.172	2.4068	5.405
183.437	2.36823	5.3315
185.701	2.31129	5.2948
187.966	2.29477	5.2691
190.231	2.23967	5.2342
192.495	2.18641	5.2176
194.76	2.12121	5.2287
197.025	2.0753	5.2378
199.289	2.14876	5.247
201.554	2.39394	5.405
203.819	2.65381	5.7227
206.083	2.9247	6.0129
208.348	3.09366	6.2534
210.612	3.382	6.4573
212.877	3.63269	6.641
215.142	3.79614	6.7346
217.406	3.99725	6.8595
219.671	4.06887	6.9366
221.936	3.86685	6.8338
224.2	3.43802	6.5657
226.465	3.0303	6.2479
228.73	2.75849	6.068
230.994	2.5877	5.9963
233.259	2.48669	5.9688
235.524	2.44261	6.0202
237.788	2.4674	6.1653
240.053	2.59504	6.292
242.318	2.81543	6.4371
244.582	3.02112	6.5418
246.847	3.07346	6.6722
249.112	3.0652	6.7897
251.376	3.13131	6.933
253.641	3.23967	7.0523
255.905	3.38017	7.1258
258.17	3.44261	7.1644
260.435	3.52158	7.2103
262.699	3.64463	7.3021
264.964	3.76125	7.3903
267.229	3.78421	7.4417
269.493	3.86042	7.5464
271.758	3.91552	7.6621
274.023	3.87511	7.6621
276.287	3.79706	7.607
278.552	3.79247	7.4931
280.817	3.60239	7.3223
283.081	3.4674	7.1001
285.346	3.30762	6.9146
287.611	3.22865	6.5418
289.875	3.12948	6.3691
292.14	3.08724	6.3232
294.404	3.18641	6.4536
296.669	3.27548	6.6501
298.934	3.17998	6.5546
301.198	2.83196	6.4702
303.463	2.54086	6.5142
305.728	2.33976	6.5675
307.992	2.23691	6.7016
310.257	2.15886	6.7769
312.522	2.06152	6.5473
314.786	1.94949	6.3967
317.051	1.82277	6.1635
319.316	1.69972	5.8953
321.58	1.65932	5.7594
323.845	1.60514	5.6217
326.11	1.53076	5.4747
328.374	1.41598	5.4362
330.639	1.3719	5.4362
332.904	1.34619	5.4343
335.168	1.27273	5.3186
337.433	1.19192	5.2911
339.697	1.12856	5.2507
341.962	1.11019	5.2452
344.227	1.09458	5.3076
346.491	1.07438	5.4399
348.756	1.08632	5.4435
351.021	1.07071	5.6455
353.285	1.08632	5.9596
355.55	1.0854	6.1488
357.815	1.13958	6.1175
360.079	1.20386	6.0404
362.344	1.32782	5.9449
364.609	1.43526	5.9614
366.873	1.43618	5.8072
369.138	1.4573	5.7043
371.403	1.47107	5.5537
373.667	1.54454	5.5666
375.932	1.55464	5.5721
378.197	1.4068	5.6382
380.461	1.33333	5.708
382.726	1.30487	5.8898
384.99	1.35813	6.1837
387.255	1.46924	6.5344
389.52	1.4876	6.7585
391.784	1.54454	6.461
394.049	1.65473	6.3269
396.314	1.86226	6.2883
398.578	1.98623	6.4059
400.843	2.18549	6.4187
403.108	2.49128	6.5124
405.372	2.81451	6.5399
407.637	3.04408	6.6208
409.902	3.06612	6.6961
412.166	2.9798	6.7016
414.431	2.93297	6.7677
416.696	2.68411	6.7511
418.96	2.42883	6.6556
421.225	2.25253	6.7016
423.49	2.13958	6.7511
425.754	2.03765	6.5748
428.019	2.0303	6.5326
430.284	2.00551	6.5675
432.548	2.03765	6.5895
434.813	2.0753	6.4536
437.077	2.09091	6.3949
439.342	2.07805	6.2663
441.607	2.04683	6.1267
443.871	2.06887	6.1194
446.136	2.13774	6.1322
448.401	2.20018	6.3085
450.665	2.17355	6.472
452.93	2.13131	6.6501
455.195	2.13407	6.8356
457.459	2.1607	7.0744
459.724	2.1056	6.9972
461.989	1.96143	6.7732
464.253	1.75115	6.5289
466.518	1.618	6.314
468.783	1.53168	6.2351
471.047	1.51607	6.1616
473.312	1.50689	6.3196
475.577	1.49495	6.4242
477.841	1.50597	6.4022
480.106	1.48485	6.4187
482.37	1.46006	6.6465
484.635	1.44261	6.5767
486.9	1.49495	6.5638
489.164	1.6079	6.6905
491.429	1.70707	6.6575
493.694	1.85859	6.6703
495.958	1.96786	6.7052
498.223	2.03122	6.6483
500.488	2.09275	6.6795
502.752	2.13866	6.8669
505.017	2.21855	7.1001
507.282	2.34527	7.3278
509.546	2.50046	7.5152
511.811	2.56933	7.6309
514.076	2.60239	7.6694
516.34	2.56933	7.6823
518.605	2.48669	7.3444
520.87	2.38567	7.1919
523.134	2.28834	7.1019
525.399	2.30487	7.1882
527.663	2.3517	7.1331
529.928	2.21212	7.0891
532.193	2.19927	7.067
534.457	2.24334	7.124
536.722	2.34252	7.2929
538.987	2.46832	7.3535
541.251	2.45638	7.3315
543.516	2.23232	7.1791
545.781	1.9798	7.0744
548.045	1.74472	6.7897
550.31	1.6281	6.5326
552.575	1.52433	6.1965
554.839	1.32231	5.8825
557.104	1.15794	5.6749
559.369	1.0753	5.7796
561.633	1.07897	6.4298
563.898	1.11846	7.0156
566.163	1.18825	6.7658
568.427	1.23875	6.3104
570.692	1.24518	6.2039
572.956	1.16437	6.0202
575.221	1.07163	5.8053
577.486	1.00184	5.8237
579.75	0.96694	5.6694
582.015	0.96878	5.5996
584.28	0.97062	5.5886
586.544	1.00275	5.6713
588.809	1.04683	5.8053
591.074	1.10468	5.9945
593.338	1.15978	6.1065
595.603	1.15702	6.1322
597.868	1.16713	6.2681
600.132	1.21304	6.2185
602.397	1.24702	6.1726
604.662	1.29936	6
606.926	1.31038	5.809
609.191	1.37925	5.7521
611.456	1.42883	5.8402
613.72	1.50597	6.0367
615.985	1.54178	6.2461
618.249	1.5629	6.4904
620.514	1.59412	6.6134
622.779	1.75482	6.6961
625.043	2.01928	6.9642
627.308	2.03489	6.9348
629.573	1.94215	7.0505
631.837	1.89256	7.034
634.102	1.82369	6.8852
636.367	1.71901	6.7328
638.631	1.68779	6.652
640.896	1.73829	6.685
643.161	1.73921	6.6648
645.425	1.79982	6.6593
647.69	1.84298	6.7016
649.955	1.87328	6.6446
652.219	1.90083	6.6501
654.484	1.94031	6.5932
656.749	1.93388	6.5436
659.013	1.97704	6.5161
661.278	2.06795	6.5675
663.542	2.13866	6.7309
665.807	2.1809	6.7475
668.072	2.15886	6.7236
670.336	2.12948	6.6281
672.601	2.10468	6.6612
674.866	2.16253	6.7971
677.13	2.29936	6.9532
679.395	2.48301	7.1662
681.66	2.62718	7.4031
683.924	2.75941	7.618
686.189	2.88797	7.7851
688.454	2.99357	7.6988
690.718	3.04775	7.7025
692.983	2.94307	7.7337
695.248	2.84389	7.6253
697.512	2.84114	7.6768
699.777	2.85583	7.6143
702.042	2.78145	7.5133
704.306	2.62443	7.2984
706.571	2.50321	7.056
708.835	2.43893	6.7842
711.1	2.4674	6.5767
713.365	2.55464	6.4536
715.629	2.69881	6.4059
717.894	2.70891	6.4848
720.159	2.63636	6.6281
722.423	2.62259	6.7548
724.688	2.58861	7.056
726.953	2.54637	7.135
729.217	2.51056	7.1938
731.482	2.50505	7.2782
733.747	2.64095	7.3829
736.011	2.67309	7.5225
738.276	2.73186	7.7374
740.541	2.81726	7.8127
742.805	2.9247	7.877
745.07	3.13958	8.0863
747.335	3.88705	8.7456
749.599	4.61341	9.4637
751.864	4.35721	9.2048
754.128	3.91001	8.933
756.393	3.65381	8.7089
758.658	3.49128	8.292
760.922	3.49403	7.9633
763.187	3.27824	7.4031
765.452	2.86593	6.7658
767.716	2.44904	6.3655
769.981	2.36364	6.2204
772.246	2.40771	6.2957
774.51	2.69513	6.6189
776.775	2.92011	7.0083
779.04	2.97429	7.1148
781.304	3.00367	7.3884
783.569	3.10193	7.6713
785.834	3.09826	7.5996
788.098	3.06428	7.4527
790.363	3.02112	7.2819
792.628	3.03581	7.1442
794.892	3.09275	7.045
797.157	3.14692	7.0909
799.421	3.14692	7.1754
801.686	3.05234	7.2489
803.951	2.90083	7.2966
806.215	2.81818	7.3058
808.48	2.57576	7.1552
810.745	2.30303	6.9587
813.009	2.10468	6.8246
815.274	2.0404	6.8081
817.539	2.00918	6.7805
819.803	2.05877	6.6905
822.068	2.07989	6.6226
824.333	2.18641	6.6318
826.597	2.28191	6.5601
828.862	2.30119	6.5051
831.127	2.3214	6.3875
833.391	2.31221	6.213
835.656	2.26997	6.1267
837.92	2.16988	6.1671
840.185	2.16896	6.3361
842.45	2.28283	6.4646
844.714	2.47567	6.6134
846.979	2.68044	6.8136
849.244	2.68871	7.0542
851.508	2.69881	7.1166
853.773	2.63912	7.0376
856.038	2.51515	6.9256
858.302	2.40404	6.8246
860.567	2.23141	6.6024
862.832	2.08815	6.4536
865.096	1.97612	6.3838
867.361	1.83655	6.3434
869.626	1.76033	6.404
871.89	1.7034	6.5106
874.155	1.63912	6.4628
876.42	1.6281	6.3085
878.684	1.64646	6.4114
880.949	1.68044	6.5565
883.213	1.70064	6.4518
885.478	1.74656	6.2479
887.743	1.72544	5.9816
890.007	1.74931	5.8237
892.272	1.86226	5.7392
894.537	1.80992	5.6676
896.801	1.76768	5.2746
899.066	1.80073	5.1644
901.331	1.90542	5.1717
903.595	2.12764	5.3223
905.86	2.42149	5.6511
908.125	2.7337	6.0643
910.389	2.97521	6.3581
912.654	3.02571	6.5363
914.919	2.96878	7.034
917.183	2.83471	7.0689
919.448	2.77319	6.6648
921.713	2.63269	6.259
923.977	2.44261	5.8604
926.242	2.22957	5.4949
928.506	2.13131	5.3976
930.771	2.03581	5.2764
933.036	1.90909	5.2617
935.3	1.8595	5.2893
937.565	1.85767	5.3242
939.83	1.80441	5.3444
942.094	1.83287	5.5941
944.359	1.96694	6.0863
946.624	2.06061	5.9982
948.888	2.18457	5.6602
951.153	2.27916	5.5188
953.418	2.31956	5.438
955.682	2.37098	5.3003
957.947	2.38567	5.3058
960.212	2.4068	5.1938
962.476	2.46281	5.2709
964.741	2.43434	5.3884
967.006	2.3315	5.5354
969.27	2.27916	5.5904
971.535	2.10744	5.3168
973.799	1.89715	5.0413
976.064	1.71534	4.7713
978.329	1.58678	4.6887
980.593	1.49403	4.4481
982.858	1.46556	4.2204
985.123	1.4068	4.1377
987.387	1.39578	4.1194
989.652	1.40404	4.169
991.917	1.43526	4.2847
994.181	1.4977	4.4481
996.446	1.5877	4.6152
998.711	1.65748	4.8815
1000.98	1.81818	5.214
1003.24	1.89807	5.9504
1005.5	2.05418	6.3416
1007.77	2.22865	6.1616
1010.03	2.45546	5.6309
1012.3	2.71625	5.5041
1014.56	2.74564	5.4343
1016.83	2.46556	5.3627
1019.09	2.31497	5.4086
1021.36	2.25253	5.5868
1023.62	2.25069	6.0312
1025.89	2.2562	6.3985
1028.15	2.06612	5.8219
1030.42	1.91919	5.5666
1032.68	1.87879	5.1552
1034.95	1.87603	5.0101
1037.21	1.91368	5.0083
1039.47	1.94399	5.0799
1041.74	1.94858	5.247
1044	1.99082	5.4913
1046.27	2.10009	5.9137
1048.53	2.1359	6.3765
1050.8	2.15152	6.3453
1053.06	2.11938	5.9963
1055.33	2.06703	5.8751
1057.59	2.08356	5.7392
1059.86	2.13223	5.686
1062.12	2.13039	5.5464
1064.39	2.15427	5.5647
1066.65	2.19559	5.5005
1068.91	2.26814	5.6235
1071.18	2.32231	5.7153
1073.44	2.46373	5.7631
1075.71	2.68503	5.8843
1077.97	2.83012	6.0606
1080.24	3.03122	6.2865
1082.5	3.10744	6.5051
1084.77	3.24151	6.753
1087.03	3.36455	6.7181
1089.3	3.48485	6.5234
1091.56	3.70432	6.5491
1093.83	3.8843	6.8081
1096.09	4.13039	7.2856
1098.36	4.3416	7.7172
1100.62	4.43618	7.55
1102.88	4.42241	7.6272
1105.15	4.40863	7.809
1107.41	4.43618	7.9541
1109.68	4.3517	7.989
1111.94	4.06244	7.9669
1114.21	3.65565	7.9265
1116.47	3.29385	7.4968
1118.74	3.03673	7.0487
1121	2.85399	6.641
1123.27	2.71074	6.3361
1125.53	2.57759	6.191
1127.8	2.52709	6.0386
1130.06	2.52525	6.011
1132.33	2.56933	5.9339
1134.59	2.63453	5.8935
1136.85	2.65381	5.8347
1139.12	2.6079	5.831
1141.38	2.48393	5.8163
1143.65	2.38935	5.8733
1145.91	2.34986	5.8292
1148.18	2.36915	5.7704
1150.44	2.43343	5.7539
1152.71	2.37649	5.7153
1154.97	2.31497	5.6566
1157.24	2.33058	5.7539
1159.5	2.45087	5.8972
1161.77	2.58127	6.0882
1164.03	2.73829	6.1561
1166.29	2.764	6.2167
1168.56	2.67309	6.2388
1170.82	2.63361	6.2847
1173.09	2.60698	6.2975
1175.35	2.6584	6.2773
1177.62	2.71258	6.2663
1179.88	2.6933	6.1983
1182.15	2.60147	6.0551
1184.41	2.38476	5.8751
1186.68	2.16804	5.7172
1188.94	2.05693	5.4913
1191.21	1.97337	5.3939
1193.47	1.90817	5.3168
1195.74	1.87052	5.359
1198	1.90542	5.2764
1200.26	1.98898	5.3333
1202.53	2.04867	5.337
1204.79	2.05969	5.3756
1207.06	2.00643	5.3444
1209.32	2.00184	5.2415
1211.59	2.01286	5.1827
1213.85	2.07163	5.1497
1216.12	2.0551	5.1423
1218.38	2.10285	5.1993
1220.65	2.24151	5.3609
1222.91	2.3315	5.4399
1225.18	2.39945	5.4949
1227.44	2.49311	5.6841
1229.7	2.36915	5.6621
1231.97	2.19284	5.7117
1234.23	2.05969	5.6621
1236.5	2.0551	5.7741
1238.76	2.08632	5.831
1241.03	2.05693	5.5996
1243.29	2.01837	5.5133
1245.56	1.955	5.5335
1247.82	1.90725	5.4619
1250.09	1.84573	5.3462
1252.35	1.75023	5.2121
1254.62	1.72268	5.1313
1256.88	1.69972	5.0652
1259.15	1.68136	5.0468
1261.41	1.68136	5.0927
1263.67	1.69513	5.1662
1265.94	1.70248	5.1993
1268.2	1.71901	5.1478
1270.47	1.72819	5.1056
1272.73	1.7438	5.0615
1275	1.78145	5.0689
1277.26	1.83563	5.0689
1279.53	1.96602	5.1111
1281.79	2.09826	5.214
1284.06	2.23416	5.4527
1286.32	2.33609	5.7557
1288.59	2.41598	6.0184
1290.85	2.3618	6.1359
1293.12	2.30303	6.0808
1295.38	2.26997	5.8898
1297.64	2.25436	5.6933
1299.91	2.20018	5.4564
1302.17	2.08632	5.1552
1304.44	1.9697	4.9991
1306.7	1.90725	4.9164
1308.97	1.86777	4.9017
1311.23	1.80441	4.876
1313.5	1.76033	4.865
1315.76	1.73095	4.8118
1318.03	1.68779	4.7291
1320.29	1.6281	4.6887
1322.56	1.56749	4.7107
1324.82	1.53811	4.9164
1327.08	1.54362	5.0909
1329.35	1.54729	5.247
1331.61	1.54454	5.1203
1333.88	1.51056	4.9697
1336.14	1.44536	4.8522
1338.41	1.37466	4.7787
1340.67	1.37466	4.7603
1342.94	1.36547	4.7052
1345.2	1.37833	4.7456
1347.47	1.39945	4.8264
1349.73	1.42975	4.9385
1352	1.44995	4.9164
1354.26	1.47475	4.9017
1356.53	1.46373	4.8228
1358.79	1.4674	4.9495
1361.05	1.49219	5.1956
1363.32	1.54545	4.9734
1365.58	1.5978	5.0248
1367.85	1.65748	5.056
1370.11	1.68411	5.0358
1372.38	1.73186	5.0064
1374.64	1.80533	5.0817
1376.91	1.89624	5.1644
1379.17	1.98531	5.2966
1381.44	2.06612	5.3646
1383.7	2.15886	5.5041
1385.97	2.22039	5.5372
1388.23	2.36639	5.5317
1390.5	2.46556	5.5243
1392.76	2.39761	5.5519
1395.02	2.26538	5.5133
1397.29	2.20294	5.3701
1399.55	2.13682	5.2948
1401.82	2.12305	5.2764
1404.08	2.09183	5.3646
1406.35	2.07622	5.5758
1408.61	2.13958	5.9486
1410.88	2.20753	6.2222
1413.14	2.28007	6.5381
1415.41	2.35445	6.4738
1417.67	2.40037	6.5344
1419.94	2.42241	6.5914
1422.2	2.41598	6.3159
1424.46	2.36823	6.0477
1426.73	2.33976	5.809
1428.99	2.33884	5.6823
1431.26	2.40588	5.6217
1433.52	2.51974	5.5556
1435.79	2.60973	5.4509
1438.05	2.59596	5.3976
1440.32	2.53076	5.3388
1442.58	2.54821	5.3792
1444.85	2.67034	5.5041
1447.11	2.77961	5.6511
1449.38	2.74747	5.708
1451.64	2.75298	5.7374
1453.91	2.80165	5.7502
1456.17	2.84389	5.697
1458.43	2.80349	5.6676
1460.7	2.71166	5.6272
1462.96	2.68228	5.6107
1465.23	2.7034	5.629
1467.49	2.72084	5.6364
1469.76	2.8494	5.6804
1472.02	2.95041	5.7631
1474.29	3.05785	5.9357
1476.55	3.17264	6.0973
1478.82	3.3168	6.3012
1481.08	3.36364	6.4022
1483.35	3.22957	6.4463
1485.61	3.16162	6.5289
1487.88	3.23416	6.5803
1490.14	3.47475	6.551
1492.4	3.69421	6.5803
1494.67	3.63636	6.6079
1496.93	3.32507	6.5491
1499.2	2.94031	6.2112
1501.46	2.80716	5.9927
1503.73	2.82002	5.932
1505.99	2.72268	5.8953
1508.26	2.57668	5.8733
1510.52	2.46465	5.8586
1512.79	2.4169	5.7686
1515.05	2.382	5.7374
1517.32	2.31038	5.7153
1519.58	2.19559	5.6107
1521.84	2.06703	5.4986
1524.11	1.96327	5.5207
1526.37	1.8742	5.5317
1528.64	1.74747	5.539
1530.9	1.58494	5.4417
1533.17	1.49311	5.3609
1535.43	1.43802	5.2231
1537.7	1.38017	5.0468
1539.96	1.32874	4.7769
1542.23	1.28834	4.5528
1544.49	1.28834	4.4334
1546.76	1.32231	4.3893
1549.02	1.39578	4.4298
1551.29	1.47658	4.4738
1553.55	1.54545	4.5693
1555.81	1.59229	4.6208
1558.08	1.57117	4.6446
1560.34	1.53719	4.5969
1562.61	1.43893	4.4591
1564.87	1.35262	4.3269
1567.14	1.3067	4.2351
1569.4	1.25895	4.2185
1571.67	1.22314	4.191
1573.93	1.20202	4.2002
1576.2	1.18182	4.2039
1578.46	1.2213	4.3287
1580.73	1.23416	4.4242
1582.99	1.25161	4.4904
1585.26	1.23967	4.2755
1587.52	1.21947	4.0808
1589.78	1.21855	4.0808
1592.05	1.21855	4.2277
1594.31	1.24885	4.551
1596.58	1.31221	4.9238
1598.84	1.38017	5.1129
1601.11	1.47291	5.1093
1603.37	1.55739	5.0505
1605.64	1.68779	5.1662
1607.9	1.79706	5.2305
1610.17	1.86777	5.1938
1612.43	1.98714	5.2856
1614.7	2.14784	5.4252
1616.96	2.36639	5.5207
1619.22	2.56749	5.6364
1621.49	2.74656	5.5978
1623.75	2.70799	5.5133
1626.02	2.53444	5.337
1628.28	2.42149	5.1552
1630.55	2.41598	5.1699
1632.81	2.46373	5.1423
1635.08	2.5932	5.1534
1637.34	2.83563	5.2305
1639.61	2.99265	5.3829
1641.87	2.89256	5.4674
1644.14	2.7438	5.4766
1646.4	2.57208	5.4509
1648.67	2.43159	5.3682
1650.93	2.33242	5.2654
1653.19	2.23049	5.0927
1655.46	2.05142	4.9275
1657.72	1.77778	4.742
1659.99	1.52617	4.6318
1662.25	1.34711	4.5344
1664.52	1.21763	4.4995
1666.78	1.16253	4.4665
1669.05	1.15519	4.4885
1671.31	1.16162	4.5455
1673.58	1.21947	4.6446
1675.84	1.29385	4.7181
1678.11	1.44628	4.8062
1680.37	1.54454	4.8283
1682.63	1.51882	4.7897
1684.9	1.43893	4.7126
1687.16	1.36455	4.6373
1689.43	1.32599	4.4959
1691.69	1.28191	4.3673
1693.96	1.236	4.2369
1696.22	1.18825	4.1855
1698.49	1.19651	4.1579
1700.75	1.25161	4.1359
1703.02	1.33058	4.1763
1705.28	1.47475	4.2553
1707.55	1.61249	4.3747
1709.81	1.70707	4.5014
1712.08	1.72635	4.5877
1714.34	1.70523	4.6318
1716.6	1.64463	4.6446
1718.87	1.64279	4.7934
1721.13	1.71993	5.1019
1723.4	1.86042	5.4086
1725.66	1.95409	5.3939
1727.93	1.97245	4.9256
1730.19	1.98714	4.6979
1732.46	1.97796	4.5381
1734.72	2.0404	4.3838
1736.99	2.02204	4.2645
1739.25	1.98255	4.2626
1741.52	1.98898	4.3875
1743.78	1.99265	4.5969
1746.05	2.03214	4.4371
1748.31	2.08264	4.2185
1750.57	2.15611	4.0716
1752.84	2.13131	3.9394
1755.1	2.15611	3.8843
1757.37	2.14968	3.8476
1759.63	2.14876	3.8347
1761.9	2.13774	3.8108
1764.16	2.15978	3.8916
1766.43	2.27732	4.1267
1768.69	2.4775	4.2975
1770.96	2.95409	4.6869
1773.22	3.38292	5.1093
1775.49	3.55188	5.326
1777.75	3.6584	5.4362
1780.01	3.68687	5.5978
1782.28	3.72176	5.6309
1784.54	3.68595	5.5317
1786.81	3.55372	5.3664
1789.07	3.36731	5.0707
1791.34	3.16713	4.8264
1793.6	3.01377	4.7493
1795.87	2.99449	4.8044
1798.13	3.07805	4.8834
1800.4	3.23141	5.0046
1802.66	3.37282	5.0762
1804.93	3.48669	5.0964
1807.19	3.47567	5.0652
1809.46	3.22039	4.9146
1811.72	2.89073	4.8007
1813.98	2.68595	4.6942
1816.25	2.57025	4.7107
1818.51	2.39761	4.7126
1820.78	2.16988	4.7052
1823.04	1.97521	4.6722
1825.31	1.83471	4.6226
1827.57	1.73462	4.6189
1829.84	1.66391	4.6373
1832.1	1.62167	4.674
1834.37	1.56015	4.7346
1836.63	1.52984	4.7677
1838.9	1.53994	4.7071
1841.16	1.57117	4.6556
1843.43	1.60882	4.5914
1845.69	1.60606	4.5399
1847.95	1.61249	4.461
1850.22	1.60698	4.3636
1852.48	1.59229	4.3361
1854.75	1.58035	4.3618
1857.01	1.58586	4.3287
1859.28	1.62443	4.3581
1861.54	1.64371	4.3783
1863.81	1.65932	4.4922
1866.07	1.68779	4.6244
1868.34	1.68871	4.7475
1870.6	1.73278	4.9826
1872.87	1.81359	5.0285
1875.13	2.06795	4.9385
1877.39	2.46373	5.1625
1879.66	2.85767	5.4178
1881.92	3.03581	5.6088
1884.19	3.1056	5.7502
1886.45	3.13407	5.82
1888.72	3.17815	5.8512
1890.98	3.15243	5.7668
1893.25	3.02938	5.7521
1895.51	2.87787	5.7704
1897.78	2.74839	5.8494
1900.04	2.67034	5.9578
1902.31	2.5629	6.0037
1904.57	2.56933	5.9835
1906.84	2.57943	5.7796
1909.1	2.56657	5.7374
1911.36	2.57025	5.7264
1913.63	2.62259	5.73
1915.89	2.68595	5.7484
1918.16	2.68779	5.7778
1920.42	2.71074	5.8163
1922.69	2.67952	5.8439
1924.95	2.73462	5.9651
1927.22	3.06152	6.3214
1929.48	3.48026	6.6575
1931.75	3.56566	6.8173
1934.01	3.5629	6.9091
1936.28	3.55923	6.944
1938.54	3.71442	7.1258
1940.81	3.96051	7.2176
1943.07	4.17447	7.2415
1945.33	4.14325	7.1019
1947.6	4.03122	6.9495
1949.86	3.82645	6.9036
1952.13	3.60239	7.0211
1954.39	3.53535	6.9348
1956.66	3.59688	6.5363
1958.92	3.75207	6.3581
1961.19	3.82369	6.2167
1963.45	3.78972	6.2516
1965.72	3.77502	6.3012
1967.98	3.76309	6.3489
1970.25	3.67218	6.3508
1972.51	3.58219	6.2957
1974.77	3.54913	6.2553
1977.04	3.4674	6.1653
1979.3	3.46006	6.09
1981.57	3.48209	6.0973
1983.83	3.3921	6.068
1986.1	3.3214	6.0386
1988.36	3.20661	6.0275
1990.63	3.19559	6.0073
1992.89	3.28375	6.0698
1995.16	3.22222	6.0973
1997.42	3.15335	6.1028
1999.69	3.1359	6.1175
2001.95	3.25253	6.1414
2004.22	3.47107	6.169
2006.48	3.5124	6.2296
2008.74	3.46006	6.2902
2011.01	3.31129	6.2975
2013.27	3.16345	6.2241
2015.54	3.04224	6.169
2017.8	2.94307	5.9945
2020.07	2.81175	5.8531
2022.33	2.73737	5.8678
2024.6	2.71442	6.0257
2026.86	2.7337	6.2241
2029.13	2.72727	6.4022
2031.39	2.72635	6.4646
2033.66	2.75298	6.4408
2035.92	2.84573	6.461
2038.18	2.88522	6.5014
2040.45	2.93021	6.5712
2042.71	3.00092	6.6777
2044.98	3.27273	6.9568
2047.24	3.51515	7.4068
2049.51	3.60239	8.0643
2051.77	3.50321	8.2718
2054.04	3.39394	7.7282
2056.3	3.26722	6.9568
2058.57	3.17998	6.6208
2060.83	3.02847	6.3214
2063.1	2.91919	6.1928
2065.36	2.91001	6.2057
2067.63	2.89991	6.2443
2069.89	2.91552	6.2718
2072.15	2.94215	6.3747
2074.42	3.01194	6.3875
2076.68	3.05326	6.3526
2078.95	3.11478	6.3177
2081.21	3.07254	6.3361
2083.48	2.93021	6.2975
2085.74	2.78237	6.1286
2088.01	2.69421	5.9596
2090.27	2.64095	5.7851
2092.54	2.51791	5.6125
2094.8	2.33517	5.4931
2097.07	2.16713	5.4105
2099.33	2.06979	5.3884
2101.6	2.00826	5.3425
2103.86	1.99174	5.3866
2106.12	1.99082	5.5904
2108.39	2	6.1818
2110.65	2.02663	6.7383
2112.92	2.12305	6.3416
2115.18	2.24334	5.9963
2117.45	2.36364	5.899
2119.71	2.48577	5.9651
2121.98	2.70064	6.202
2124.24	2.85675	6.4298
2126.51	2.98623	6.6061
2128.77	2.97153	6.7934
2131.04	2.94123	6.977
2133.3	2.87603	6.9752
2135.56	2.80257	7.0523
2137.83	2.82277	7.1901
2140.09	2.78512	7.1203
2142.36	2.73462	6.9624
2144.62	2.71166	6.7291
2146.89	2.79614	6.5491
2149.15	3.19376	6.641
2151.42	3.46832	6.7163
2153.68	3.43251	6.6703
2155.95	3.0652	6.8118
2158.21	2.81726	7.0193
2160.48	2.73462	7.3333
2162.74	2.75207	7.3737
2165.01	2.6933	7.1625
2167.27	2.56107	6.6703
2169.53	2.44444	6.1469
2171.8	2.33792	5.9008
2174.06	2.30303	5.9118
2176.33	2.32231	5.9449
2178.59	2.38659	5.9394
2180.86	2.42608	5.9927
2183.12	2.35078	6.0441
2185.39	2.26722	6.0422
2187.65	2.21488	6.0239
2189.92	2.13039	5.9449
2192.18	2.06612	5.8898
2194.45	2.01102	5.8439
2196.71	1.98255	5.8237
2198.98	2.03398	5.9027
2201.24	2.1157	6.0496
2203.5	2.14417	6.2277
2205.77	2.16713	6.45
2208.03	2.18916	6.6685
2210.3	2.19284	6.5491
2212.56	2.14876	6.1175
2214.83	2.05693	5.9063
2217.09	1.93664	5.6896
2219.36	1.82736	5.5152
2221.62	1.76584	5.3646
2223.89	1.77686	5.3756
2226.15	1.88705	5.3811
2228.42	2.05418	5.4839
2230.68	2.27824	5.5629
2232.94	2.42883	5.5996
2235.21	2.48026	5.7851
2237.47	2.3618	5.7796
2239.74	2.28926	5.8972
2242	2.27732	5.9725
2244.27	2.24977	6.0275
2246.53	2.16437	5.9045
2248.8	1.89532	5.7208
2251.06	1.64555	5.5078
2253.33	1.49036	5.4086
2255.59	1.40312	5.3792
2257.86	1.35262	5.359
2260.12	1.30211	5.3058
2262.39	1.27548	5.2819
2264.65	1.26354	5.3131
2266.91	1.31589	5.4288
2269.18	1.3618	5.6492
2271.44	1.4068	5.8659
2273.71	1.36272	5.9816
2275.97	1.30395	6.0404
2278.24	1.23967	6.0459
2280.5	1.17906	5.9412
2282.77	1.16162	5.8347
2285.03	1.17906	5.7778
2287.3	1.29844	5.7392
2289.56	1.45455	5.7649
2291.83	1.54637	5.82
2294.09	1.57576	6.0845
2296.36	1.5528	6.4316
2298.62	1.53076	6.2332
2300.88	1.55556	5.8659
2303.15	1.50321	5.5262
2305.41	1.45179	5.3444
2307.68	1.41139	5.2617
2309.94	1.44353	5.2029
2312.21	1.49403	5.1074
2314.47	1.55831	5.056
2316.74	1.62534	5.0413
2319	1.69513	5.0799
2321.27	1.73278	5.157
2323.53	1.88246	5.3701
2325.8	2.01561	5.6125
2328.06	2.07346	5.7521
2330.32	2.05969	5.7484
2332.59	1.95776	5.6951
2334.85	1.86777	5.6676
2337.12	1.81359	5.6713
2339.38	1.77961	5.7135
2341.65	1.74105	5.8604
2343.91	1.75298	6.0349
2346.18	1.80992	6.2608
2348.44	1.92929	6.5124
2350.71	2.02938	6.7401
2352.97	2.10836	6.9164
2355.24	2.236	7.0358
2357.5	2.43985	7.135
2359.77	2.67401	7.258
2362.03	2.88522	7.3976
2364.29	3.01286	7.4105
2366.56	2.98072	7.4086
2368.82	2.78421	7.2966
2371.09	2.62259	7.0946
2373.35	2.54178	6.9201
2375.62	2.53994	6.8926
2377.88	2.56474	6.9862
2380.15	2.55923	7.0009
2382.41	2.53994	6.8669
2384.68	2.5528	6.8411
2386.94	2.64463	6.9128
2389.21	2.76492	7.0358
2391.47	2.92195	7.1295
2393.74	3.11111	7.2415
2396	3.35813	7.2837
2398.26	3.59412	7.3131
2400.53	3.75758	7.2342
2402.79	3.62259	6.9917
2405.06	3.19192	6.6042
2407.32	2.66483	6.202
2409.59	2.28099	5.9541
2411.85	2.01928	5.7649
2414.12	1.92011	5.741
2416.38	1.97245	5.741
2418.65	2.09458	5.8457
2420.91	2.23232	6.0165
2423.18	2.30762	6.0037
2425.44	2.32507	5.9798
2427.7	2.28466	5.921
2429.97	2.21855	5.8365
2432.23	2.16529	5.7484
2434.5	2.05418	5.6051
2436.76	1.90174	5.5188
2439.03	1.8944	5.4141
2441.29	2.03673	5.5978
2443.56	2.25895	5.7833
2445.82	2.47567	6.0037
2448.09	2.62259	6.1708
2450.35	2.7236	6.27
2452.62	2.75574	6.2332
2454.88	2.72084	6.0753
2457.15	2.91185	6.0955
2459.41	3.29293	6.3196
2461.67	3.59871	6.6263
2463.94	3.6685	6.8356
2466.2	3.62626	6.9642
2468.47	3.50413	7.0836
2470.73	3.46556	7.1497
2473	3.44261	7.1111
2475.26	3.34252	6.9936
2477.53	3.20202	6.9275
2479.79	3.17906	6.9458
2482.06	3.47658	7.1607
2484.32	3.68962	7.3444
2486.59	3.75849	7.337
2488.85	3.62626	7.2746
2491.11	3.51148	7.2507
2493.38	3.54821	7.2562
2495.64	3.67401	7.2966
2497.91	3.80624	7.3554
2500.17	3.81084	7.449
2502.44	3.73095	7.5115
2504.7	3.63912	7.5849
2506.97	3.52801	7.6088
2509.23	3.42975	7.6015
2511.5	3.34435	7.5592
2513.76	3.236	7.4656
2516.03	3.05418	7.315
2518.29	2.9348	7.2984
2520.56	2.82002	7.1717
2522.82	2.65565	6.8081
2525.08	2.47016	6.4022
2527.35	2.24518	6.1028
2529.61	2.04224	5.9155
2531.88	1.88522	5.8108
2534.14	1.74931	5.7429
2536.41	1.61341	5.697
2538.67	1.47291	5.5886
2540.94	1.35537	5.5023
2543.2	1.29109	5.5243
2545.47	1.236	5.5831
2547.73	1.21947	5.5372
2550	1.23049	5.3921
2552.26	1.26722	5.2507
2554.53	1.31956	5.1827
2556.79	1.33884	5.1607
2559.05	1.34068	5.2011
2561.32	1.36823	5.2378
2563.58	1.52342	5.3921
2565.85	1.73186	5.5188
2568.11	1.97337	5.7429
2570.38	2.19008	5.8953
2572.64	2.34986	5.9339
2574.91	2.28007	5.7888
2577.17	2.06612	5.5849
2579.44	1.93756	5.5152
2581.7	1.90909	5.5482
2583.97	1.9798	5.6162
2586.23	2.15886	5.6547
2588.49	2.32507	5.7576
2590.76	2.51148	5.91
2593.02	2.5877	6.1543
2595.29	2.66208	6.4316
2597.55	2.77227	6.5546
2599.82	2.90542	6.5216
2602.08	2.94949	6.36
2604.35	2.83563	6.2112
2606.61	2.70432	6.0349
2608.88	2.55096	6.079
2611.14	2.46556	6.2792
2613.41	2.39118	6.2534
2615.67	2.29201	6.0257
2617.94	2.24793	5.9063
2620.2	2.29844	5.8421
2622.46	2.34894	5.7264
2624.73	2.27916	5.5923
2626.99	2.1056	5.4105
2629.26	1.94399	5.2562
2631.52	1.79431	5.2378
2633.79	1.72176	5.3388
2636.05	1.66208	5.3039
2638.32	1.61892	5.0891
2640.58	1.58127	4.9036
2642.85	1.55739	4.764
2645.11	1.57025	4.7585
2647.38	1.62902	4.8099
2649.64	1.74288	4.9073
2651.91	2.00551	5.1185
2654.17	2.30487	5.3627
2656.43	2.62994	5.6107
2658.7	2.82828	5.82
2660.96	2.96694	5.9486
2663.23	3.11387	6.0312
2665.49	3.29385	6.1028
2667.76	3.18549	6.0826
2670.02	2.87144	5.8953
2672.29	2.52158	5.7612
2674.55	2.45087	5.8623
2676.82	2.47383	6.0129
2679.08	2.48209	6.1194
2681.35	2.53719	6.2075
2683.61	2.53535	6.2938
2685.87	2.46097	6.2314
2688.14	2.39945	6.09
2690.4	2.33884	6.068
2692.67	2.30579	6.0018
2694.93	2.40496	5.9816
2697.2	2.53535	6.0184
2699.46	2.68871	6.0184
2701.73	2.78972	5.9486
2703.99	2.84298	5.8714
2706.26	2.8191	5.7888
2708.52	2.79339	5.7264
2710.79	2.75849	5.6915
2713.05	2.72452	5.6455
2715.32	2.68044	5.5739
2717.58	2.60882	5.5317
2719.84	2.50138	5.4637
2722.11	2.43893	5.4619
2724.37	2.48485	5.4784
2726.64	2.52617	5.55
2728.9	2.49954	5.6694
2731.17	2.50413	5.8329
2733.43	2.56107	5.9706
2735.7	2.66299	6.2645
2737.96	2.71625	6.2388
2740.23	2.75574	6.1506
2742.49	2.78696	6.1377
2744.76	2.79155	6.0588
2747.02	2.83747	5.9578
2749.29	2.90909	5.9853
2751.55	2.91736	6.09
2753.81	2.98072	6.1579
2756.08	3.07897	6.2681
2758.34	3.16253	6.4077
2760.61	3.33701	6.5179
2762.87	3.57484	6.6832
2765.14	3.94215	7.0101
2767.4	4.30946	7.5519
2769.67	4.70615	8.0092
2771.93	5.01286	8.4628
2774.2	5.15794	8.7475
2776.46	5.24977	8.944
2778.73	5.21579	8.8356
2780.99	4.97153	8.6722
2783.25	4.80716	8.5161
2785.52	4.63545	8.2516
2787.78	4.50505	7.9431
2790.05	4.24518	7.5096
2792.31	3.6832	6.9073
2794.58	3.33609	6.472
2796.84	3.24518	6.3747
2799.11	3.28558	6.3085
2801.37	3.3517	6.2443
2803.64	3.3517	6.1781
2805.9	3.29936	6.1322
2808.17	3.22314	6.0624
2810.43	3.20478	6.0349
2812.7	3.21579	6.0184
2814.96	3.20937	6.0937
2817.22	3.23967	6.2277
2819.49	3.26354	6.3912
2821.75	3.25803	6.5051
2824.02	3.25712	6.562
2826.28	3.24702	6.5234
2828.55	3.2461	6.4775
2830.81	3.25528	6.4463
2833.08	3.26171	6.4536
2835.34	3.33701	6.5179
2837.61	3.40955	6.663
2839.87	3.46832	6.7034
2842.14	3.50781	6.652
2844.4	3.51607	6.6685
2846.67	3.50872	6.6226
2848.93	3.50964	6.5271
2851.19	3.56015	6.5106
2853.46	3.68228	6.472
2855.72	3.80533	6.5326
2857.99	3.91736	6.6061
2860.25	4.00551	6.6501
2862.52	4.08724	6.6152
2864.78	4.21671	6.5675
2867.05	4.31864	6.5344
2869.31	4.3214	6.641
2871.58	4.39118	6.865
2873.84	4.41414	7.034
2876.11	4.30854	7.0652
2878.37	4.16253	6.9697
2880.63	3.93756	6.8099
2882.9	3.54729	6.5877
2885.16	3.18457	6.4242
2887.43	3.04224	6.3967
2889.69	3.06979	6.4867
2891.96	3.2966	6.6997
2894.22	3.39394	6.8118
2896.49	3.427	6.8118
2898.75	3.37925	6.6263
2901.02	3.41047	6.4206
2903.28	3.40863	6.2388
2905.55	3.46924	6.2241
2907.81	3.56198	6.2718
2910.08	3.72084	6.3563
2912.34	3.8393	6.4022
2914.6	3.78696	6.3783
2916.87	3.60239	6.3085
2919.13	3.46097	6.2443
2921.4	3.4876	6.3324
2923.66	3.72727	6.4977
2925.93	3.98072	6.6722
2928.19	4.0551	6.7824
2930.46	3.96602	6.8466
2932.72	3.89807	6.8742
2934.99	3.84481	6.8375
2937.25	3.7989	6.7346
2939.52	3.75207	6.6006
2941.78	3.62718	6.5032
2944.05	3.51699	6.4995
2946.31	3.47199	6.5601
2948.57	3.40771	6.5216
2950.84	3.23967	6.4187
2953.1	2.97796	6.2755
2955.37	2.75941	6.2002
2957.63	2.67952	6.0569
2959.9	2.60239	5.8733
2962.16	2.51148	5.6731
2964.43	2.38384	5.4692
2966.69	2.25344	5.3186
2968.96	2.16621	5.1974
2971.22	2.07438	5.1423
2973.49	2.04132	5.0634
2975.75	2.04132	5.0028
2978.01	2.06795	4.9789
2980.28	2.17264	5.0248
2982.54	2.29844	5.1387
2984.81	2.33242	5.2084
2987.07	2.37741	5.2727
2989.34	2.46924	5.3407
2991.6	2.71809	5.4839
2993.87	2.96327	5.6437
2996.13	3.0753	5.73
2998.4	2.98255	5.7833
3000.66	2.84298	5.8384
3002.93	2.71901	5.8457
3005.19	2.64095	5.82
3007.46	2.56107	5.7539
3009.72	2.49219	5.697
3011.98	2.45546	5.6437
3014.25	2.39394	5.5225
3016.51	2.3719	5.4105
3018.78	2.38292	5.3682
3021.04	2.41781	5.3627
3023.31	2.43067	5.416
3025.57	2.53076	5.5298
3027.84	2.63912	5.6988
3030.1	2.72268	5.921
3032.37	2.82002	6.123
3034.63	2.91919	6.2479
3036.9	3.0652	6.2663
3039.16	3.15978	6.2773
3041.42	3.21947	6.2847
3043.69	3.19376	6.303
3045.95	3.17906	6.2718
3048.22	3.1809	6.2773
3050.48	3.22498	6.2406
3052.75	3.35813	6.2571
3055.01	3.47016	6.314
3057.28	3.62994	6.382
3059.54	3.77502	6.5087
3061.81	3.99908	6.7016
3064.07	4.23875	6.9385
3066.34	4.24151	7.0707
3068.6	4.1359	7.0634
3070.87	4.03765	7.0266
3073.13	3.98439	6.8852
3075.39	3.8944	6.8485
3077.66	3.80349	6.7971
3079.92	3.7337	6.7181
3082.19	3.71442	6.6722
3084.45	3.66299	6.6758
3086.72	3.56015	6.663
3088.98	3.51882	6.6887
3091.25	3.48944	6.6924
3093.51	3.51148	6.6905
3095.78	3.54637	6.685
3098.04	3.59412	6.7328
3100.31	3.61983	6.8246
3102.57	3.68044	6.9275
3104.84	3.7888	7.0836
3107.1	3.78329	7.2378
3109.36	3.69972	7.3499
3111.63	3.58035	7.405
3113.89	3.52801	7.5923
3116.16	3.47475	7.8953
3118.42	3.40771	7.9394
3120.69	3.33517	7.4178
3122.95	3.26446	7.0119
3125.22	3.3315	6.8797
3127.48	3.53535	7.0009
3129.75	3.80716	7.2489
3132.01	4.1157	7.5225
3134.28	4.22222	7.7006
3136.54	4.17631	7.7815
3138.8	4.03398	7.8421
3141.07	3.91093	7.9541
3143.33	3.87052	8.2167
3145.6	3.92837	8.3196
3147.86	4.01377	8.3912
3150.13	3.96694	8.1488
3152.39	3.79431	7.6198
3154.66	3.51974	7.157
3156.92	3.23416	6.7897
3159.19	2.97521	6.494
3161.45	2.82461	6.314
3163.72	2.75298	6.1892
3165.98	2.73921	6.1524
3168.25	2.77686	6.2002
3170.51	2.86042	6.2773
3172.77	3.01928	6.4132
3175.04	3.20294	6.5069
3177.3	3.43159	6.6208
3179.57	3.60514	6.6832
3181.83	3.64463	6.7328
3184.1	3.57484	6.742
3186.36	3.48669	6.6869
3188.63	3.40588	6.6006
3190.89	3.23967	6.4904
3193.16	2.99908	6.3949
3195.42	2.82094	6.2755
3197.69	2.76492	6.1947
3199.95	2.74288	6.2222
3202.22	2.77686	6.2112
3204.48	2.85675	6.1983
3206.74	3.03306	6.2075
3209.01	3.22314	6.3269
3211.27	3.47291	6.5179
3213.54	3.83104	6.7842
3215.8	4.23416	7.1901
3218.07	4.51699	7.7374
3220.33	4.68503	8.1396
3222.6	4.73462	8.3636
3224.86	4.72544	8.1414
3227.13	4.64095	7.9669
3229.39	4.57117	7.8127
3231.66	4.47383	7.6547
3233.92	4.34068	7.5133
3236.18	4.10836	7.2397
3238.45	3.85308	7.0615
3240.71	3.66942	6.8962
3242.98	3.61341	6.9201
3245.24	3.50964	6.7438
3247.51	3.47383	6.7199
3249.77	3.49311	6.7475
3252.04	3.49495	6.7677
3254.3	3.47383	6.7254
3256.57	3.48944	6.6575
3258.83	3.5023	6.6097
3261.1	3.52158	6.6299
3263.36	3.47291	6.7107
3265.63	3.48944	6.8283
3267.89	3.56198	6.9054
3270.15	3.65473	6.9917
3272.42	3.71534	7.0413
3274.68	3.80716	7.0579
3276.95	3.88613	7.1185
3279.21	4.01102	7.2672
3281.48	4.16529	7.5996
3283.74	4.31129	8.0606
3286.01	4.37006	8.4004
3288.27	4.44904	8.6832
3290.54	4.40955	8.7034
3292.8	4.43251	8.6244
3295.07	4.3416	8.2167
3297.33	4.17264	7.9523
3299.6	3.86042	7.6804
3301.86	3.64371	7.4399
3304.12	3.44169	7.3168
3306.39	3.3315	7.2287
3308.65	3.17998	7.1405
3310.92	3.14417	7.1019
3313.18	3.1506	6.9991
3315.45	3.15519	6.9348
3317.71	3.15243	6.8907
3319.98	3.09917	6.8632
3322.24	3.03673	6.8191
3324.51	2.97429	6.8007
3326.77	2.89899	6.7824
3329.04	2.8393	6.7309
3331.3	2.81175	6.6483
3333.56	2.78329	6.6483
3335.83	2.80533	6.6152
3338.09	2.85399	6.7989
3340.36	3.02388	7.0009
3342.62	3.26538	7.2231
3344.89	3.53719	7.5721
3347.15	3.82369	7.9541
3349.42	4.07989	8.2479
3351.68	4.23049	8.3728
3353.95	4.15702	8.4169
3356.21	4	8.2553
3358.48	3.71534	8.0882
3360.74	3.38751	7.9431
3363.01	3.09734	7.8035
3365.27	2.91001	7.6511
3367.53	2.84389	7.6272
3369.8	2.76768	7.5794
3372.06	2.76125	7.64
3374.33	2.76859	7.7612
3376.59	2.82553	7.8861
3378.86	2.90542	8.09
3381.12	3.01102	8.0753
3383.39	3.05601	7.9614
3385.65	3.08724	7.7778
3387.92	3.12764	7.6309
3390.18	3.08907	7.6602
3392.45	3.0404	7.7429
3394.71	2.98898	7.8733
3396.97	3.01469	8.0312
3399.24	3.02388	8.2571
3401.5	3.05785	8.3434
3403.77	3.02847	8.1561
3406.03	3.04683	8.0955
3408.3	3.11754	8.2002
3410.56	3.25436	8.1194
3412.83	3.5023	8.281
3415.09	3.86501	8.3232
3417.36	4.16988	8.4187
3419.62	4.35262	8.4426
3421.89	4.2213	8.3765
3424.15	4.10377	8.2828
3426.42	3.99541	8.2296
3428.68	3.91001	8.1524
3430.94	3.80533	8.1396
3433.21	3.8595	8.2388
3435.47	3.84114	8.3838
3437.74	3.74747	8.5767
3440	3.76492	8.8705
3442.27	3.78972	9.2397
3444.53	3.78145	9.4766
3446.8	3.77319	9.3499
3449.06	3.91919	9.0542
3451.33	4.02571	9.0762
3453.59	3.85859	8.8981
3455.86	3.64922	8.685
3458.12	3.47199	8.5491
3460.39	3.40404	8.4132
3462.65	3.42792	8.4261
3464.91	3.43526	8.4261
3467.18	3.55739	8.5399
3469.44	3.70523	8.685
3471.71	3.81451	8.843
3473.97	3.82828	8.9991
3476.24	3.64463	8.8393
3478.5	3.34711	8.6281
3480.77	3.10836	8.3398
3483.03	2.99082	8.1469
3485.3	3.00918	8.0973
3487.56	3.14141	8.1139
3489.83	3.2112	8.1249
3492.09	3.13407	8.123
3494.35	3.00459	8.1194
3496.62	2.809	7.9155
3498.88	2.51423	7.7631
3501.15	2.36364	7.7006
3503.41	2.37649	7.6951
3505.68	2.56198	7.831
3507.94	2.59963	7.8402
3510.21	2.37374	7.708
3512.47	2.08907	7.539
3514.74	1.88981	7.2893
3517	1.80992	7.1221
3519.27	1.87695	7.0891
3521.53	1.91644	7.0707
3523.8	1.80992	7.0927
3526.06	1.73921	7.1276
3528.32	1.70248	7.1607
3530.59	1.7337	7.1919
3532.85	1.81175	7.034
3535.12	1.77961	6.9385
3537.38	1.5877	6.775
3539.65	1.50046	6.5877
3541.91	1.50321	6.4353
3544.18	1.50046	6.2975
3546.44	1.53994	6.2332
3548.71	1.58861	6.2075
3550.97	1.65473	6.314
3553.24	1.75666	6.3618
3555.5	1.86593	6.4555
3557.77	2.01194	6.7916
3560.03	2.18549	6.7695
3562.29	2.33242	6.8632
3564.56	2.49128	7.0762
3566.82	2.6933	7.258
3569.09	2.91185	7.4307
3571.35	3.14968	7.6786
3573.62	3.38476	7.7612
3575.88	3.65473	7.9174
3578.15	3.93113	8.0073
3580.41	4.08356	8.1102
3582.68	4.19743	8.1194
3584.94	4.13774	8.1414
3587.21	4.06795	8.2075
3589.47	4.03489	8.5969
3591.73	4.11203	8.7622
3594	4.24151	8.4812
3596.26	4.33517	8.3912
3598.53	4.4022	8.3618
3600.79	4.3416	8.3489
3603.06	4.25987	8.3324
3605.32	4.19835	8.382
3607.59	4.06979	8.4408
3609.85	3.93297	8.472
3612.12	3.71717	8.494
3614.38	3.44353	8.4169
3616.65	3.20018	8.3545
3618.91	3.00826	8.1745
3621.18	2.80808	8.0275
3623.44	2.60698	7.7227
3625.7	2.52709	7.596
3627.97	2.4573	7.3976
3630.23	2.36823	7.2268
3632.5	2.14233	7.056
3634.76	2.01653	7.1534
3637.03	2.01745	7.1019
3639.29	1.98072	6.8522
3641.56	1.92287	6.5399
3643.82	1.79247	6.3434
3646.09	1.78972	6.3067
3648.35	1.85032	6.3251
3650.62	1.96327	6.3857
3652.88	2.05418	6.4591
3655.15	2.12764	6.5822
3657.41	2.16988	6.6556
3659.67	2.20753	6.7052
3661.94	2.25895	6.7989
3664.2	2.30119	6.8871
3666.47	2.33976	6.9587
3668.73	2.39394	7.0138
3671	2.46648	7.0395
3673.26	2.55096	7.0964
3675.53	2.69513	7.2048
3677.79	2.72084	7.3554
3680.06	2.81084	7.5005
3682.32	2.91093	7.5556
3684.59	3.02387	7.5996
3686.85	2.94949	7.5574
3689.11	2.86226	7.5152
3691.38	2.76309	7.4362
3693.64	2.72727	7.4417
3695.91	2.70983	7.4729
3698.17	2.68962	7.5592
3700.44	2.77502	7.7649
3702.7	2.92286	7.9761
3704.97	3.17172	8.2883
3707.23	3.33425	8.6263
3709.5	3.51148	8.9146
3711.76	3.59412	9.056
3714.03	3.54086	8.9752
3716.29	3.38659	8.7236
3718.56	3.20478	8.5473
3720.82	3.1258	8.4646
3723.08	3.27365	8.7052
3725.35	3.573	8.9532
3727.61	4.04959	9.3682
3729.88	4.49495	9.6437
3732.14	4.55096	9.7062
3734.41	4.28466	9.6437
3736.67	3.99725	9.5482
3738.94	3.91644	9.4931
3741.2	4.03765	9.3976
3743.47	4	9.2544
3745.73	3.83012	9.0046
3748	3.58127	8.641
3750.26	3.23691	8.2332
3752.53	2.92837	7.809
3754.79	2.69146	7.4674
3757.05	2.55464	7.3609
3759.32	2.46006	7.3756
3761.58	2.42332	7.4619
3763.85	2.40955	7.6272
3766.11	2.40037	7.7723
3768.38	2.53352	8.1579
3770.64	2.79431	8.4793
3772.91	3.11111	9.0064
3775.17	3.38659	9.2727
3777.44	3.43159	8.7989
3779.7	3.35721	8.4665
3781.97	3.26722	8.371
3784.23	3.21855	8.3306
3786.49	3.11387	8.3067
3788.76	3.10652	8.292
3791.02	3.09458	8.2736
3793.29	3.02387	8.1763
3795.55	2.85124	8.0882
3797.82	2.6832	7.91
3800.08	2.57484	7.8365
3802.35	2.4977	7.7337
3804.61	2.48852	7.8017
3806.88	2.56107	7.8696
3809.14	2.6832	8.0937
3811.41	2.86226	8.2994
3813.67	2.98623	8.4426
3815.94	3.09183	8.4959
3818.2	3.11846	8.5087
3820.46	3.16345	8.5601
3822.73	3.16988	8.5914
3824.99	3.18365	8.6226
3827.26	3.20845	8.685
3829.52	3.23416	8.7144
3831.79	3.27916	8.7401
3834.05	3.37466	8.7787
3836.32	3.47475	8.8173
3838.58	3.58586	8.8264
3840.85	3.5978	8.9091
3843.11	3.62626	9.0046
3845.38	3.66024	9.135
3847.64	3.59596	9.1497
3849.91	3.46832	9.0725
3852.17	3.27273	9.056
3854.43	3.15427	9.0211
3856.7	3.14968	9.1478
3858.96	3.24793	9.2378
3861.23	3.30762	9.3701
3863.49	3.27273	9.2599
3865.76	3.27089	9.0689
3868.02	3.17631	8.9275
3870.29	3.05969	8.8191
3872.55	2.97429	8.7842
3874.82	2.96511	8.8613
3877.08	2.86501	8.9789
3879.35	2.81726	9.0927
3881.61	2.79798	9.1827
3883.87	2.77594	9.1791
3886.14	2.78696	9.146
3888.4	2.74472	9.1093
3890.67	2.72176	9.2176
3892.93	2.78696	9.4656
3895.2	2.95776	9.5592
3897.46	3.16621	9.6915
3899.73	3.24426	9.9578
3901.99	3.37741	10.1175
3904.26	3.52617	10.1469
3906.52	3.76492	10.2498
3908.79	3.91736	10.281
3911.05	3.98072	10.1781
3913.32	3.94582	10.0202
3915.58	3.92286	9.921
3917.84	3.97337	9.8347
3920.11	3.89899	9.7741
3922.37	3.71993	9.6915
3924.64	3.48669	9.6327
3926.9	3.34527	9.5445
3929.17	3.25803	9.5409
3931.43	3.19743	9.7484
3933.7	3.14601	10.1157
3935.96	3.16804	10.4793
3938.23	3.23508	10.7254
3940.49	3.36731	10.8577
3942.76	3.5023	10.9605
3945.02	3.54729	11.1827
3947.28	3.61616	11.5335
3949.55	3.76217	11.7943
3951.81	3.85124	12.1249
3954.08	4.02571	12.5399
3956.34	4.33242	12.9532
3958.61	4.47934	12.9348
3960.87	4.35537	12.7622
3963.14	4.19008	12.5381
3965.4	4.10836	12.1341
3967.67	4.15335	12.1194
3969.93	4.2213	12.2185
3972.2	4.22498	12.2957
3974.46	4.27365	12.3655
3976.73	4.50138	12.6612
3978.99	4.74288	12.8999
3981.25	4.81543	12.7622
3983.52	4.93205	12.6905
3985.78	4.88154	12.5932
3988.05	4.91827	12.8632
3990.31	4.96694	13.0156
3992.58	4.8742	13.168
3994.84	4.85583	13.3297
3997.11	4.78237	13.2489
3999.37	4.64187	13.0303
4001.64	4.42424	12.4775
4003.9	4.22039	12.1745
4006.17	4.03581	11.9761
4008.43	3.83012	11.6602
4010.7	3.60973	11.3535
4012.96	3.38659	10.9495
4015.22	3.23049	10.7254
4017.49	3.13958	10.6208
4019.75	3.07989	10.6208
4022.02	3.0551	10.8301
4024.28	3.02479	10.8356
4026.55	3.01377	10.5822
4028.81	3.02938	10.5822
4031.08	3.17355	10.551
4033.34	3.30579	10.6501
4035.61	3.34527	10.6354
4037.87	3.26263	10.5748
4040.14	3.26354	10.5712
4042.4	3.26354	10.6061
4044.66	3.35629	10.6685
4046.93	3.44536	10.7585
4049.19	3.42241	10.6501
4051.46	3.33058	10.3875
4053.72	3.24518	10.0147
4055.99	3.14509	9.7759
4058.25	3	9.5464
4060.52	2.8393	9.416
4062.78	2.76584	9.4435
4065.05	2.72819	9.5354
4067.31	2.73921	9.6382
4069.58	2.79706	9.7668
4071.84	2.8393	9.9431
4074.11	2.7034	10.0863
4076.37	2.63177	10.4114
4078.63	2.59137	10.7034
4080.9	2.49862	10.7144
4083.16	2.35262	10.3232
4085.43	2.15519	9.6657
4087.69	1.95868	9.0193
4089.96	1.8292	8.685
4092.22	1.80624	8.5748
4094.49	1.81543	8.5491
4096.75	1.87787	8.6318
4099.02	1.93756	8.7144
4101.28	2.03214	8.8522
4103.55	2.11478	9.0376
4105.81	2.21671	9.2176
4108.08	2.26171	9.4086
4110.34	2.25803	9.4656
4112.6	2.2865	9.5868
4114.87	2.33517	9.7668
4117.13	2.43618	9.9027
4119.4	2.55005	9.9816
4121.66	2.61433	10.022
4123.93	2.61616	10.0661
4126.19	2.59504	10.1598
4128.46	2.60422	10.1488
4130.72	2.60147	10.1451
4132.99	2.65932	9.9835
4135.25	2.62718	9.8457
4137.52	2.56657	9.741
4139.78	2.51423	9.6382
4142.04	2.51423	9.5978
4144.31	2.53352	9.6713
4146.57	2.55923	9.798
4148.84	2.573	9.989
4151.1	2.64463	10.292
4153.37	2.74931	10.6042
4155.63	2.85124	10.8815
4157.9	2.99725	11.2782
4160.16	3.17998	11.7006
4162.43	3.35262	12.169
4164.69	3.53444	12.562
4166.96	3.78145	12.8797
4169.22	4.05234	13.2287
4171.49	4.34343	13.7245
4173.75	4.60239	14.2461
4176.01	4.77135	14.6814
4178.28	4.90266	14.9954
4180.54	4.94674	15.2709
4182.81	4.98714	15.3003
4185.07	5.01377	15.2544
4187.34	5.07714	15.2746
4189.6	5.20661	15.3829
4191.87	5.37925	15.4582
4194.13	5.46005	15.3958
4196.4	5.47475	15.2305
4198.66	5.42883	15.0083
4200.93	5.42057	14.8687
4203.19	5.45179	14.8871
4205.46	5.53811	14.977
4207.72	5.6281	15.0781
4209.98	5.68411	15.1589
4212.25	5.68779	15.1203
4214.51	5.78604	15.0909
4216.78	5.94582	15.1387
4219.04	5.94399	15.1607
4221.31	5.82369	15.0689
4223.57	5.60882	14.9605
4225.84	5.46648	14.9403
4228.1	5.50689	15.0689
4230.37	5.70156	15.3407
4232.63	5.86318	15.719
4234.9	5.96143	15.8476
4237.16	6.10285	16.0569
4239.42	6.35813	16.3728
4241.69	6.68411	16.7916
4243.95	7.07897	17.3444
4246.22	7.41598	17.932
4248.48	7.66299	18.4518
4250.75	7.87971	18.9881
4253.01	7.86869	19.1295
4255.28	7.72727	19.0138
4257.54	7.38108	18.5785
4259.81	7.05326	18.0257
4262.07	6.88705	17.6511
4264.34	6.84022	17.3333
4266.6	6.79798	17.0523
4268.87	6.73003	16.7658
4271.13	6.61157	16.4481
4273.39	6.43618	16.0312
4275.66	6.24242	15.6125
4277.92	6.03122	15.2287
4280.19	5.8393	14.8173
4282.45	5.6584	14.4518
4284.72	5.49587	14.101
4286.98	5.36364	13.9302
4289.25	5.28742	14.011
4291.51	5.29936	14.2039
4293.78	5.3517	14.4004
4296.04	5.38843	14.4279
4298.31	5.36915	14.1616
4300.57	5.26263	13.7576
4302.84	5.10193	13.3939
4305.1	4.95868	13.1827
4307.36	4.87328	13.124
4309.63	4.91552	13.2837
4311.89	4.94858	13.3848
4314.16	5.01102	13.4454
4316.42	5.08356	13.4803
4318.69	5.1258	13.438
4320.95	5.09183	13.326
4323.22	5.11478	13.3535
4325.48	5.21855	13.6345
4327.75	5.36272	14.0973
4330.01	5.56015	14.5381
4332.28	5.71625	14.7291
4334.54	5.72727	14.6832
4336.8	5.67585	14.3747
4339.07	5.46924	13.9376
4341.33	5.18641	13.3113
4343.6	4.86134	12.5473
4345.86	4.63177	12.0606
4348.13	4.50321	11.8127
4350.39	4.46005	11.8659
4352.66	4.3921	11.8806
4354.92	4.2865	11.8439
4357.19	4.17355	11.708
4359.45	4.06795	11.5629
4361.72	4.03122	11.4435
4363.98	3.98806	11.3737
4366.25	4.03122	11.2801
4368.51	4.05693	11.1956
4370.77	4.13774	11.1993
4373.04	4.25069	11.2121
4375.3	4.25987	11.2507
4377.57	4.15335	11.0615
4379.83	4.04867	10.8356
4382.1	4	10.6667
4384.36	4.03765	10.6042
4386.63	4.10836	10.5969
4388.89	4.25987	10.8301
4391.16	4.41965	11.2415
4393.42	4.65014	11.7833
4395.69	4.88613	12.2994
4397.95	5.10285	12.7934
4400.21	5.30303	13.1552
4402.48	5.4977	13.348
4404.74	5.56198	13.449
4407.01	5.60606	13.4656
4409.27	5.69146	13.4803
4411.54	5.7888	13.4766
4413.8	5.66391	13.247
4416.07	5.33609	12.8742
4418.33	4.96419	12.3343
4420.6	4.71442	11.8916
4422.86	4.58953	11.5041
4425.13	4.5225	11.258
4427.39	4.43618	10.9826
4429.66	4.3517	10.7695
4431.92	4.37098	10.7548
4434.18	4.46556	10.7879
4436.45	4.50505	10.7732
4438.71	4.46005	10.6299
4440.98	4.39027	10.461
4443.24	4.27916	10.303
4445.51	4.14784	10.112
4447.77	4.05969	10.0184
4450.04	3.97429	9.9559
4452.3	3.93113	9.9302
4454.57	3.89623	9.9394
4456.83	3.83196	9.9853
4459.1	3.75023	9.9596
4461.36	3.70707	9.9908
4463.63	3.73829	9.978
4465.89	3.80349	9.9284
4468.15	3.79155	9.8292
4470.42	3.764	9.7576
4472.68	3.77227	9.7539
4474.95	3.80165	9.899
4477.21	3.84298	10.1212
4479.48	3.9449	10.4408
4481.74	4.10652	10.7989
4484.01	4.32874	11.1827
4486.27	4.55831	11.6272
4488.54	4.73278	12.0918
4490.8	4.82369	12.3893
4493.07	4.86961	12.4555
4495.33	4.78421	12.3049
4497.59	4.68228	12.0569
4499.86	4.51515	11.686
4502.12	4.21212	11.1882
4504.39	3.96419	10.6593
4506.65	3.80349	10.1377
4508.92	3.68228	9.8457
4511.18	3.6483	9.7062
4513.45	3.62167	9.7153
4515.71	3.56933	9.8292
4517.98	3.48301	9.9247
4520.24	3.38384	9.9063
4522.51	3.33884	9.8567
4524.77	3.37557	9.8972
4527.04	3.54362	9.9688
[truncated: 2,200 more rows]

## Sheet: ExtendedData Fig7E
Distance_(um)	GFP	SA-647
2.26465	3.4262	12.9636
4.5293	3.3279	13.0874
6.79395	3.245	13.1603
9.0586	3.2468	13.1056
11.3232	3.2395	12.5829
13.5879	3.2477	12.5956
15.8526	3.1676	12.714
18.1172	3.0856	12.4991
20.3819	3.0801	12.4335
22.6465	3.0574	12.2404
24.9111	3.1066	12.0055
27.1758	3.1949	11.9399
29.4404	3.3388	11.9836
31.7051	3.408	11.9636
33.9697	3.4399	11.9818
36.2344	3.4071	12.0765
38.499	3.337	12.122
40.7637	3.2523	12.337
43.0284	3.1931	12.4845
45.293	3.1202	12.5428
47.5577	3.0692	12.2933
49.8223	3.0373	12.102
52.087	2.9672	11.9872
54.3516	2.9035	11.9581
56.6163	2.9053	12.1676
58.8809	2.9845	12.1566
61.1456	3.0036	11.7705
63.4102	2.9353	11.9235
65.6749	2.8798	12.3133
67.9395	2.8097	13.0929
70.2041	2.7195	13.8233
72.4688	2.6557	14.9927
74.7335	2.5929	14.9454
76.9981	2.4581	13.8197
79.2627	2.3707	12.8761
81.5274	2.3133	11.9217
83.7921	2.2942	11.377
86.0567	2.2896	11.3953
88.3213	2.2732	11.4244
90.586	2.2605	11.4918
92.8507	2.2614	11.4536
95.1153	2.2705	11.592
97.3799	2.2769	11.7614
99.6446	2.3625	11.7996
101.909	2.4517	11.7231
104.174	2.5364	11.694
106.439	2.6721	11.7851
108.703	2.7951	12.0164
110.968	2.9435	12.3242
113.233	3.1539	12.5574
115.497	3.1812	12.7614
117.762	3.0929	12.6266
120.026	3.1485	12.623
122.291	3.1266	12.7359
124.556	3.1138	12.7887
126.82	3.1557	12.7377
129.085	3.204	12.6849
131.35	3.2687	12.6776
133.614	3.3497	12.8597
135.879	3.4189	12.9454
138.144	3.5865	13.2495
140.408	4.2013	14.2295
142.673	5.102	15.5975
144.938	5.5055	16.5301
147.202	5.673	17.1566
149.467	5.3042	16.8051
151.732	4.7186	15.8707
153.996	4.4372	15.3461
156.261	4.3743	15.0364
158.525	4.2022	14.6721
160.79	4.1038	14.388
163.055	4.2131	14.8324
165.319	4.388	15.3115
167.584	4.6557	16.1566
169.849	4.8361	16.5792
172.113	5.0911	16.8361
174.378	5.4654	17.0164
176.643	5.7468	17.0474
178.907	5.6548	16.255
181.172	5.214	15.0801
183.437	4.9071	13.643
185.701	4.9171	13.0583
187.966	4.7259	12.6576
190.231	4.4362	12.5756
192.495	4.0246	12.7395
194.76	3.612	13.0419
197.025	3.3661	13.0055
199.289	3.0738	12.7486
201.554	2.9399	12.6648
203.819	2.8315	12.4663
206.083	2.8452	12.3078
208.348	2.8834	12.3607
210.612	3.0474	12.4754
212.877	3.2605	12.3078
215.142	3.2814	12.2568
217.406	3.225	12.3315
219.671	3.2322	12.2987
221.936	3.3069	12.4098
224.2	3.3324	12.5993
226.465	3.3406	12.7632
228.73	3.2659	12.8397
230.994	3.2541	12.7978
233.259	3.3825	12.8106
235.524	3.4408	12.9545
237.788	3.5282	13.377
240.053	3.6339	13.4372
242.318	3.7514	13.3843
244.582	3.8024	13.1676
246.847	3.6667	13.02
249.112	3.5483	12.9217
251.376	3.48	12.9508
253.641	3.5501	13.031
255.905	3.6512	13.286
258.17	3.8488	13.8579
260.435	4.0938	14.8998
262.699	4.3661	15.5173
264.964	4.7404	15.796
267.229	5.1831	15.816
269.493	5.4617	15.561
271.758	5.5574	15.4481
274.023	5.5519	15.4572
276.287	5.5756	15.3169
278.552	5.7186	15.0528
280.817	5.7359	14.9563
283.081	5.6066	14.7741
285.346	5.5401	14.7796
287.611	5.5437	14.7596
289.875	5.2714	14.5355
292.14	5.1612	14.4517
294.404	5.2596	14.5756
296.669	5.6885	14.6812
298.934	5.9499	14.8288
301.198	5.8179	14.9891
303.463	5.5856	14.8798
305.728	5.2905	14.7614
307.992	4.9362	14.6594
310.257	4.9581	14.6448
312.522	4.9718	14.8015
314.786	4.3607	14.0929
317.051	3.8561	13.6958
319.316	3.7149	13.6958
321.58	3.6284	13.6029
323.845	3.582	13.6029
326.11	3.5856	13.6011
328.374	3.541	13.7395
330.639	3.4645	14.1002
332.904	3.4135	14.5647
335.168	3.4417	14.5574
337.433	3.52	14.6849
339.697	3.7122	14.878
341.962	3.9144	14.8907
344.227	4.1384	15.3133
346.491	4.2377	16.2332
348.756	4.3151	17.0018
351.021	4.3971	16.9745
353.285	4.4973	16.4262
355.55	4.5492	15.8561
357.815	4.7404	15.1494
360.079	4.9536	15.1858
362.344	5.1958	15.3734
364.609	5.2204	15.5719
366.873	5.2577	15.8597
369.138	5.3352	16.2149
371.403	5.5437	16.4499
373.667	5.7395	17.3698
375.932	5.776	17.9053
378.197	5.7505	17.8051
380.461	5.7231	17.8871
382.726	5.8852	17.9636
384.99	5.9271	18.7523
387.255	5.8962	18.7377
389.52	5.9372	19.8069
391.784	5.8133	20.286
394.049	5.6794	19.7359
396.314	5.6248	18.6667
398.578	5.6321	18.2113
400.843	5.6557	18.0164
403.108	5.6849	18.1949
405.372	5.7996	18.2951
407.637	6.0018	17.4863
409.902	6.4344	17.5282
412.166	6.6485	17.4554
414.431	6.6075	17.3698
416.696	6.3852	17.2896
418.96	6.2514	17.5628
421.225	6.1375	17.6011
423.49	6.4244	17.7687
425.754	6.4617	17.9545
428.019	6.2559	17.4044
430.284	6.1211	17.3934
432.548	6.1393	17.5665
434.813	6.2268	17.5264
437.077	6.4517	17.3661
439.342	6.6849	17.4973
441.607	6.6721	17.7104
443.871	6.5956	17.7086
446.136	6.3506	17.5774
448.401	6.2851	17.4918
450.665	6.306	17.51
452.93	6.5565	17.4645
455.195	6.8816	17.5938
457.459	7.0018	17.4353
459.724	6.9435	17.2605
461.989	6.6976	16.6612
464.253	6.2477	16.1166
466.518	5.6803	15.5501
468.783	5.1257	15.0055
471.047	4.7732	14.6831
473.312	4.4982	14.6794
475.577	4.3588	14.6612
477.841	4.1812	14.5829
480.106	3.9818	14.4353
482.37	3.9772	14.4827
484.635	3.9089	14.4845
486.9	3.8479	14.561
489.164	3.8415	14.6685
491.429	3.8716	14.8324
493.694	3.9617	15.1275
495.958	4.1521	15.5046
498.223	4.4053	15.8124
500.488	4.4699	15.9872
502.752	4.5355	16.1821
505.017	4.5792	16.4208
507.282	4.6585	16.7832
509.546	4.6749	16.898
511.811	4.561	16.7486
514.076	4.4281	16.3005
516.34	4.6175	15.7869
518.605	4.6712	15.3934
520.87	4.663	15.2495
523.134	4.7568	15.1949
525.399	4.9253	15.2459
527.663	5.1047	15.1603
529.928	5.0984	15.2004
532.193	5.0091	15.2969
534.457	4.9408	15.3352
536.722	4.7231	15.5246
538.987	4.6184	15.4281
541.251	4.7714	15.3588
543.516	5.2559	16.0619
545.781	5.8361	16.6995
548.045	6.1776	17.49
550.31	6.3862	17.6995
552.575	6.52	17.8324
554.839	6.5164	17.8616
557.104	6.4845	17.9271
559.369	6.3816	17.8033
561.633	6.1002	17.2732
563.898	5.6922	16.9253
566.163	5.2568	16.5774
568.427	5.0209	16.6995
570.692	4.8142	16.7468
572.956	4.612	16.6776
575.221	4.4362	16.3953
577.486	4.1193	16.0255
579.75	3.9454	16.1749
582.015	3.939	16.6812
584.28	3.8743	16.5264
586.544	3.7914	16.2605
588.809	3.6585	16.184
591.074	3.4563	15.6703
593.338	3.3752	15.4481
595.603	3.4098	15.2823
597.868	3.5146	14.9399
600.132	3.5628	14.776
602.397	3.5173	14.3188
604.662	3.5	14.2131
606.926	3.5246	14.3206
609.191	3.4545	14.408
611.456	3.5364	14.6794
613.72	3.8352	14.7577
615.985	4.0474	15.0237
618.249	4.112	15.0947
620.514	4.337	15.2769
622.779	4.5738	15.3534
625.043	4.5137	15.1494
627.308	4.4098	14.7432
629.573	4.1903	14.5792
631.837	4.1275	14.4426
634.102	4.1457	14.3607
636.367	4.173	14.2368
638.631	3.9608	14.2022
640.896	3.7304	14.0146
643.161	3.4882	14.0546
645.425	3.4827	14.5337
647.69	3.4772	15.2077
649.955	3.4417	15.2823
652.219	3.3898	14.827
654.484	3.3761	14.6885
656.749	3.4199	14.3716
659.013	3.7568	14.4827
661.278	4.0209	14.4772
663.542	4	14.5938
665.807	3.8834	14.7741
668.072	3.9572	15.6375
670.336	4.1585	16.7814
672.601	4.2468	16.663
674.866	4.3652	16.5683
677.13	4.153	15.623
679.395	3.623	14.7905
681.66	3.1557	13.8871
683.924	3.1157	13.5173
686.189	3.1648	13.5373
688.454	3.1831	13.5082
690.718	3.1694	13.4991
692.983	3.0701	13.3188
695.248	2.9499	13.0729
697.512	2.9381	13.1676
699.777	3.0027	13.3097
702.042	3.1721	13.3315
704.306	3.3279	13.5519
706.571	3.398	13.6903
708.835	3.5009	13.694
711.1	3.6421	13.8725
713.365	3.7851	13.8743
715.629	4.0701	13.9545
717.894	4.4508	14.2914
720.159	5.0264	14.6594
722.423	5.4973	15.0237
724.688	6.0838	15.6248
726.953	6.8124	16.2532
729.217	7.1903	16.3424
731.482	7.0246	16.388
733.747	6.8397	16.3515
736.011	6.3825	15.8889
738.276	5.8816	15.6648
740.541	5.2359	15.4772
742.805	4.5847	14.9381
745.07	4.1239	14.7304
747.335	3.9326	14.7104
749.599	4.0255	15.0182
751.864	4.1375	15.255
754.128	4.3889	15.5228
756.393	4.7104	15.541
758.658	4.8188	15.3588
760.922	4.8078	15.4426
763.187	4.5974	15.286
765.452	4.3625	15.2441
767.716	4.1639	15.0255
769.981	4.092	14.8415
772.246	4.0273	14.5191
774.51	3.9408	14.3607
776.775	3.643	14.2514
779.04	3.3989	14.1931
781.304	3.0811	13.9454
783.569	2.9372	13.7978
785.834	2.9435	13.7231
788.098	2.9499	13.7577
790.363	2.9308	13.8798
792.628	2.8397	14.0674
794.892	2.9007	13.7996
797.157	2.9454	13.6976
799.421	3.0155	13.725
801.686	3.1421	14.5282
803.951	3.2304	15.3424
806.215	3.2723	15.7796
808.48	3.2969	15.9362
810.745	3.3033	15.9217
813.009	3.3825	15.5064
815.274	3.4964	16.3206
817.539	3.5574	16.235
819.803	3.7122	15.8015
822.068	3.9572	15.4171
824.333	4.3133	15.765
826.597	4.5565	15.7322
828.862	5.0246	16.0237
831.127	5.4454	16.1166
833.391	5.7259	16.1475
835.656	5.9599	16.082
837.92	6.0565	16.5392
840.185	6.0619	16.674
842.45	5.9417	16.3916
844.714	5.7131	15.8543
846.979	5.3443	15.5738
849.244	5.1612	15.4973
851.508	4.9253	15.4208
853.773	4.6075	15.3497
856.038	4.4107	15.3716
858.302	4.3415	15.275
860.567	4.2259	14.9636
862.832	4.0055	14.7304
865.096	3.6967	14.5647
867.361	3.4472	14.4372
869.626	3.3707	14.3661
871.89	3.3862	14.3388
874.155	3.49	14.4772
876.42	3.571	14.6211
878.684	3.6758	14.8087
880.949	3.8179	14.9818
883.213	3.8078	15.1767
885.478	3.7058	15.235
887.743	3.612	15.0455
890.007	3.6566	14.9636
892.272	3.7523	15.2386
894.537	3.8889	14.7942
896.801	3.9435	14.5046
899.066	3.9025	14.4517
901.331	3.8871	14.3151
903.595	3.8525	14.1056
905.86	3.8078	14.0237
908.125	3.8078	14.0255
910.389	3.8871	14.0838
912.654	4.0091	14.3607
914.919	4.265	14.6029
917.183	4.4572	14.8415
919.448	4.5811	14.9654
921.713	4.6339	14.9235
923.977	4.5628	14.9126
926.242	4.4244	15.0328
928.506	4.1776	15.0346
930.771	3.9599	14.8634
933.036	3.8215	14.9818
935.3	3.8989	15.0146
937.565	3.9709	15.0801
939.83	4.2942	15.4426
942.094	4.9189	16.0091
944.359	5.6047	16.9454
946.624	6.2104	17.7432
948.888	6.8616	18.2004
951.153	7.1976	18.0401
953.418	7.4636	18.2459
955.682	7.4909	18.561
957.947	7.4299	18.8925
960.212	7.275	19.0929
962.476	7.1594	19.204
964.741	7.2805	19.4973
967.006	7.5082	19.6776
969.27	7.592	19.8342
971.535	7.6566	20.1184
973.799	7.5437	19.7723
976.064	7.4909	18.847
978.329	7.5301	18.2623
980.593	7.674	17.949
982.858	7.725	17.8069
985.123	7.8852	17.7523
987.387	7.9472	17.765
989.652	7.7832	17.6193
991.917	7.7568	17.0692
994.181	7.5109	16.7687
996.446	6.8315	16.4426
998.711	6.0674	16.2295
1000.98	5.4135	15.8397
1003.24	5.031	15.6138
1005.5	4.847	15.2914
1007.77	4.7832	15.2914
1010.03	4.8233	15.4681
1012.3	4.9271	15.7486
1014.56	4.9936	15.969
1016.83	4.9536	16.0364
1019.09	4.9381	15.8452
1021.36	4.8652	15.4918
1023.62	4.7851	15.2095
1025.89	4.7077	15.0874
1028.15	4.6639	15.1148
1030.42	4.8115	15.2969
1032.68	5.0446	15.337
1034.95	5.3142	15.4481
1037.21	5.5137	15.3898
1039.47	5.602	15.663
1041.74	5.7468	16.4809
1044	5.8634	16.5792
1046.27	6.0383	16.6758
1048.53	6.1266	16.878
1050.8	6.0546	16.9781
1053.06	5.9226	17.1093
1055.33	5.8689	16.9526
1057.59	5.7832	17.0984
1059.86	5.8497	16.7814
1062.12	5.857	16.6503
1064.39	5.8097	16.5191
1066.65	5.6548	16.3133
1068.91	5.5118	16.0765
1071.18	5.3898	15.9636
1073.44	5.3097	15.745
1075.71	5.3834	15.7796
1077.97	6.0665	16.3097
1080.24	7.2559	17.337
1082.5	7.9235	18.0583
1084.77	8.1903	18.3297
1087.03	8.3324	18.5301
1089.3	8.5173	18.7559
1091.56	8.5437	18.8579
1093.83	8.3597	18.7632
1096.09	7.9508	18.2696
1098.36	6.9736	17.4627
1100.62	6.5638	17.2131
1102.88	6.5956	17.3133
1105.15	6.837	17.5719
1107.41	7.0009	17.7796
1109.68	7.2286	17.8361
1111.94	7.3069	17.9271
1114.21	7.4353	18.0328
1116.47	7.5956	18.1384
1118.74	7.8597	18.1931
1121	8.1648	18.3388
1123.27	8.4189	18.5792
1125.53	8.4991	18.6976
1127.8	8.5164	18.8798
1130.06	8.7304	19.2714
1132.33	8.9608	19.7632
1134.59	9.4408	20.6047
1136.85	9.7149	20.8087
1139.12	10.1193	20.9454
1141.38	10.4235	20.6758
1143.65	10.6612	20.1676
1145.91	10.633	20.051
1148.18	10.7559	20.2514
1150.44	10.8925	20.51
1152.71	11.0455	20.7359
1154.97	11.204	20.9964
1157.24	11.1858	21.184
1159.5	11.2086	21.3115
1161.77	11.235	21.3807
1164.03	11.6393	21.7341
1166.29	12.2322	22.1293
1168.56	12.3862	22.4098
1170.82	12.6075	22.5938
1173.09	12.8106	22.5228
1175.35	12.9144	22.4718
1177.62	12.6903	22.3607
1179.88	12.0975	22.1239
1182.15	11.5319	21.816
1184.41	11.2933	21.7359
1186.68	11.2104	21.5975
1188.94	11.1284	21.5902
1191.21	11.041	21.7213
1193.47	11.0255	21.6503
1195.74	10.9208	21.4098
1198	10.7486	21.2277
1200.26	10.5674	21.1202
1202.53	10.5911	21.2587
1204.79	10.6658	21.3807
1207.06	10.7869	21.3588
1209.32	10.6248	21.2077
1211.59	10.2659	20.7741
1213.85	9.8124	20.2987
1216.12	9.2104	19.7778
1218.38	8.7741	19.4554
1220.65	8.4426	19.1293
1222.91	7.9372	18.7905
1225.18	7.6667	18.4754
1227.44	7.6348	18.4135
1229.7	7.6038	18.306
1231.97	7.6566	18.255
1234.23	7.663	18.2623
1236.5	7.6375	18.3279
1238.76	7.8333	18.4791
1241.03	8.1111	18.8907
1243.29	8.3069	19.235
1245.56	8.4891	19.4845
1247.82	8.674	19.6557
1250.09	8.8133	19.2605
1252.35	8.9235	19.1694
1254.62	8.8925	19.2404
1256.88	8.776	19.4062
1259.15	8.674	19.3825
1261.41	8.5401	19.377
1263.67	8.3342	19.1639
1265.94	7.9982	18.7067
1268.2	7.5965	18.2313
1270.47	7.3215	17.8434
1272.73	7.2632	17.898
1275	7.3124	18.1457
1277.26	7.3525	18.3552
1279.53	7.2304	18.326
1281.79	7.0947	18.1658
1284.06	7.0492	17.9581
1286.32	6.9408	17.5719
1288.59	6.7468	16.9454
1290.85	6.5765	16.408
1293.12	6.4809	16.0874
1295.38	6.3871	15.9344
1297.64	6.3625	15.9089
1299.91	6.3133	15.9399
1302.17	6.2978	15.816
1304.44	6.2495	15.7304
1306.7	6.1794	15.5683
1308.97	6.1548	15.4426
1311.23	6.082	15.3898
1313.5	6.0155	15.4044
1315.76	5.9244	15.4536
1318.03	5.8588	15.6011
1320.29	5.8315	15.7286
1322.56	5.8069	15.9526
1324.82	5.7878	16.2951
1327.08	5.9244	16.5118
1329.35	6.1403	16.612
1331.61	6.2869	16.5501
1333.88	6.3925	16.5956
1336.14	6.3925	16.7031
1338.41	6.378	17.1293
1340.67	6.3406	18.1967
1342.94	6.2177	19.0255
1345.2	6.0874	19.0783
1347.47	6.1166	18.4408
1349.73	6.1548	17.5556
1352	6.1439	16.6776
1354.26	6.0164	16.0273
1356.53	5.9235	15.6903
1358.79	5.9572	15.5209
1361.05	6.102	15.4572
1363.32	6.174	15.4973
1365.58	6.1047	15.5829
1367.85	5.9353	15.643
1370.11	5.8279	15.6667
1372.38	5.9244	15.6995
1374.64	6.1849	15.8324
1376.91	6.4836	16.2495
1379.17	6.5911	16.8816
1381.44	6.6566	17.8998
1383.7	6.7687	18.9199
1385.97	6.9281	20.0346
1388.23	7.0674	20.8379
1390.5	7.3015	21.4353
1392.76	7.4654	21.7632
1395.02	7.4217	21.7778
1397.29	7.347	21.6339
1399.55	7.276	21.4791
1401.82	7.3415	21.3224
1404.08	7.4162	20.8124
1406.35	7.4262	20.0383
1408.61	7.3251	19.153
1410.88	7.1321	18.1439
1413.14	6.867	17.3115
1415.41	6.4408	16.6466
1417.67	6.173	16.3661
1419.94	6.0446	16.1985
1422.2	5.9781	16.1658
1424.46	6.0082	16.1548
1426.73	6.0209	16.2568
1428.99	5.9736	16.4791
1431.26	5.9435	16.8616
1433.52	6.0164	17.0401
1435.79	6.265	17.0674
1438.05	6.5173	16.8525
1440.32	6.6311	16.5264
1442.58	6.6776	16.2495
1444.85	6.8707	16.1475
1447.11	7.1548	16.2769
1449.38	7.5319	16.5392
1451.64	7.8944	16.8142
1453.91	7.878	16.9053
1456.17	7.5182	16.7978
1458.43	7.0628	16.623
1460.7	6.6667	16.6138
1462.96	6.3443	16.6102
1465.23	6.2386	16.7231
1467.49	6.1967	16.7541
1469.76	6.2668	16.9107
1472.02	6.4189	17.0765
1474.29	6.4818	17.2477
1476.55	6.5437	17.286
1478.82	6.5729	17.4554
1481.08	6.6913	18.1585
1483.35	6.775	18.7796
1485.61	6.8543	18.8251
1487.88	6.8506	18.6903
1490.14	6.8789	18.2113
1492.4	6.7787	17.7723
1494.67	6.6648	17.5046
1496.93	6.4763	17.2823
1499.2	6.2842	17.0619
1501.46	6.3124	17.0528
1503.73	6.4663	17.0965
1505.99	6.6703	17.1002
1508.26	6.7432	16.9199
1510.52	6.5055	16.5392
1512.79	6.1485	16.1931
1515.05	5.9016	16.051
1517.32	5.6894	15.7286
1519.58	5.5237	15.3643
1521.84	5.5328	15.1421
1524.11	5.5701	15.1494
1526.37	5.5984	15.2277
1528.64	5.7095	15.306
1530.9	5.7687	15.3825
1533.17	5.7623	15.5082
1535.43	5.9026	15.816
1537.7	6.0501	16.0073
1539.96	6.2104	16.337
1542.23	6.1821	16.3333
1544.49	5.8597	16.02
1546.76	5.5811	15.6066
1549.02	5.4627	15.3734
1551.29	5.5146	15.2459
1553.55	5.51	15.3643
1555.81	5.4872	15.5865
1558.08	5.4426	15.8525
1560.34	5.3761	16.0965
1562.61	5.2614	16.0783
1564.87	5.1903	16.0783
1567.14	5.1858	16.6903
1569.4	5.3852	17.133
1571.67	5.9481	17.5209
1573.93	6.6876	17.9672
1576.2	7.3215	17.9982
1578.46	7.6831	17.9672
1580.73	7.867	18.1293
1582.99	7.8561	18.337
1585.26	7.8151	18.6448
1587.52	7.6457	18.8889
1589.78	7.4781	19.0146
1592.05	7.2477	18.8506
1594.31	6.9335	18.3989
1596.58	6.3342	17.8597
1598.84	5.9171	17.3752
1601.11	5.6266	17.0674
1603.37	5.4417	16.7049
1605.64	5.316	16.5392
1607.9	5.2158	16.388
1610.17	5.0938	16.2914
1612.43	4.7477	16.0638
1614.7	4.3725	15.5556
1616.96	4.0683	14.9763
1619.22	3.8707	14.4572
1621.49	3.7741	14.2004
1623.75	3.7678	14.1475
1626.02	3.8461	14.1603
1628.28	3.9736	14.1876
1630.55	4.0583	14.2969
1632.81	4.0255	14.3971
1635.08	4.0164	14.3206
1637.34	3.8816	14.3133
1639.61	3.6594	14.0328
1641.87	3.4909	13.6302
1644.14	3.4517	13.5191
1646.4	3.4836	13.5337
1648.67	3.5783	13.5701
1650.93	3.6585	13.5774
1653.19	3.7404	13.5574
1655.46	3.8051	13.5756
1657.72	3.9153	13.6685
1659.99	4.0528	13.7304
1662.25	4.0993	13.7741
1664.52	4.0874	13.918
1666.78	3.9581	13.8434
1669.05	3.7495	13.7231
1671.31	3.5929	13.5337
1673.58	3.6266	13.4554
1675.84	3.8816	13.5173
1678.11	4.2432	13.9107
1680.37	4.5255	14.3024
1682.63	4.7587	14.6284
1684.9	4.8634	14.745
1687.16	4.7942	14.816
1689.43	4.7004	14.969
1691.69	4.6685	15.0911
1693.96	4.7286	15.1931
1696.22	5.0337	15.388
1698.49	5.3607	15.5556
1700.75	5.4235	15.4845
1703.02	5.3652	15.4098
1705.28	5.2823	15.3097
1707.55	5.3106	15.2514
1709.81	5.3834	15.3843
1712.08	5.4244	16.0419
1714.34	5.2222	16.122
1716.6	4.7668	16.0729
1718.87	4.2787	15.7468
1721.13	3.9271	15.326
1723.4	3.7996	14.5738
1725.66	3.8324	14.3971
1727.93	3.9672	14.2495
1730.19	4.1412	14.3461
1732.46	4.1712	14.3843
1734.72	4.1594	14.6539
1736.99	4.2149	14.8597
1739.25	4.4854	15.4645
1741.52	4.7477	16.4681
1743.78	4.8707	17.3825
1746.05	4.8488	17.867
1748.31	4.8352	17.8488
1750.57	4.7814	17.3097
1752.84	4.7459	16.2896
1755.1	4.7432	15.4062
1757.37	4.765	14.9727
1759.63	4.8324	14.7049
1761.9	5.0091	14.867
1764.16	5.1457	15.0565
1766.43	5.2887	15.4936
1768.69	5.4763	15.8361
1770.96	5.7268	16.0601
1773.22	6.1248	16.0182
1775.49	6.4472	15.7996
1777.75	6.3087	15.5811
1780.01	6.1475	15.5829
1782.28	6.1922	15.623
1784.54	6.204	15.663
1786.81	6.1694	15.7614
1789.07	6.0984	16.0073
1791.34	5.9545	16.3953
1793.6	5.9599	16.9053
1795.87	6.1521	17.0583
1798.13	6.5109	16.9271
1800.4	7.0237	16.9581
1802.66	7.2077	16.9326
1804.93	7.2432	17.0219
1807.19	7.2131	17.2332
1809.46	7.1749	17.377
1811.72	7.3579	17.6849
1813.98	7.5938	18.1038
1816.25	7.9508	18.6211
1818.51	8.1594	19.0146
1820.78	8.1066	19.612
1823.04	8.1876	19.8579
1825.31	8.4117	20.6157
1827.57	8.6275	21.1148
1829.84	8.7577	21.306
1832.1	8.7696	21.0801
1834.37	8.7004	20.3679
1836.63	8.7505	19.7541
1838.9	8.9007	19.8452
1841.16	9.2832	20.1257
1843.43	9.7158	20.4281
1845.69	9.9007	20.878
1847.95	9.8242	20.6466
1850.22	9.4189	20.1712
1852.48	9.0128	19.674
1854.75	8.7842	19.2605
1857.01	8.5556	18.9089
1859.28	8.2869	18.6157
1861.54	8.0046	18.6412
1863.81	8.0055	18.9854
1866.07	7.9954	19.3406
1868.34	8.0146	19.1111
1870.6	8.1166	18.9945
1872.87	8.1311	18.898
1875.13	8.1594	18.7049
1877.39	8.2942	18.5865
1879.66	8.3087	18.1931
1881.92	8.0847	17.7158
1884.19	7.8434	17.3151
1886.45	7.7577	16.8925
1888.72	7.8452	16.7741
1890.98	7.8342	17.0437
1893.25	7.4545	17.7158
1895.51	6.7568	17.8051
1897.78	5.9763	17.4754
1900.04	5.6585	16.6266
1902.31	5.4499	15.8233
1904.57	5.4135	15.6157
1906.84	5.5	15.8816
1909.1	5.623	16.4754
1911.36	5.9645	16.7468
1913.63	6.4818	16.8051
1915.89	6.724	16.5228
1918.16	6.7477	15.9071
1920.42	6.8069	15.6138
1922.69	6.9244	15.6448
1924.95	7.0738	15.816
1927.22	7.1284	15.8944
1929.48	7.112	16.0018
1931.75	6.9253	16.0893
1934.01	6.7596	16.2113
1936.28	6.6494	16.439
1938.54	6.6767	16.6302
1940.81	6.5774	16.5228
1943.07	6.5856	16.3133
1945.33	6.7049	16.2495
1947.6	6.9554	16.6175
1949.86	7.2459	16.6922
1952.13	7.347	16.6175
1954.39	7.3916	16.4171
1956.66	7.3525	16.3515
1958.92	7.2823	16.3807
1961.19	7.2796	16.306
1963.45	7.2168	16.2568
1965.72	7.0556	16.2659
1967.98	6.7796	16.2696
1970.25	6.3588	16.4135
1972.51	5.9982	16.6011
1974.77	5.8934	16.5865
1977.04	6.0219	16.3971
1979.3	6.2268	16.4499
1981.57	6.3679	17.1111
1983.83	6.4208	17.6339
1986.1	6.4208	17.1202
1988.36	6.3616	15.9836
1990.63	6.3197	15.2149
1992.89	6.0719	14.8488
1995.16	5.6913	14.5993
1997.42	5.5565	14.5355
1999.69	5.4089	14.5719
2001.95	5.3479	14.5446
2004.22	5.2787	14.4845
2006.48	5.1548	14.459
2008.74	5.0984	14.3752
2011.01	5.0856	14.3206
2013.27	5.1211	14.3716
2015.54	5.092	14.7195
2017.8	5.1138	14.8944
2020.07	5.1357	15.0273
2022.33	5.1211	15.0474
2024.6	5.1366	15.0747
2026.86	5.2204	15.0109
2029.13	5.3024	15.0838
2031.39	5.4308	15.2204
2033.66	5.5674	15.4262
2035.92	5.6894	15.623
2038.18	5.8534	15.6812
2040.45	6.0027	15.7413
2042.71	6.1758	15.8087
2044.98	6.3634	15.9672
2047.24	6.7231	16.3388
2049.51	7.2933	16.8743
2051.77	7.9964	17.4499
2054.04	8.612	18.0437
2056.3	9.112	18.2896
2058.57	9.3761	18.4845
2060.83	9.4308	18.6284
2063.1	9.4709	18.9581
2065.36	9.4444	18.918
2067.63	9.2031	18.5738
2069.89	8.9909	18.2222
2072.15	8.6311	17.9035
2074.42	8.1075	17.6758
2076.68	7.5947	17.5155
2078.95	7.163	17.2404
2081.21	6.8743	16.9636
2083.48	6.7459	17.0128
2085.74	6.8962	17.1439
2088.01	7.0319	17.5082
2090.27	7.0792	17.8324
2092.54	7.1175	17.8342
2094.8	7.1284	17.7668
2097.07	7.1348	17.6448
2099.33	7.2131	17.6357
2101.6	7.541	17.7978
2103.86	7.9317	18.0856
2106.12	8.2541	18.2951
2108.39	8.4372	18.5373
2110.65	8.5027	18.725
2112.92	8.6967	18.9144
2115.18	8.8743	18.9144
2117.45	9.123	18.9472
2119.71	9.2495	19.0182
2121.98	9.4344	19.2186
2124.24	9.7404	19.3807
2126.51	9.7832	19.4171
2128.77	9.8543	19.4044
2131.04	10.1075	19.3297
2133.3	10.4809	19.4517
2135.56	10.7923	19.5355
2137.83	10.8825	19.4754
2140.09	10.6585	19.2222
2142.36	10.2204	19.0164
2144.62	9.9025	18.8124
2146.89	9.7769	18.7104
2149.15	9.9235	18.8543
2151.42	10.1393	19.1694
2153.68	10.4235	19.592
2155.95	11.0319	20.4244
2158.21	11.7577	21.1694
2160.48	12.1293	21.6029
2162.74	11.98	21.6102
2165.01	12.1211	21.6047
2167.27	12.4672	21.725
2169.53	12.5301	21.878
2171.8	12.674	22.3406
2174.06	12.796	22.7851
2176.33	12.4271	22.2313
2178.59	11.6503	21.694
2180.86	11.0291	21.2459
2183.12	10.6357	20.9217
2185.39	10.184	20.3406
2187.65	9.7842	19.8561
2189.92	9.4727	19.3752
2192.18	9.225	18.9253
2194.45	8.8989	18.4827
2196.71	8.6157	18.1056
2198.98	8.4044	17.8634
2201.24	8.2905	17.8324
2203.5	8.2095	18.204
2205.77	8.1685	18.5046
2208.03	7.9463	18.1056
2210.3	7.7049	17.7851
2212.56	7.5228	17.5209
2214.83	7.3989	17.235
2217.09	7.4253	16.9563
2219.36	7.4299	16.8215
2221.62	7.3525	16.7067
2223.89	7.0546	16.4007
2226.15	6.7322	16.2732
2228.42	6.5528	16.4189
2230.68	6.469	16.6612
2232.94	6.4699	16.8361
2235.21	6.5383	16.847
2237.47	6.6466	16.8798
2239.74	6.7013	16.8179
2242	6.6694	16.7887
2244.27	6.6403	16.6794
2246.53	6.5492	16.5228
2248.8	6.4636	16.4554
2251.06	6.3971	16.4426
2253.33	6.3743	16.51
2255.59	6.367	16.49
2257.86	6.3825	16.5046
2260.12	6.4098	16.4536
2262.39	6.4699	16.3333
2264.65	6.5373	16.2441
2266.91	6.7031	16.1403
2269.18	6.8379	16.0255
2271.44	6.9044	15.9508
2273.71	6.9271	15.949
2275.97	6.9326	16.1129
2278.24	6.8561	16.2149
2280.5	6.5009	15.8944
2282.77	6.1111	15.7723
2285.03	5.9035	15.776
2287.3	5.9945	16.071
2289.56	6.1658	16.5647
2291.83	6.4945	17.0838
2294.09	6.8816	17.4772
2296.36	6.8689	17.5301
2298.62	6.4736	17.4044
2300.88	6.0492	17.153
2303.15	5.8415	16.8725
2305.41	5.8898	16.7377
2307.68	6.0009	16.5501
2309.94	6.1384	16.4171
2312.21	6.1712	16.1931
2314.47	6.0665	16.1494
2316.74	5.9645	16.2313
2319	6.0719	16.3698
2321.27	6.3015	16.5647
2323.53	6.3725	16.7541
2325.8	6.4481	17.0055
2328.06	6.6075	17.1913
2330.32	6.6621	17.4754
2332.59	6.5638	17.6867
2334.85	6.4399	17.623
2337.12	6.4554	17.5774
2339.38	6.5774	17.5592
2341.65	6.6985	17.3206
2343.91	6.6967	16.7741
2346.18	6.531	16.3315
2348.44	6.3005	16.2532
2350.71	6.0656	16.3024
2352.97	5.9526	16.5592
2355.24	5.9982	16.6448
2357.5	6.1685	16.5446
2359.77	6.255	16.1803
2362.03	6.1503	15.7268
2364.29	5.8251	15.2914
2366.56	5.5082	14.9235
2368.82	5.1931	14.8197
2371.09	4.9745	15.3461
2373.35	4.826	15.5683
2375.62	4.6976	15.4153
2377.88	4.6539	15.1639
2380.15	4.7222	15.2732
2382.41	4.7723	15.3279
2384.68	4.7678	15.4062
2386.94	4.724	15.6284
2389.21	4.6066	15.7268
2391.47	4.4463	15.51
2393.74	4.3288	15.326
2396	4.2459	15.2295
2398.26	4.286	15.2259
2400.53	4.2404	15.2113
2402.79	4.3087	15.439
2405.06	4.398	15.6703
2407.32	4.6166	16.0091
2409.59	4.9918	16.3024
2411.85	5.4918	16.2714
2414.12	5.7896	16.3625
2416.38	5.9262	16.388
2418.65	5.9208	16.4098
2420.91	5.8634	16.6612
2423.18	5.7395	16.7796
2425.44	5.5228	16.7122
2427.7	5.2067	16.3862
2429.97	4.9472	16.1494
2432.23	4.7541	16.0801
2434.5	4.5546	16.0182
2436.76	4.4317	15.9326
2439.03	4.3944	16
2441.29	4.3816	16.3352
2443.56	4.4617	16.9581
2445.82	4.5565	17.2022
2448.09	4.6321	17.5792
2450.35	4.7058	18.0182
2452.62	4.7796	18.4791
2454.88	4.929	18.8944
2457.15	5.1239	19.7086
2459.41	5.3552	20.5428
2461.67	5.4563	20.827
2463.94	5.5155	20.7067
2466.2	5.5209	20.6211
2468.47	5.6485	20.4973
2470.73	5.9044	20.1858
2473	6.3925	19.9344
2475.26	6.99	19.7887
2477.53	7.3333	19.8233
2479.79	7.1967	19.8871
2482.06	6.9854	19.2987
2484.32	6.827	18.8415
2486.59	6.7177	18.3698
2488.85	6.6102	17.8871
2491.11	6.3106	17.612
2493.38	6.102	17.4426
2495.64	6.0346	17.6266
2497.91	6.0592	18.102
2500.17	6.1548	18.4062
2502.44	6.378	18.357
2504.7	6.7168	18.4098
2506.97	7.0929	18.3752
2509.23	7.4007	18.3734
2511.5	7.4508	18.4262
2513.76	7.4117	18.3333
2516.03	7.4599	18.2914
2518.29	7.7067	18.2896
2520.56	7.9317	18.3224
2522.82	7.8124	18.3461
2525.08	7.4809	18.2204
2527.35	7.2851	18.3862
2529.61	7.2332	18.5774
2531.88	7.1494	18.6539
2534.14	7.1339	18.4554
2536.41	7.2486	18.2641
2538.67	7.2723	18.2077
2540.94	7.214	18.2095
2543.2	7.2004	18.1767
2545.47	7.2714	18.071
2547.73	7.2423	18.0546
2550	7.1311	18.0273
2552.26	6.9681	18.031
2554.53	6.8971	18.0073
2556.79	6.8998	17.949
2559.05	6.8461	18.0109
2561.32	6.8324	18.0474
2563.58	6.8488	18.0455
2565.85	6.6485	17.8488
2568.11	6.3297	17.6138
2570.38	6.1102	17.6521
2572.64	5.949	17.694
2574.91	5.8151	17.9016
2577.17	5.7942	17.9654
2579.44	5.8852	18.0911
2581.7	6.2231	18.4007
2583.97	6.5137	18.7905
2586.23	6.6539	19.1585
2588.49	6.776	19.286
2590.76	6.9645	19.4809
2593.02	7.2614	19.8506
2595.29	7.3361	19.9599
2597.55	7.1776	20.0091
2599.82	6.8069	20.0747
2602.08	6.5255	19.7468
2604.35	6.377	19.0856
2606.61	6.1985	18.4845
2608.88	5.8862	18.0929
2611.14	5.5209	17.7723
2613.41	5.2213	17.5847
2615.67	5.0291	17.3989
2617.94	4.8734	16.8944
2620.2	4.7942	16.3643
2622.46	4.7195	16.0528
2624.73	4.623	16.1403
2626.99	4.6002	16.1694
2629.26	4.5565	16.3115
2631.52	4.4599	16.3315
2633.79	4.2842	16.3479
2636.05	4.0483	16.3479
2638.32	3.9326	16.2641
2640.58	3.8916	16.2951
2642.85	3.8944	16.3734
2645.11	3.8534	16.4317
2647.38	3.8515	16.408
2649.64	3.8306	16.326
2651.91	3.8661	16.2004
2654.17	3.9335	16.2678
2656.43	4.0401	16.3934
2658.7	4.1503	16.3971
2660.96	4.2878	16.4699
2663.23	4.5018	16.7486
2665.49	4.6621	16.3297
2667.76	4.8051	16.0055
2670.02	4.9973	15.9253
2672.29	5.1248	15.9872
2674.55	5.265	16.2131
2676.82	5.276	16.6084
2679.08	4.9954	17.0383
2681.35	4.939	16.9217
2683.61	4.9326	16.7486
2685.87	5.031	17.2149
2688.14	5.1056	18.0036
2690.4	5.0984	18.0474
2692.67	5.1585	17.4025
2694.93	5.1821	16.6831
2697.2	5.0792	16.2896
2699.46	4.9964	16.051
2701.73	4.9736	15.9053
2703.99	5.0383	16.0583
2706.26	5.3251	16.3479
2708.52	5.5118	16.4536
2710.79	5.4144	16.5009
2713.05	5.1011	16.3406
2715.32	4.8169	16.0073
2717.58	4.5947	15.6375
2719.84	4.5109	15.3479
2722.11	4.4763	15.235
2724.37	4.2878	15.0237
2726.64	4.0574	15.2842
2728.9	3.7678	15.337
2731.17	3.439	14.6648
2733.43	3.2049	13.8889
2735.7	3.0984	13.6594
2737.96	3.0464	13.5519
2740.23	3	13.6047
2742.49	2.9162	13.7049
2744.76	2.775	13.8069
2747.02	2.7086	13.9836
2749.29	2.6913	14.1275
2751.55	2.7131	14.3534
2753.81	2.6949	14.2368
2756.08	2.6922	14.1931
2758.34	2.6858	14.2113
2760.61	2.6894	14.2423
2762.87	2.6949	14.0437
2765.14	2.7231	13.745
2767.4	2.7022	13.326
2769.67	2.5847	13.1384
2771.93	2.4435	13.0893
2774.2	2.3342	13.7177
2776.46	2.3005	14.3698
2778.73	2.2222	14.5082
2780.99	2.173	14.122
2783.25	2.1239	13.8689
2785.52	2.0792	13.6175
2787.78	2.1366	13.5118
2790.05	2.1976	13.4189
2792.31	2.2523	13.4772
2794.58	2.2341	13.6211
2796.84	2.2386	13.6084
2799.11	2.3024	13.6958
2801.37	2.3743	13.6302
2803.64	2.4854	13.51
2805.9	2.5665	13.5574
2808.17	2.5956	13.6248
2810.43	2.5565	13.9035
2812.7	2.5191	14.2368
2814.96	2.5301	14.3443
2817.22	2.6047	14.3297
2819.49	2.745	14.4517
2821.75	2.8998	14.5355
2824.02	3.031	14.6284
2826.28	3.0765	14.5792
2828.55	3.102	14.7778
2830.81	3.1785	14.9454
2833.08	3.2468	15.1166
2835.34	3.1658	15.2896
2837.61	3.0437	15.1038
2839.87	2.9545	14.6448
2842.14	2.9362	14.4007
2844.4	2.9709	14.2459
2846.67	3.0082	14.0128
2848.93	2.9135	13.5501
2851.19	2.7495	13.2222
2853.46	2.5483	13.1421
2855.72	2.4235	13.1585
2857.99	2.3543	13.0619
2860.25	2.3634	13.02
2862.52	2.3871	12.9016
2864.78	2.4071	12.9071
2867.05	2.4572	13.0984
2869.31	2.6148	13.2204
2871.58	2.745	13.1785
2873.84	2.8534	13.1257
2876.11	3.0091	13.0729
2878.37	3.1885	13.153
2880.63	3.3543	13.3388
2882.9	3.4536	13.3734
2885.16	3.439	13.337
2887.43	3.3133	13.2459
2889.69	3.1758	13.2568
2891.96	3.0956	13.2568
2894.22	3.071	13.4062
2896.49	3.1403	13.6831
2898.75	3.2322	13.8488
2901.02	3.3288	13.9053
2903.28	3.4016	13.827
2905.55	3.51	14.0128
2907.81	3.6995	14.1749
2910.08	3.9882	14.6029
2912.34	4.3233	14.9162
2914.6	4.7914	15.1785
2916.87	5.2769	15.459
2919.13	5.6903	15.9381
2921.4	6.0464	16.3297
2923.66	6.3133	17.0401
2925.93	6.459	17.5118
2928.19	6.582	17.3133
2930.46	6.6266	17.1658
2932.72	6.5364	17.082
2934.99	6.377	17.2222
2937.25	6.1922	17.4699
2939.52	6.082	17.8561
2941.78	5.9672	18.4536
2944.05	5.9016	18.7086
2946.31	5.8197	18.6375
2948.57	5.7204	18.7177
2950.84	5.6694	18.3953
2953.1	5.6931	17.5264
2955.37	5.7459	17.2495
2957.63	5.847	17.4791
2959.9	6.0364	17.918
2962.16	6.3315	18.2914
2964.43	6.5474	18.1676
2966.69	6.6539	18.1548
2968.96	6.6976	17.7577
2971.22	6.4353	16.9162
2973.49	6.1685	17.0328
2975.75	5.8871	17.1002
2978.01	5.6412	16.5956
2980.28	5.4936	16.3643
2982.54	5.3461	16.255
2984.81	5.2259	16.2332
2987.07	5.1557	16.2842
2989.34	5.2386	16.2332
2991.6	5.4526	16.2951
2993.87	5.6494	16.3825
2996.13	5.9135	16.6047
2998.4	6.031	16.9362
3000.66	5.8306	16.9763
3002.93	5.5501	16.969
3005.19	5.3579	16.9199
3007.46	5.3133	16.8816
3009.72	5.5865	17.2878
3011.98	6.1056	17.745
3014.25	6.9444	18.3643
3016.51	7.8388	19.1075
3018.78	8.5528	19.8852
3021.04	9.1466	20.4299
3023.31	9.5829	20.8871
3025.57	9.8525	21.0455
3027.84	10.2395	21.0437
3030.1	10.5583	21.0182
3032.37	10.5738	20.8525
3034.63	10.4536	20.7632
3036.9	10.3133	20.6703
3039.16	10.0929	20.4536
3041.42	9.9344	20.0838
3043.69	9.7951	19.7322
3045.95	9.6785	19.4827
3048.22	9.531	19.4444
3050.48	9.5565	19.5829
3052.75	9.7896	19.918
3055.01	10.2413	19.9508
3057.28	10.653	19.9781
3059.54	10.9299	19.9854
3061.81	10.9299	20.0073
3064.07	10.7714	19.9636
3066.34	10.5455	19.9763
3068.6	10.2823	19.9563
3070.87	9.9627	19.9162
3073.13	9.4235	19.9818
3075.39	8.8488	20.0583
3077.66	8.3078	20.2969
3079.92	7.8907	20.5301
3082.19	7.6749	20.4025
3084.45	7.5009	20.1384
3086.72	7.3898	19.8397
3088.98	7.2086	19.4645
3091.25	7.1311	19.2095
3093.51	7.1084	19.0947
3095.78	7.0883	19.1366
3098.04	7.0856	19.2514
3100.31	7.1175	19.3169
3102.57	7.2131	19.2495
3104.84	7.4235	19.3224
3107.1	7.5018	19.5592
3109.36	7.5947	19.6412
3111.63	7.6439	19.663
3113.89	7.7231	19.6175
3116.16	7.7049	19.49
3118.42	7.5938	19.3279
3120.69	7.3871	19.1694
3122.95	7.2304	19.0437
3125.22	7.112	18.8834
3127.48	6.9809	18.6812
3129.75	6.8069	18.3898
3132.01	6.5984	18.2514
3134.28	6.4481	18.1967
3136.54	6.3634	18.1166
3138.8	6.245	17.9745
3141.07	6.0647	17.694
3143.33	5.8652	17.5993
3145.6	5.7596	17.5829
3147.86	5.725	17.8124
3150.13	5.7641	17.7869
3152.39	5.786	17.5683
3154.66	5.7659	17.122
3156.92	5.6758	16.7413
3159.19	5.6029	16.5683
3161.45	5.5	16.5246
3163.72	5.4089	16.6885
3165.98	5.4627	16.8962
3168.25	5.5328	16.9417
3170.51	5.6047	16.8597
3172.77	5.6566	16.7705
3175.04	5.7213	16.7268
3177.3	5.8397	16.9545
3179.57	6.0574	17.2113
3181.83	6.3142	17.4736
3184.1	6.5801	17.7851
3186.36	6.9253	18.0291
3188.63	7.2623	18.3406
3190.89	7.5647	18.5993
3193.16	7.8087	18.8543
3195.42	7.9408	18.9581
3197.69	7.8916	19.0492
3199.95	7.796	19.0437
3202.22	7.6967	19.1421
3204.48	7.643	19.4645
3206.74	7.5883	19.6594
3209.01	7.4863	19.7359
3211.27	7.2559	19.4663
3213.54	6.9253	19.082
3215.8	6.6339	18.6885
3218.07	6.4372	18.5191
3220.33	6.3707	18.4426
3222.6	6.3953	18.6321
3224.86	6.5128	18.9526
3227.13	6.6066	19.1202
3229.39	6.6785	19.2058
3231.66	6.6266	19.0911
3233.92	6.5893	18.898
3236.18	6.4681	18.3898
3238.45	6.4044	18.184
3240.71	6.3543	18.0692
3242.98	6.377	18.1475
3245.24	6.4426	18.1457
3247.51	6.5656	18.3097
3249.77	6.6284	18.4189
3252.04	6.6184	18.663
3254.3	6.5701	18.8506
3256.57	6.5282	19.1275
3258.83	6.5091	19.3352
3261.1	6.5118	19.4918
3263.36	6.5428	19.5774
3265.63	6.623	19.6885
3267.89	6.7304	19.7413
3270.15	6.8215	19.7705
3272.42	6.9007	19.7213
3274.68	6.9763	19.7268
3276.95	7.071	19.7213
3279.21	7.2332	19.8324
3281.48	7.4162	20.0055
3283.74	7.6157	20.3115
3286.01	7.6566	20.5683
3288.27	7.6621	20.6066
3290.54	7.6776	20.623
3292.8	7.7313	20.674
3295.07	7.7741	20.8561
3297.33	7.7122	20.7851
3299.6	7.5647	20.6157
3301.86	7.3871	20.3716
3304.12	7.1931	20.0255
3306.39	6.939	19.5847
3308.65	6.7723	19.3716
3310.92	6.6903	19.3607
3313.18	6.7468	19.4335
3315.45	6.8315	19.4699
3317.71	6.908	19.4608
3319.98	6.9253	19.3607
3322.24	6.7668	19.1621
3324.51	6.5574	18.7596
3326.77	6.377	18.5811
3329.04	6.3515	18.5137
3331.3	6.3871	18.4882
3333.56	6.5046	18.5027
3335.83	6.6339	18.7031
3338.09	6.878	19.0164
3340.36	7.1557	19.286
3342.62	7.3834	19.5228
3344.89	7.4918	19.5883
3347.15	7.602	19.4481
3349.42	7.6512	19.1202
3351.68	7.5519	18.7468
3353.95	7.276	18.4098
3356.21	6.9126	18.1421
3358.48	6.6639	18.0674
3360.74	6.6193	18.1712
3363.01	6.7213	18.541
3365.27	6.8989	18.9381
3367.53	7.071	19.3133
3369.8	7.1703	19.4226
3372.06	7.2696	19.5228
3374.33	7.3224	19.4827
3376.59	7.4781	19.5756
3378.86	7.7377	19.612
3381.12	7.9208	19.8033
3383.39	7.9836	19.9107
3385.65	7.9026	19.9271
3387.92	7.7532	19.9745
3390.18	7.6439	20.0182
3392.45	7.5401	20.0747
3394.71	7.3953	20.0055
3396.97	7.0847	19.8834
3399.24	6.8716	19.7832
3401.5	6.8078	19.6794
3403.77	6.8124	19.776
3406.03	6.7441	19.8452
3408.3	6.5719	20.6539
3410.56	6.3743	21.0091
3412.83	6.2359	21.275
3415.09	6.1439	20.6539
3417.36	6.041	19.6266
3419.62	5.9517	18.6612
3421.89	5.8989	18.2969
3424.15	5.8233	18.2131
3426.42	5.8069	18.3115
3428.68	5.7878	18.377
3430.94	5.7851	18.3097
3433.21	5.7231	18.0164
3435.47	5.7222	17.8743
3437.74	5.7477	17.796
3440	5.7131	17.7577
3442.27	5.7104	17.816
3444.53	5.7495	17.8816
3446.8	5.7851	17.9344
3449.06	5.8634	18.0583
3451.33	5.9517	18.3643
3453.59	5.9435	18.6557
3455.86	5.9645	19.1894
3458.12	5.9217	19.4299
3460.39	5.8479	18.9581
3462.65	5.796	18.2842
3464.91	5.8597	18.02
3467.18	5.7987	17.8197
3469.44	5.837	17.8761
3471.71	6.1266	18.1512
3473.97	6.5091	18.674
3476.24	6.6849	19.2259
3478.5	6.7659	19.5683
3480.77	6.9171	19.9672
3483.03	7.1075	20.1694
3485.3	7.1758	20.2914
3487.56	7.0082	20.2641
3489.83	6.7286	19.7213
3492.09	6.326	19.0874
3494.35	5.8789	18.4372
3496.62	5.4654	17.8215
3498.88	5.1922	17.4627
3501.15	5.1066	17.4608
3503.41	5.1093	17.4608
3505.68	5.184	17.5264
3507.94	5.214	17.6011
3510.21	5.1849	17.6448
3512.47	5.0228	17.5647
3514.74	4.9089	17.6794
3517	4.929	18.0929
3519.27	5.0319	18.1803
3521.53	5.1366	17.9617
3523.8	5.1712	17.5373
3526.06	5.1047	17.1439
3528.32	5.0173	16.9599
3530.59	4.9362	16.8579
3532.85	4.9508	16.9417
3535.12	5.0027	16.8251
3537.38	4.9654	16.9781
3539.65	4.929	17.3716
3541.91	4.9526	17.867
3544.18	5.0155	18.0893
3546.44	5.1475	17.898
3548.71	5.2486	17.2987
3550.97	5.3716	17.1821
3553.24	5.6047	17.1293
3555.5	5.8816	17.1202
3557.77	6.1767	17.0929
3560.03	6.3352	17.1275
3562.29	6.4299	17.2914
3564.56	6.5683	17.6903
3566.82	6.6712	18.2022
3569.09	6.7732	18.9217
3571.35	6.837	19.5173
3573.62	6.8862	19.7978
3575.88	6.9362	20.3661
3578.15	7.1166	20.7851
3580.41	7.326	20.6084
3582.68	7.3588	20.4153
3584.94	7.2732	19.6885
3587.21	7.0765	19.2678
3589.47	6.8925	18.9235
3591.73	6.7687	18.7468
3594	6.6858	18.8033
3596.26	6.7659	18.8342
3598.53	6.8306	18.8925
3600.79	6.8725	19.0546
3603.06	6.837	19.4882
3605.32	6.8024	20.204
3607.59	6.8698	21.3534
3609.85	6.9435	21.8743
3612.12	7.0665	21.8361
3614.38	7.2286	21.7104
3616.65	7.4162	21.3352
3618.91	7.5883	20.7322
3621.18	7.8898	20.6885
3623.44	8.1448	20.6831
3625.7	8.2687	20.6357
3627.97	8.2477	21.1002
3630.23	8.1193	20.9636
3632.5	8.0219	20.5938
3634.76	7.9836	20.3843
3637.03	8.0492	20.4426
3639.29	7.9089	20.8543
3641.56	7.6257	21.4973
3643.82	7.2486	21.3206
3646.09	6.8843	20.8689
3648.35	6.5264	19.9745
3650.62	6.3251	18.8434
3652.88	6.2095	17.9472
3655.15	6.2377	17.5246
3657.41	6.3197	17.2095
3659.67	6.2705	17.1366
3661.94	6.1885	17.2969
3664.2	6.1239	17.8415
3666.47	6.1248	18.4882
3668.73	6.2177	18.7614
3671	6.3033	18.6703
3673.26	6.3452	18.306
3675.53	6.2605	17.8834
3677.79	6.2077	17.6321
3680.06	6.2632	17.4973
3682.32	6.429	17.5756
3684.59	6.7605	17.7687
3686.85	7.1148	18.275
3689.11	7.2505	18.5191
3691.38	7.4153	18.3424
3693.64	7.531	18
3695.91	7.6539	17.8015
3698.17	7.6758	17.9253
3700.44	7.7505	17.9836
3702.7	7.6621	18.1494
3704.97	7.2723	17.8179
3707.23	6.8971	17.5355
3709.5	6.663	17.3734
3711.76	6.4135	17.4171
3714.03	6.1148	17.0692
3716.29	5.8616	16.8907
3718.56	5.7122	17.0474
3720.82	5.6466	17.5282
3723.08	5.6703	18.1421
3725.35	5.7696	18.5647
3727.61	5.9117	17.9271
3729.88	6.0337	17.4208
3732.14	6.1366	17.3916
3734.41	6.2304	17.4608
3736.67	6.3015	17.7923
3738.94	6.4171	18.1166
3741.2	6.4836	18.2131
3743.47	6.4281	18.3953
3745.73	6.2322	18.2186
3748	5.9791	17.9891
3750.26	5.867	17.8087
3752.53	5.8215	17.8124
3754.79	5.8415	18.102
3757.05	5.9699	18.5719
3759.32	6.1949	18.9891
3761.58	6.4608	19.5683
3763.85	6.6639	19.7341
3766.11	6.7596	19.8743
3768.38	6.7614	19.9016
3770.64	6.7678	19.8907
3772.91	6.7505	19.6339
3775.17	6.6976	19.4244
3777.44	6.7168	19.3461
3779.7	6.8097	19.1821
3781.97	6.9335	18.9763
3784.23	6.9126	18.8434
3786.49	6.7969	18.7905
3788.76	6.6931	18.8816
3791.02	6.6211	19.1858
3793.29	6.5592	19.3661
3795.55	6.5747	18.8761
3797.82	6.5246	18.3552
3800.08	6.4945	18.1184
3802.35	6.4663	17.8907
3804.61	6.3607	17.5301
3806.88	6.2022	17.2659
3809.14	5.9645	16.8834
3811.41	5.7377	16.6612
3813.67	5.5437	16.5811
3815.94	5.3734	16.6648
3818.2	5.3734	16.9144
3820.46	5.4326	17.3734
3822.73	5.5556	17.6721
3824.99	5.6302	17.9545
3827.26	5.6348	17.9472
3829.52	5.5328	17.7231
3831.79	5.4854	17.7869
3834.05	5.51	17.969
3836.32	5.673	18.1712
3838.58	5.8142	18.4936
3840.85	5.8242	18.1512
3843.11	5.7623	17.4791
3845.38	5.7077	17.2022
3847.64	5.6275	17.102
3849.91	5.5173	17.1111
3852.17	5.3424	17.0692
3854.43	5.184	17.5665
3856.7	5.0264	17.5847
3858.96	5.02	17.122
3861.23	5.0638	17.0128
3863.49	5.1466	17.0838
3865.76	5.2514	17.1694
3868.02	5.3069	17.0729
3870.29	5.2842	16.9199
3872.55	5.2158	16.6794
3874.82	5.0719	16.4463
3877.08	5.0018	16.1639
3879.35	5.0209	15.9836
3881.61	5.0574	15.9344
3883.87	5.0592	15.9508
3886.14	4.9964	16.1166
3888.4	4.9918	16.2823
3890.67	5.0146	16.6266
3892.93	5.0701	16.8452
3895.2	5.1275	16.9381
3897.46	5.1421	17.2386
3899.73	5.2067	17.5009
3901.99	5.3752	17.6393
3904.26	5.6311	17.6685
3906.52	5.7905	17.4954
3908.79	5.8151	17.3698
3911.05	5.7313	17.224
3913.32	5.6557	17.2568
3915.58	5.5628	17.3953
3917.84	5.4472	17.4499
3920.11	5.3087	17.2495
3922.37	5.2869	17.1985
3924.64	5.4599	17.408
3926.9	5.7459	17.8907
3929.17	5.9827	18.2587
3931.43	6.1357	18.2951
3933.7	6.2049	18.4353
3935.96	6.1603	18.5883
3938.23	6.1667	18.6138
3940.49	6.265	18.6302
3942.76	6.3534	18.7687
3945.02	6.4481	18.7723
3947.28	6.541	18.6029
3949.55	6.5829	18.4627
3951.81	6.5474	18.3916
3954.08	6.6011	18.2714
3956.34	6.7277	18.4135
3958.61	6.8515	18.4481
3960.87	7.0182	18.6485
3963.14	7.0929	18.7996
3965.4	7.0364	19.0255
3967.67	7.0282	19.224
3969.93	7.0419	19.3898
3972.2	7.112	19.4408
3974.46	7.1639	19.2969
3976.73	7.2896	19.0528
3978.99	7.3452	18.9089
3981.25	7.2659	18.7796
3983.52	6.9627	18.4171
3985.78	6.5046	18.0383
3988.05	6.0938	17.7013
3990.31	5.7577	17.4098
3992.58	5.4918	17.0383
3994.84	5.3215	16.7195
3997.11	5.1749	16.6922
3999.37	5.0619	16.7304
4001.64	4.9608	16.9035
4003.9	4.837	17.3497
4006.17	4.6339	17.8033
4008.43	4.4608	18.0528
4010.7	4.3898	17.9872
4012.96	4.306	18.2149
4015.22	4.2878	18.439
4017.49	4.1539	17.9435
4019.75	3.9891	17.5902
4022.02	3.9244	16.9417
4024.28	3.877	16.4608
4026.55	3.9098	16.7668
4028.81	3.9699	17.5264
4031.08	4.0947	17.5902
4033.34	4.2486	17.5137
4035.61	4.3552	17.2878
4037.87	4.4007	17.3989
4040.14	4.4299	18.1293
4042.4	4.5	18.867
4044.66	4.6129	18.9271
4046.93	4.7605	18.9508
4049.19	4.8443	19.459
4051.46	4.9772	20.3953
4053.72	5.2086	21.3279
4055.99	5.3333	21.2332
4058.25	5.0273	19.7596
4060.52	4.469	18.3115
4062.78	3.7678	16.6703
4065.05	3.1503	14.8798
4067.31	2.7987	14.0492
4069.58	2.6858	13.6831
4071.84	2.6412	13.3534
4074.11	2.6148	13.0528
4076.37	2.6384	12.867
4078.63	2.7313	12.7086
4080.9	2.7505	12.674
4083.16	2.7158	12.765
4085.43	2.612	12.9053
4087.69	2.5009	12.8652
4089.96	2.3452	12.7559
4092.22	2.173	12.7067
4094.49	2.0647	12.8543
4096.75	2.0273	12.8634
4099.02	2.0519	12.98
4101.28	2.0474	13.0018
4103.55	1.9936	12.9217
4105.81	1.9617	12.969
4108.08	1.959	13.1202
4110.34	1.949	13.0219
4112.6	1.9481	12.8233
4114.87	1.9909	12.7468
4117.13	2.0027	12.663
4119.4	2.0346	12.643
4121.66	2.0829	12.765
4123.93	2.1302	12.8798
4126.19	2.173	12.8652
4128.46	2.1894	12.816
4130.72	2.184	12.8434
4132.99	2.1703	13.122
4135.25	2.1767	13.2477
4137.52	2.1913	12.9326
4139.78	2.2423	12.8324
4142.04	2.2951	12.8215
4144.31	2.3151	12.7905
4146.57	2.327	12.8415
4148.84	2.3679	12.9617
4151.1	2.4444	13.2168
4153.37	2.52	13.5628
4155.63	2.6211	13.8743
4157.9	2.7532	14.102
4160.16	2.8069	14.1821
4162.43	2.8087	14.1913
4164.69	2.8015	14.2149
4166.96	2.8388	14.3352
4169.22	2.8998	14.408
4171.49	2.9281	14.4463
4173.75	2.9171	14.5173
4176.01	2.8033	14.5865
4178.28	2.6639	14.5027
4180.54	2.5729	14.5446
4182.81	2.4954	14.6995
4185.07	2.4645	15.051
4187.34	2.4417	15.2933
4189.6	2.4053	15.3133
4191.87	2.3798	14.9927
4194.13	2.3752	14.7231
4196.4	2.3798	14.4681
4198.66	2.3333	14.2022
4200.93	2.2787	14.0601
4203.19	2.2086	13.878
4205.46	2.1794	13.6995
4207.72	2.2131	13.5883
4209.98	2.2823	13.6266
4212.25	2.326	13.7468
4214.51	2.337	13.7195
4216.78	2.367	13.7158
4219.04	2.4117	13.725
4221.31	2.4681	13.7942
4223.57	2.5392	13.9636
4225.84	2.5273	14.4281
4228.1	2.4954	15.2495
4230.37	2.459	15.7869
4232.63	2.4991	15.7559
4234.9	2.6111	15.7705
4237.16	2.7386	15.6612
4239.42	2.8871	15.3497
4241.69	3.0446	15.1421
4243.95	3.2322	15.3661
4246.22	3.5091	15.7869
4248.48	3.8707	16.2987
4250.75	4.3716	16.7286
4253.01	4.7896	17.2495
4255.28	5.1475	17.7942
4257.54	5.4936	18.4481
4259.81	5.8133	19.0601
4262.07	5.9964	19.4936
4264.34	5.9062	19.4736
4266.6	5.5929	19.0765
4268.87	5.2423	18.816
4271.13	4.9153	18.3042
4273.39	4.6066	17.6557
4275.66	4.3698	17.0383
4277.92	4.1985	16.5811
4280.19	4.0638	16.3443
4282.45	3.9536	16.2459
4284.72	3.9025	16.255
4286.98	3.8461	16.3133
4289.25	3.806	16.1366
4291.51	3.8106	15.8743
4293.78	3.8379	15.8069
4296.04	3.8534	15.8852
4298.31	3.8078	16.235
4300.57	3.6885	17.1075
4302.84	3.5929	18.02
4305.1	3.4681	18.3588
4307.36	3.3534	18.3698
4309.63	3.1876	17.8452
4311.89	3.0036	16.8015
4314.16	2.8506	15.5902
4316.42	2.7459	14.8434
4318.69	2.6976	14.6393
4320.95	2.7086	14.7796
4323.22	2.7896	15.2149
4325.48	2.9071	15.6066
4327.75	3.0319	15.4991
4330.01	3.1821	15.2222
4332.28	3.3925	15.5556
4334.54	3.6721	16.1275
4336.8	4.0128	17.173
4339.07	4.3388	18.3971
4341.33	4.5273	19.1384
4343.6	4.5173	19.0036
4345.86	4.3388	18.3352
4348.13	4.2231	17.4936
4350.39	4.3078	16.8925
4352.66	4.5592	16.6029
4354.92	4.867	16.7541
4357.19	5.2186	17.2696
4359.45	5.7441	17.7377
4361.72	6.3916	18.2678
4363.98	7.0073	18.7978
4366.25	7.3224	19.1002
4368.51	7.1803	19.0838
4370.77	6.6885	18.6922
4373.04	6.0264	18.3479
4375.3	5.49	18.051
4377.57	5.1275	17.8579
4379.83	4.7577	17.7377
4382.1	4.408	17.5082
4384.36	4.2559	17.0255
4386.63	4.2796	16.7978
4388.89	4.4335	16.9854
4391.16	4.6466	17.4499
4393.42	4.8315	18
4395.69	5.0537	18.2732
4397.95	5.1958	18.4973
4400.21	5.4026	18.8069
4402.48	5.6621	19.3698
4404.74	5.8625	19.6448
4407.01	5.9627	19.7796
4409.27	5.9654	19.6375
4411.54	5.9408	19.4244
4413.8	6.0155	19.3643
4416.07	6.1776	19.4135
4418.33	6.2714	19.5883
4420.6	6.1803	19.6084
4422.86	5.9281	19.5446
4425.13	5.7769	19.5592
4427.39	5.7914	19.6667
4429.66	5.9335	19.6339
4431.92	6.1184	19.4699
4434.18	6.3242	19.5027
4436.45	6.5155	19.7231
4438.71	6.7304	19.9089
4440.98	6.8679	20.1257
4443.24	6.8962	20.133
4445.51	6.9226	19.7923
4447.77	6.9235	19.3734
4450.04	6.9945	19.3024
4452.3	7.1284	19.3515
4454.57	7.2923	19.3224
4456.83	7.3379	19.1712
4459.1	7.2769	18.9781
4461.36	7.0146	19.1111
4463.63	6.5984	19.6703
4465.89	6.2769	19.8634
4468.15	5.9454	19.5665
4470.42	5.5865	18.9454
4472.68	5.276	18.1949
4474.95	5.1157	17.5537
4477.21	5.0164	17.0783
4479.48	4.9845	16.7887
4481.74	5.0246	16.5774
4484.01	5.0383	16.5209
4486.27	4.9663	16.49
4488.54	4.9554	16.4736
4490.8	4.9508	16.3643
4493.07	4.7623	16.3807
4495.33	4.6922	16.4044
4497.59	4.6858	16.4863
4499.86	4.6566	16.4973
4502.12	4.5847	16.541
4504.39	4.4681	16.6849
4506.65	4.306	17.1148
4508.92	4.1785	17.3115
4511.18	4.0638	16.9964
4513.45	3.9645	16.8288
4515.71	3.8488	16.459
4517.98	3.7477	16.0237
4520.24	3.6712	15.8798
4522.51	3.6002	15.561
4524.77	3.592	15.0364
4527.04	3.6284	14.6958
[truncated: 2,201 more rows]

## Sheet: ExtendedData Fig7F
GFP				SA-647
Left	Middle	Right		Left	Middle	Right
3.21309	4.26099	4.39366		7.41645	11.3898	8.37061
1.80066	4.04382	2.79373		9.81273	15.3923	11.2032
2.61835	3.38711	1.9513		9.65087	11.3926	8.76797

## Sheet: ExtendedData Fig7G
GFP				SA-647
Left	Middle	Right		Left	Middle	Right
4.54066	5.5546	3.10778		16.5696	19.4393	15.18
5.40359	4.41912	3.54816		17.5414	16.3738	16.257
5.09378	2.63786	3.23802		16.3334	14.6047	14.8691
