# Supplementary material for: Rapid, biochemical tagging of cellular activity history in vivo
Source: Nat Methods. 2024 Aug 5;21(9):1725–35. doi: 10.1038/s41592-024-02375-7 (PMC11399108; doi:10.1038/s41592-024-02375-7)
Supplement: Supplementary file 19 — Statistical source data. [file 41592_2024_2375_MOESM19_ESM.xlsx]

## Sheet: ExtendedData Fig8B_NoKcl
Time:	0	0.166898	0.333797	0.500695	0.667594	0.834492	1.00139	1.16829	1.33519	1.50209	1.66898	1.83588	2.00278	2.16968	2.33658	2.50348	2.67038	2.83727	3.00417	3.17107	3.33797	3.50487	3.67177	3.83866	4.00556	4.17246	4.33936	4.50626	4.67316	4.84006	5.00695	5.17385	5.34075	5.50765	5.67455	5.84145	6.00834	6.17524	6.34214	6.50904	6.67594	6.84284	7.00974	7.17663	7.34353	7.51043	7.67733	7.84423	8.01113
Cell1	31	31.265	31.429	31.143	31.122	31.143	31.306	31.612	31.469	31.714	32.143	32.245	31.98	31.694	31.286	31.429	31.796	32.122	31.735	31.306	31	30.857	30.755	31.02	31.082	30.898	31.224	31.163	31.143	30.755	31	31.245	31.306	31.286	30.98	31	31	30.898	31	31	31.163	30.714	30.673	30.776	30.98	31.245	31.429	31.673	31.898
Cell2	36.527	36.868	36.78	36.473	36.56	36.582	36.912	37.165	37.187	37.297	37.681	37.879	37.407	37.209	36.758	36.967	37.308	37.429	37.286	36.813	36.396	36.099	36.088	36.198	36.341	36.264	36.473	36.418	36.527	36.297	36.396	36.615	36.802	36.637	36.209	36.407	36.407	36.264	36.396	36.396	36.429	35.912	35.868	36.121	36.275	36.791	36.791	37.286	37.538
Cell3	27.833	28.042	27.917	27.875	27.625	27.75	28	28.125	28.292	28.375	28.792	28.625	28.542	28.167	28	28.125	28.292	28.583	28.208	27.958	27.542	27.5	27.458	27.458	27.458	27.667	27.792	27.625	27.917	27.583	27.833	27.708	27.708	27.75	27.5	27.708	27.708	27.583	27.917	27.917	28	27.333	27.458	27.625	27.5	27.833	28.042	28.083	28.375
Cell4	36.628	36.884	36.953	36.581	36.651	36.651	37.023	37.186	37.442	37.209	37.558	37.837	37.256	37.209	36.744	37.07	37.837	39.884	38.279	37.488	36.791	36.419	36.488	36.674	36.465	36.581	36.558	36.558	36.372	36.279	36.372	36.698	36.744	36.442	36.465	36.372	36.372	36.605	36.674	36.674	36.488	36.163	36.14	36.372	36.442	36.953	36.977	37.163	37.558
Cell5	31.947	32.211	32.158	31.526	31.895	31.737	31.947	32.368	32.368	32.474	32.737	32.789	32.526	31.947	31.737	32	32.842	33.632	33.211	32.684	32.053	31.947	31.632	31.737	31.737	31.526	31.737	31.842	31.579	31.579	31.579	31.947	31.842	31.895	31.579	31.579	31.579	31.842	32.211	32.211	32.368	31.947	32.211	32.263	32.211	32.316	32.579	32.579	32.895
Cell6	31.576	31.831	31.847	31.661	31.661	31.678	32.051	32.441	32.017	32.237	32.559	32.763	32.39	32.017	31.78	31.915	32.254	33.203	32.831	32.271	31.746	31.542	31.339	31.441	31.508	31.678	31.661	31.644	31.356	31.356	31.475	31.78	31.712	31.661	31.373	31.593	31.593	31.305	31.508	31.508	31.593	31.22	31.068	31.169	31.373	31.78	31.847	32.136	32.373
Cell7	23.974	24.237	24.316	24.039	24	24.289	24.289	24.408	24.526	24.579	24.697	24.829	24.605	24.408	24.132	24.316	24.474	24.632	24.539	24.184	23.961	23.75	23.724	23.987	23.974	23.921	23.974	24	23.908	23.868	24.066	24.066	24.237	24.224	23.961	24.013	24.013	24.079	23.987	23.987	24.184	23.855	23.803	23.908	23.776	24.211	24.118	24.513	24.671
Cell8	42.328	42.812	42.703	42.422	42.578	42.438	42.797	43.172	43.047	43.281	44	44.031	43.641	43.188	42.828	42.984	43.609	43.844	43.641	42.672	42.469	42.359	42.078	42.188	42.391	42.281	42.656	42.453	42.516	42.219	42.453	42.922	42.797	42.625	42.219	42.328	42.328	42.344	42.625	42.625	42.641	42.094	42	42.203	42.375	42.844	42.875	43.312	43.734
Cell9	37.732	37.902	37.829	37.22	38.415	38.073	37.902	38.122	37.951	38.146	38.195	38.366	37.951	37.61	37.439	38.317	40.073	41.293	40.341	39.244	38.61	38.634	37.951	37.829	37.415	37.366	37.439	37.171	37.244	36.805	36.951	37.122	36.829	37.268	36.683	36.732	36.732	37.659	39.366	39.366	39.61	38.805	39.756	39.634	38.732	38.902	38.756	38.634	38.561
Cell10	36.09	36.537	36.448	36.209	36.313	36.328	36.507	36.761	36.731	36.806	37.537	37.463	36.985	36.896	36.478	36.687	36.881	37.075	36.806	36.358	36.015	35.687	35.791	35.925	35.881	36.03	36.045	36.09	36.075	35.836	36.06	36.328	36.418	36.433	36	35.925	35.925	36.03	35.985	35.985	35.97	35.731	35.493	36.015	35.925	36.388	36.687	36.866	37.075
Cell11	33.086	33.345	33.241	33.086	33.069	33.121	33.224	33.759	33.672	33.759	33.948	34.224	33.828	33.69	33.034	33.586	33.69	34.052	33.69	33.31	33.069	32.724	32.828	32.793	32.966	32.759	32.948	32.897	33.121	32.741	33.017	33.241	33.207	33.121	32.707	32.862	32.862	32.879	32.845	32.845	33.121	32.724	32.534	32.776	32.81	33.172	33.224	33.707	33.741
Cell12	40.289	40.289	40.227	39.649	40.66	40.381	40.268	40.443	40.299	40.443	40.67	40.907	40.351	40.01	39.794	40.876	42.443	43.784	42.907	41.784	41.062	41.155	40.412	39.979	40.062	39.887	39.814	39.66	39.505	39.113	39.268	39.557	39.608	39.495	39.072	39.134	39.134	40.155	41.928	41.928	42.227	41.33	42.464	42.289	41.639	41.629	41.155	41.175	41.309
Cell13	34.75	35.042	35.146	34.896	34.917	34.917	35.083	35.5	35.354	35.604	36.167	36.229	35.812	35.417	35.104	35.333	35.604	35.646	35.479	35.229	35	34.771	34.729	34.771	34.667	34.896	34.896	34.854	35.042	34.604	35.042	35.271	35.125	35	34.583	34.75	34.75	34.771	35	35	35	34.604	34.625	34.792	34.979	35.208	35.25	35.542	35.958
Cell14	34.471	34.853	34.824	34.441	34.706	34.706	34.735	35.147	35.324	35.471	35.912	36.029	35.618	35.176	35.029	35.059	35.412	35.5	35.206	35.118	34.529	34.294	34.324	34.353	34.441	34.471	34.765	34.706	34.441	34.412	34.647	34.735	34.882	34.824	34.618	34.618	34.618	34.5	34.676	34.676	34.618	34.265	34.294	34.118	34.5	34.912	35.059	35.235	35.735
Cell15	23.618	23.824	23.765	23.765	23.706	23.735	23.853	24.059	23.912	24.176	24.441	24.441	24.088	24.147	23.882	23.941	24.088	24.206	24	23.912	23.529	23.559	23.353	23.588	23.559	23.618	23.765	23.706	23.618	23.588	23.618	23.882	23.824	23.794	23.588	23.471	23.471	23.588	23.471	23.471	23.647	23.471	23.353	23.324	23.618	23.765	23.824	24.118	24.235
Cell16	34.314	34.8	34.8	34.714	34.457	34.486	34.629	35.143	35.086	35.343	35.486	35.8	35.286	35.029	34.714	34.914	35.314	35.543	35.286	34.714	34.657	34.314	34.143	34.343	34.457	34.371	34.657	34.343	34.514	34.143	34.371	34.743	34.629	34.743	34.2	34.457	34.457	34.429	34.657	34.657	34.457	34	34.029	34.229	34.229	34.743	34.857	35.114	35.4
Cell17	29.476	29.857	29.619	29.619	29.19	29.429	29.81	29.857	29.619	30.286	30.238	30.381	30	29.952	29.667	29.762	29.905	30.238	30.143	29.714	29.238	29.429	29.333	29.238	29.333	29.381	29.81	29.333	29.286	29.095	29.286	29.762	29.762	29.524	29.095	29.19	29.19	29.143	29.476	29.476	29.429	29.238	29.19	29.429	29.429	29.619	29.619	29.619	30
Cell18	28.132	28.211	28.079	28.053	28.026	27.895	28.237	28.474	28.474	28.421	28.947	28.842	28.605	28.395	28.053	28.184	28.816	28.974	28.632	28.289	27.974	28.026	27.842	27.842	27.921	28.053	27.947	27.921	27.895	27.763	28	28.158	28.053	28.211	27.737	27.895	27.895	27.789	28.158	28.158	28	27.763	27.789	27.842	27.868	28.158	28.447	28.158	28.632
Cell19	38.241	38.54	38.586	38.391	38.414	38.494	38.644	38.954	38.931	39.172	39.506	39.77	39.276	39	38.69	38.793	39.103	39.287	39.069	38.667	38.368	37.943	38.023	38.149	38.08	38.161	38.391	38.276	38.414	38.103	38.253	38.54	38.368	38.621	38.023	38.287	38.287	38.149	38.287	38.287	38.379	37.943	37.828	38.126	38.172	38.54	38.828	39.103	39.276
Cell20	29.447	29.936	29.83	29.702	29.766	29.766	29.723	30.043	30.043	30.17	30.553	30.702	30.468	30.191	29.83	29.957	30.106	30.574	30.404	30.128	29.596	29.447	29.447	29.404	29.638	29.574	29.723	29.553	29.489	29.468	29.532	29.872	29.745	29.617	29.511	29.66	29.66	29.468	29.702	29.702	29.617	29.298	29.383	29.532	29.511	29.894	29.979	30.043	30.383
Cell21	42.574	42.532	42.266	42.021	41.872	41.67	41.894	42.074	42.181	42.245	42.489	42.67	42.287	41.84	41.394	41.553	43.181	44.511	43.638	42.809	42.138	41.543	41.468	41.468	41.543	41.66	41.606	41.436	41.5	41.032	41.096	41.468	41.521	41.33	40.745	40.915	40.915	42.351	44.266	44.266	45.043	44.383	45.851	45.309	44.904	44.926	44.574	44.511	44.734
Cell22	40.324	40.946	40.784	40.676	40.757	40.622	41.216	41.486	41.432	41.459	41.946	42.405	41.676	41.432	41.162	41.054	41.486	41.865	41.541	40.946	40.568	40.162	40.27	40.432	40.486	40.649	40.703	40.946	40.838	40.108	40.486	40.622	40.919	40.649	40.432	40.568	40.568	40.73	40.676	40.676	40.622	40.108	39.973	40.297	40.514	41.027	40.946	41.432	41.838
Cell23	31.2	31.6	31.387	31.28	31.213	31.347	31.493	31.693	31.653	32.027	32.187	32.427	31.893	31.72	31.32	31.693	31.84	32.013	31.867	31.493	31.187	30.973	30.947	31.107	30.96	31.04	31.24	31.027	31.2	30.773	31.053	31.32	31.373	31.213	30.8	31.08	31.08	31.04	33.427	33.427	34.667	33.267	32.787	32.667	32.467	32.627	32.187	32.44	32.533
Cell24	28.212	28.394	28.333	28.273	28.212	28.212	28.455	28.788	28.515	28.848	29.03	29.212	28.939	28.636	28.273	28.273	28.818	29.03	28.818	28.455	28.212	28	27.939	28.242	28.182	28.152	28.303	28.303	28.091	28.03	28.091	28.242	28.364	28.515	28.091	28.03	28.03	28.03	28.242	28.242	28.212	28.061	27.909	28.061	28.152	28.364	28.697	28.606	28.879
Cell25	32.409	32.758	32.773	32.515	32.576	32.561	32.742	32.879	32.864	33.227	33.47	33.606	33.182	33	32.652	32.833	33.818	34.273	33.697	33.212	32.515	32.333	32.303	32.409	32.545	32.424	32.53	32.53	32.364	32.182	32.424	32.561	32.606	32.545	32.303	32.379	32.379	32.364	32.364	32.364	32.576	32.348	33.106	32.833	32.848	32.909	33.015	33.152	33.303
Cell26	35.739	35.978	36.13	35.804	35.957	36	36.087	36.413	36.239	36.674	36.935	37.174	36.87	36.413	36.174	36.37	36.522	36.804	36.5	36.152	35.717	35.674	35.478	35.652	35.5	35.739	35.761	35.652	35.913	35.565	35.761	36.087	35.957	36.065	35.674	35.63	35.63	35.717	35.739	35.739	35.696	35.522	35.217	35.587	35.609	36.065	36.065	36.413	36.717
Cell27	31.238	31.429	31.238	31.119	31.238	31.333	31.405	31.738	31.738	31.952	32.238	32.429	31.905	31.643	31.357	31.619	31.976	32.167	31.762	31.31	31.119	30.857	30.905	30.762	30.952	31.024	31.429	31.143	31.167	31.095	31.048	31.286	31.476	31.333	30.881	31.119	31.119	31.024	31.238	31.238	31.31	30.81	30.857	31.119	30.952	31.5	31.548	31.69	32.048
Cell28	31.852	32.086	32.099	31.889	31.963	32	32.099	32.321	32.296	32.481	32.704	32.975	32.58	32.407	32.012	32.247	32.284	32.741	32.617	32.173	31.765	31.642	31.531	31.543	31.716	31.802	31.84	31.84	31.951	31.716	31.778	31.975	31.975	31.988	31.642	31.728	31.728	31.815	33.469	33.469	33.012	32.309	32.111	32.432	34.259	33.815	33.272	33.235	33.235
Cell29	36.536	36.786	36.821	36.714	36.571	36.643	37	37.143	37.071	37.357	37.821	37.929	37.393	37.214	36.643	37	37.143	37.464	37.393	37.036	36.321	36.071	36.107	36.25	36.429	36.357	36.714	36.536	36.536	36.214	36.286	36.607	36.679	36.929	36.25	36.571	36.571	36.393	36.607	36.607	36.571	36.286	36.036	36.321	36.357	36.893	36.893	37.214	37.321
Cell30	33.645	33.742	33.984	33.774	33.565	33.661	33.742	34.113	34.065	34.226	34.371	34.613	34.194	33.839	33.548	33.919	35.242	36.306	35.484	34.516	33.984	33.597	33.371	33.613	33.694	33.532	33.677	33.548	33.435	33.387	33.355	33.581	33.629	33.645	33.339	33.484	33.484	33.387	33.581	33.581	33.484	33.129	33.129	33.387	33.565	33.71	33.935	34	34.274
Cell31	41.308	41.846	41.846	41.385	41.59	41.692	41.744	42.333	42.077	42.308	42.846	42.949	42.385	41.923	41.59	41.949	42.154	42.59	42.103	41.897	41.231	41.256	41.231	41	41.256	41.256	41.282	41.41	41.564	41.026	41.282	41.59	41.641	41.692	40.923	41.308	41.308	41.205	41.256	41.256	41.513	40.923	40.744	41	41.205	41.795	42.026	42.282	42.59
Cell32	38.8	39.16	39.28	38.84	39	38.84	39.12	39.72	39.8	39.8	40.12	40.44	39.6	39.52	39.2	39.52	39.68	40.16	39.96	38.88	38.6	38.32	38.36	38.72	38.76	38.76	38.96	38.6	38.64	38.16	38.8	39	39.2	39.04	38.6	38.8	38.8	38.72	38.92	38.92	38.76	38.52	38.24	38.56	38.32	39.16	39.52	39.44	40.08
Cell33	34.13	34.42	34.261	34.159	34.087	34.029	34.333	34.652	34.783	34.739	35.159	35.304	34.855	34.783	34.319	34.377	34.739	35.087	34.667	34.174	33.826	33.739	33.594	33.768	33.841	33.899	34.029	34.087	34.087	33.768	33.928	34.261	34.391	34.217	33.754	34.087	34.087	33.768	33.928	33.928	34.029	33.754	33.507	33.739	33.913	34.29	34.493	34.754	35
Cell34	34.266	34.359	34.609	34.312	34.266	34.281	34.594	34.891	34.797	34.891	35.422	35.609	35.016	34.875	34.359	34.703	35.078	35.391	34.953	34.578	34.266	33.891	33.969	34	34.297	34.062	34.109	34.141	34.016	33.891	34.109	34.266	34.328	34.438	33.891	34.078	34.078	34.062	34.312	34.312	34.328	33.922	33.859	34.047	34.141	34.391	34.578	34.891	35.156
Cell35	32.044	32.133	32.4	31.733	33.333	33.244	33.178	32.933	32.689	32.756	32.956	32.889	32.578	32.222	32.178	32.133	32.578	33.222	32.689	32.267	31.8	31.689	31.578	31.6	31.844	31.822	31.822	31.622	31.867	31.4	31.4	31.911	31.778	31.844	31.422	31.667	31.667	31.778	33.6	33.6	33.578	32.644	33.733	33.111	32.644	32.711	32.711	32.778	32.822
Cell36	27.822	28.111	27.911	27.622	27.844	27.689	27.867	27.956	28.156	28.244	28.533	28.689	28.378	28.022	27.756	27.956	28.4	28.667	28.333	27.778	27.756	27.511	27.378	27.444	27.333	27.622	27.622	27.622	27.622	27.489	27.6	27.867	27.689	27.867	27.422	27.689	27.689	27.644	27.667	27.667	27.622	27.378	27.511	27.667	27.511	27.867	27.978	28.089	28.444
Cell37	36.656	37.031	37.125	36.844	36.75	37.062	37.25	37.156	37.188	37.469	37.906	38.031	37.75	37.25	37.125	37.219	37.688	37.844	37.531	37	36.656	36.625	36.406	36.625	36.562	36.594	36.688	36.938	37.062	36.5	36.781	36.781	36.875	36.969	36.656	36.875	36.875	36.719	36.938	36.938	36.594	36.375	36.25	36.469	36.656	37.062	37.125	37.281	37.781
Cell38	35.442	35.865	35.769	35.577	35.692	35.538	35.846	36.192	36.288	36.365	36.731	36.75	36.442	36.308	36.038	36.058	36.231	36.462	36.423	35.885	35.558	35.308	35.269	35.385	35.558	35.519	35.75	35.596	35.5	35.404	35.423	35.673	35.846	35.769	35.423	35.673	35.673	35.538	35.558	35.558	35.635	35.096	35.058	35.346	35.404	35.885	35.942	36.212	36.481
Cell39	31.44	31.619	31.69	31.44	31.321	31.345	31.631	31.81	31.738	31.905	32.357	32.405	31.738	31.619	31.464	31.595	32.381	33.512	32.905	32.238	31.786	31.417	31.143	31.405	31.119	31.214	31.202	31.393	31.321	31.071	31.321	31.476	31.369	31.488	31.107	31.167	31.167	31.036	31.345	31.345	31.31	31.024	31.024	31.167	31.131	31.464	31.619	31.833	31.964
Cell40	33.628	33.837	33.884	33.581	33.442	33.674	33.721	34.14	34.14	34.209	34.651	34.721	34.465	34.233	33.698	34.07	34.279	35.209	34.628	33.977	33.558	33.419	33.279	33.256	33.326	33.395	33.605	33.395	33.535	33.372	33.419	33.791	33.558	33.791	33.256	33.558	33.558	33.326	33.651	33.651	33.535	33.14	33	33.372	33.488	33.767	34	34.023	34.349
Cell41	35.447	35.763	35.711	35.421	35.237	35.342	35.711	35.947	35.921	35.974	36.368	36.711	36.158	36	35.5	35.789	35.868	36.368	35.947	35.684	35.316	34.921	35.026	35.053	35.158	35.211	35.342	35.237	35.316	34.947	35.079	35.316	35.474	35.421	35.132	34.921	34.921	35.158	35.263	35.263	35.368	34.868	34.895	35.079	35.289	35.526	35.868	35.842	36.184
Cell42	30.422	30.259	30.147	29.888	29.828	29.733	29.905	30.5	30.302	30.216	30.595	30.552	30.207	30	29.836	30.397	31.56	31.836	31.103	30.491	29.888	29.853	29.681	29.724	29.655	29.371	29.69	29.707	29.466	29.034	29.397	29.569	29.526	29.379	29.009	29.172	29.172	29.578	30.517	30.517	30.707	30.241	30.603	30.319	30.293	30.414	30.293	30.328	30.474
Cell43	37.418	37.836	37.909	37.491	37.527	37.455	37.764	38.091	38.091	38.382	38.691	38.982	38.545	38.055	37.618	37.964	39.382	39.709	39.109	38.164	37.655	37.436	37.182	37.6	37.473	37.491	37.564	37.636	37.564	37.291	37.436	37.764	37.691	37.636	37.582	37.509	37.509	37.364	37.6	37.6	37.745	37.182	36.909	37.2	37.418	37.855	38	38.073	38.509
Cell44	39.818	40.273	40.227	39.864	39.864	40.091	40.409	40.909	40.818	41.045	41.273	41.5	41.045	40.727	40.091	40.591	41.227	41.455	41.045	40.455	39.773	39.545	39.364	39.682	39.682	40.045	39.818	39.955	39.909	39.773	39.864	40	40.318	40.045	39.682	39.545	39.545	40.045	39.909	39.909	39.955	39.545	39.727	39.773	39.955	40.227	40.364	40.818	41.091
Cell45	51.316	51.842	51.842	51.158	51.105	51.053	51.395	51.895	52.079	51.947	52.421	52.684	52.211	51.947	52.184	57.632	59.474	61.842	59.789	57.316	55.342	54.211	53.342	53.132	53.105	52.605	52.395	52.5	51.947	51.526	51.632	51.579	51.684	51.842	50.842	51.158	51.158	52.763	53.605	53.605	55.868	54.237	56.316	56.026	54.868	54.526	54.316	53.842	54.211
Cell46	26.185	26.463	26.481	26.185	26.167	26.278	26.407	26.63	26.63	26.796	27.019	27.167	26.796	26.722	26.37	26.37	26.648	26.963	26.704	26.389	26.204	25.981	26	26.074	26.093	26.093	26.222	26.167	26.259	26.093	26.056	26.352	26.352	26.389	25.981	26.13	26.13	26.148	26.111	26.111	26.111	25.889	25.815	26.074	26.148	26.37	26.574	26.63	26.852
Cell47	31.286	31.771	31.771	31.543	31.286	31.371	31.457	31.886	31.743	31.8	32.229	32.314	32	31.6	31.343	31.686	31.971	32.114	31.914	31.743	31.229	30.8	31.029	31.029	31.086	31.057	31.4	31.114	31.143	31	31.286	31.429	31.257	31.429	30.971	31.143	31.143	31.429	31.143	31.143	31.171	30.971	30.971	31.057	31.114	31.4	31.686	31.914	32.057
Cell48	25.861	26.389	26.139	25.889	26.028	25.917	26.167	26.167	26.167	26.278	26.861	26.806	26.472	26.306	26.028	26.333	26.333	26.806	26.278	25.972	26.139	25.528	25.639	25.889	25.917	25.833	26.056	26.028	25.778	25.806	25.861	25.889	26.167	26.083	25.722	25.833	25.833	25.889	25.861	25.861	26.028	25.722	25.694	25.861	25.889	26.194	26.028	26.444	26.667
Cell49	36.69	37	37.014	36.69	36.746	36.732	37.042	37.324	37.268	37.408	37.775	38	37.592	37.31	36.873	37.099	37.394	37.662	37.282	37.099	36.704	36.521	36.38	36.493	36.69	36.549	36.775	36.648	36.718	36.38	36.592	36.789	36.873	36.887	36.394	36.606	36.606	36.451	36.732	36.732	36.69	36.254	36.197	36.606	36.394	36.789	37.085	37.225	37.507
Cell50	38.6	39	39.1	38.6	38.6	38.7	39	39.7	39.5	39.5	39.9	40.5	39.7	39.7	39	39.4	39.6	39.9	39.4	39	38.8	38.3	38.5	38.5	38.9	38.7	38.8	38.5	38.6	38.3	38.6	39.3	39.2	39.4	38.8	38.7	38.7	38.4	38.5	38.5	38.7	38.1	38.4	38.7	38.7	39	39.3	39.5	40.2
Cell51	51.261	51.435	51.435	50.848	50.848	50.957	51	51.652	51.478	51.87	51.935	52.478	51.761	51.304	51.022	51.37	51.587	52.522	51.957	51.13	50.63	50.065	50.261	50.304	50.174	50.217	50.674	50.391	50.37	49.826	50.348	50.5	50.565	50.674	49.804	50.174	50.174	50.043	50.217	50.217	50.609	49.891	49.826	50.087	50.37	51.043	50.848	51.587	51.87
Cell52	28.352	28.704	28.741	28.5	28.37	28.685	28.704	28.926	28.944	28.963	29.333	29.574	29.093	28.907	28.556	28.796	29.037	29.296	29	28.537	28.315	28.167	28.111	28.333	28.315	28.352	28.426	28.444	28.481	28.333	28.222	28.667	28.537	28.519	28.407	28.574	28.574	28.296	28.407	28.407	28.481	28.13	28.093	28.352	28.204	28.648	28.685	28.907	29.185
Cell53	25.719	26.07	25.877	25.684	25.965	25.684	25.947	26.211	26.14	26.281	26.561	26.614	26.263	26.123	25.93	25.947	26.649	27.281	26.737	26.333	25.965	25.789	25.737	25.702	25.754	25.772	25.877	25.842	25.772	25.456	25.807	25.982	25.807	25.842	25.491	25.667	25.667	25.684	25.789	25.789	26	25.596	25.404	25.596	25.632	25.895	26.035	26.105	26.404
Cell54	27.375	27.375	27.312	27.042	26.833	26.896	27.021	27.667	27.854	27.688	27.75	27.812	27.354	27.021	26.729	26.875	27.875	28.938	28.646	28.146	27.562	27.896	27.521	27.208	27.271	27.167	27.229	26.958	26.917	27.208	28.208	28.083	27.875	27.417	27.083	27.042	27.042	27.417	27.667	27.667	28.021	27.875	28.438	28.625	28.604	28.583	28.333	28.312	28.312
Cell55	29.297	29.514	29.595	29.351	29.324	29.541	29.486	29.73	29.676	29.865	30.108	30.243	29.811	29.649	29.514	29.541	29.919	30.135	29.946	29.514	29.297	29.189	29.027	29.27	29.135	29.216	29.135	29.351	29.216	29	29.297	29.486	29.405	29.378	28.946	29.405	29.405	29.27	29.216	29.216	29.432	29.108	29	29.216	29.405	29.514	29.378	29.649	30.027
Cell56	37.532	37.661	37.871	37.435	37.371	37.516	37.742	37.919	37.919	38.177	38.484	38.661	38.323	37.839	37.565	37.984	38.468	40.371	39.468	38.468	37.758	37.258	37.226	37.371	37.29	37.323	37.645	37.355	37.242	37.129	37.387	37.5	37.5	37.581	37.194	37.161	37.161	37.161	37.323	37.323	37.403	37.097	36.984	38.79	39.081	38.71	38.435	38.548	38.694
Cell57	39.288	39.192	39.154	38.577	38.462	38.5	38.692	38.942	38.923	39.154	39.308	39.404	39.058	38.75	38.808	40.212	42.269	43.827	42.327	41.25	40.058	41.135	40.365	39.904	39.577	39.192	39.096	38.962	38.808	38.269	38.481	38.577	38.692	38.519	37.981	37.942	37.942	38.019	39.635	39.635	41.385	40.135	42.327	42.404	41.615	41.038	40.731	40.423	40.462
Cell58	21.229	21.429	21.286	21.314	21.257	21.343	21.286	21.543	21.457	21.514	21.857	21.571	21.429	21.714	21.343	21.429	21.886	22.714	22.143	21.829	21.457	21.029	21.143	21.257	21.2	21.029	21.229	21.086	21.171	21.114	21.257	21.229	21.229	21.171	21.171	21.286	21.286	21.171	22.686	22.686	22.857	22.086	22.229	21.886	21.771	21.8	21.543	21.8	21.914
Cell59	34.425	34.89	34.877	34.575	34.712	34.644	34.877	35.068	35.055	35.192	35.466	35.863	35.452	35.233	34.726	35.192	35.507	35.945	35.63	34.795	34.562	34.452	34.315	34.507	34.507	34.425	34.671	34.575	34.616	34.219	34.575	34.767	34.63	34.603	34.438	34.507	34.507	34.438	34.712	34.712	34.781	34.219	34.438	34.685	34.603	35.041	35.014	35.11	35.521
Cell60	30.758	31.091	30.879	30.636	30.515	30.848	30.848	31.333	31.03	31.242	31.545	31.727	31.606	31	30.758	31.061	31.909	32.394	31.818	31.303	30.879	30.697	30.515	30.545	30.667	30.697	30.697	30.697	30.697	30.333	30.697	30.848	30.727	30.636	30.545	30.576	30.576	30.455	31.091	31.091	31.061	30.576	31.03	30.939	30.697	31.121	31.333	31.303	31.485
Cell61	33.08	33.5	33.38	33.06	33.2	33.32	33.56	33.62	33.74	33.74	34.28	34.44	34.08	33.66	33.36	33.62	34.02	34.24	33.76	33.52	33	33.02	32.82	32.94	33.12	33.08	33.14	33.14	33.16	32.82	33.1	33.36	33.26	33.32	33.02	33.18	33.18	33.06	33.16	33.16	33.24	32.84	32.84	33.02	33.22	33.48	33.56	33.72	34.1
Cell62	33	33.256	33.179	33.064	32.846	33.026	33.141	33.282	33.359	33.282	33.821	33.987	33.462	33.462	33	33.128	34.5	35.667	34.974	34.205	33.667	33.385	33.244	33.179	33.282	33.026	33.282	33.141	33.167	32.923	33.051	33.231	33.167	33.128	32.821	32.846	32.846	32.744	32.756	32.756	32.897	32.577	33.256	33.256	33.308	33.577	33.513	33.667	34.103
Cell63	29.702	29.965	29.789	29.561	29.632	29.544	29.719	29.965	30.018	30.105	30.439	30.456	30.211	29.947	29.561	29.719	30.702	31.561	30.772	30.158	29.649	29.474	29.316	29.368	29.474	29.368	29.561	29.579	29.491	29.298	29.386	29.632	29.772	29.596	29.351	29.368	29.368	29.351	30.456	30.456	31.632	30.351	31.158	30.702	30.351	30.404	30.351	30.298	30.561
Cell64	31.755	32	32.082	31.592	31.898	31.653	31.878	32.429	32.347	32.51	32.878	32.816	32.571	32.184	31.918	32.143	32.51	32.653	32.551	32.061	31.673	31.653	31.51	31.633	31.612	31.469	31.673	31.816	31.918	31.49	31.735	31.98	31.898	31.959	31.612	31.673	31.673	31.755	31.898	31.898	31.959	31.531	31.469	31.571	31.857	32.122	32.122	32.306	32.796
Cell65	34.615	34.923	34.885	34.673	34.654	34.788	34.788	35.096	35.058	35.269	35.635	35.865	35.365	35.077	34.788	35	35.212	35.692	35.327	34.962	34.346	34.038	34.231	34.25	34.462	34.346	34.673	34.481	34.442	34.077	34.365	34.673	34.5	34.654	34.192	34.404	34.404	34.288	34.385	34.385	34.769	34.288	34.346	34.654	34.423	34.962	35.192	35.423	35.769
Cell66	29.038	29.346	29.269	29.231	29.077	29.231	29.423	29.731	29.615	29.923	30.115	30.192	29.808	29.769	29.231	29.462	29.692	30.154	29.615	29.5	28.923	28.846	28.885	28.962	29	29	29.192	29.154	29.231	28.731	29.038	29.154	29.462	29.346	28.885	29.077	29.077	29.154	29.154	29.154	29.269	29	28.692	29.038	29.038	29.462	29.462	29.615	29.846
Cell67	26.541	26.602	26.459	26.265	26.133	26.173	26.265	26.51	26.408	26.398	26.765	26.765	26.378	26.306	26.194	27.051	28.082	28.582	28.143	27.439	27.01	27.02	26.867	26.663	26.633	26.582	26.439	26.112	26.184	25.98	26.133	26.265	26.214	26.214	25.673	26.02	26.02	26.235	27.653	27.653	27.969	27.306	27.571	27.582	27.357	27.418	27.153	27.122	27.235
Cell68	20.742	20.839	20.677	20.516	20.677	20.645	20.806	20.935	20.839	21	21.258	21.419	21	20.968	21	21.065	20.968	21.226	20.903	20.839	20.806	20.516	20.581	20.581	20.452	20.645	20.677	20.677	20.548	20.452	20.71	20.871	20.71	20.839	20.387	20.71	20.71	20.387	20.677	20.677	20.71	20.452	20.419	20.645	20.516	20.806	20.839	21	21.065
Cell69	30.088	30.333	30.246	29.965	29.86	30.07	30.07	30.439	30.421	30.439	30.825	30.842	30.474	30.281	30.158	30.439	32.807	33.105	31.965	31	30.246	29.895	29.807	29.877	29.947	29.93	30.053	29.965	29.789	29.702	29.86	30.018	30.123	29.965	29.667	29.702	29.702	30.474	30.772	30.772	30.544	30.123	31.491	31.579	30.825	30.86	30.807	30.842	30.912
[truncated: 671 more columns]

## Sheet: ExtendedData Fig8B_DA
Time:	0	0.166898	0.333797	0.500695	0.667594	0.834492	1.00139	1.16829	1.33519	1.50209	1.66898	1.83588	2.00278	2.16968	2.33658	2.50348	2.67038	2.83727	3.00417	3.17107	3.33797	3.50487	3.67177	3.83866	4.00556	4.17246	4.33936	4.50626	4.67316	4.84006	5.00695	5.17385	5.34075	5.50765	5.67455	5.84145	6.00834	6.17524	6.34214	6.50904	6.67594	6.84284	7.00974	7.17663	7.34353	7.51043	7.67733	7.84423	8.01113
Cell 1	24.098	24.377	24.213	24.377	24.377	24.279	24.098	24.443	24.295	24.459	24.361	24.443	24.557	24.246	24.033	23.738	23.197	23.492	23.525	23.377	23.049	23.197	23.246	23.164	23.41	23.164	23.246	23.443	23.426	23.59	23.869	24.016	24.016	24.459	24.459	24.23	24.426	24.443	24.607	24.279	24.164	24.295	24.41	24.344	24.344	23.902	23.623	23.541	23.59
Cell 2	25.435	25	25.087	24.826	25.304	25	24.609	24.609	24.696	24.609	24.609	24.739	24.739	24.391	24.217	24.087	23.783	23.826	23.826	24.217	23.522	23.696	24.043	24.478	24.783	24.696	24.609	24.565	24.217	24.304	25	25.304	25.304	25.174	25.174	24.826	24.957	24.913	24.957	24.826	25.609	25.391	25.217	24.913	24.826	24.565	24.609	24.696	25.217
Cell 3	31.278	31.852	31.481	31.259	31.13	30.889	30.593	30.778	30.722	30.759	30.63	31.444	31.444	31.074	30.5	30.019	29.444	29.463	29.63	29.407	28.87	29.13	29.056	29.167	29.167	29.278	29.056	29.407	29.296	29.667	29.722	30.296	30.296	30.315	30.315	30.111	30.574	30.648	30.556	30.667	30.352	30.037	30.463	30.593	30.315	30.019	29.574	29.611	29.63
Cell 4	30.45	30.75	30.7	30.8	30.7	30.5	30.45	30.7	30.6	30.95	30.6	30.75	30.95	30.65	30.25	29.75	29.4	29.3	29.7	29.75	29.05	29.15	29.1	29.15	29.35	29.2	29.25	29.55	29.6	29.9	29.85	30.45	30.45	30.65	30.65	30.2	30.4	30.8	30.95	30.7	30.4	30.5	30.9	30.8	30.65	30.1	29.75	29.55	29.9
Cell 5	28.409	29.366	29.247	29.065	29.022	28.785	28.527	28.634	28.548	28.71	28.699	28.935	28.806	28.72	29.065	28.452	27.871	27.742	27.903	27.785	27.398	27.538	27.473	27.57	27.699	27.634	27.462	27.656	27.742	27.989	28.054	28.355	28.355	28.602	28.602	28.473	28.559	28.871	28.839	28.753	28.559	28.645	28.742	28.72	28.527	28.269	27.882	27.914	27.914
Cell 6	27.519	27.556	27.444	27.556	27.667	27.519	27.407	27.444	27.259	27.444	27.519	27.63	27.741	27.185	27.111	26.741	26.481	26.37	26.63	26.704	26	26.222	26.222	26.37	26.37	26.444	26.259	26.407	26.519	26.815	26.778	27.296	27.296	27.519	27.519	27.259	27.593	27.778	27.704	27.63	27.444	27.296	27.63	27.63	27.37	27	27	26.778	26.963
Cell 7	46.148	46.361	46.639	46.557	46.82	46.311	46.082	46.492	46.377	46.918	46.443	46.656	46.59	46.311	46.033	45.164	44.623	44.721	44.967	44.934	44.295	44.311	44.443	44.279	44.557	44.639	44.475	45.033	44.967	45.23	45.492	45.902	45.902	46.393	46.393	46.197	46.557	46.836	46.82	46.623	46.344	46.41	46.623	46.607	46.131	45.705	45.23	45.23	45.41
Cell 8	37.191	37.368	37.147	37.662	37.632	37.368	37.118	37.338	37.118	37.529	37.382	37.485	37.441	37.309	36.824	36.353	35.779	35.647	36.206	36.044	35.309	35.382	35.382	35.382	35.897	35.632	35.529	35.75	35.765	36.279	36.368	36.809	36.809	37.338	37.338	37.015	37.309	37.588	37.471	37.426	37	37.176	37.338	37.221	37.044	36.721	36.147	36.132	36.25
Cell 9	31.525	31.925	31.725	31.875	31.95	31.775	31.525	31.775	31.775	31.95	31.725	32.15	31.975	31.625	31.375	30.875	30.525	30.6	30.8	30.7	30.2	30.325	30.275	30.4	30.7	30.525	30.575	30.475	30.6	30.925	31.125	31.325	31.325	31.875	31.875	31.425	31.925	32.025	32.175	32.025	31.65	31.95	31.9	31.775	31.775	31.275	30.975	30.9	31.025
Cell 10	29.385	29.692	29.769	29.923	29.692	29.692	29.462	29.615	29.846	29.846	29.462	29.923	29.769	29.615	29.154	28.846	28.462	28.538	28.615	28.462	28.308	28.769	28.538	28.538	28.846	28.769	28.538	28.692	28.769	29.154	29.077	30.308	30.308	29.923	29.923	29.769	30.077	30.462	29.846	29.769	29.769	29.615	29.615	29.538	29.615	29.308	28.923	29.077	28.692
Cell 11	30.281	30.469	30.594	30.812	30.906	30.469	30.594	30.688	30.5	30.656	30.688	30.844	30.781	30.5	30.188	29.781	29.281	29.312	29.594	29.375	28.781	29.156	29.094	29.156	29.312	29.438	29.969	29.875	29.812	30.625	30.812	30.875	30.875	30.938	30.938	30.625	30.781	31.125	30.875	30.781	31.375	31.188	31.344	31.031	30.969	30.375	30.438	30.531	30.219
Cell 12	25.667	25.795	25.667	26.077	25.897	25.615	25.513	25.846	25.821	25.923	25.692	26.128	25.718	25.641	25.538	24.795	24.718	24.923	24.846	24.846	24.436	24.385	24.667	24.564	24.949	24.615	24.59	24.718	24.744	25.154	25.359	25.59	25.59	25.769	25.769	25.487	25.795	25.872	25.872	25.846	25.718	25.821	26	25.641	25.667	25.333	25.077	25.026	25.051
Cell 13	38.98	39.118	39.216	39.373	39.49	39.176	39.059	39.353	39.02	39.137	39.275	39.392	39.294	39.118	38.725	38.157	37.725	37.725	37.902	37.804	37.235	37.49	37.49	37.392	37.882	37.765	37.471	37.529	37.784	38	38.333	38.745	38.745	39.137	39.137	39.078	39.294	39.725	39.392	39.549	38.98	39.373	39.451	39.294	39.176	38.706	38.157	38.02	38.392
Cell 14	30.057	30.4	30.314	30.229	30.686	30.314	30.114	30.257	30.371	30.286	30.314	30.4	30.629	30.343	29.886	29.6	29	29.029	29.257	29.143	28.714	28.857	28.771	28.8	28.943	29.057	29.029	29.029	28.971	29.429	29.6	30.029	30.029	30.143	30.143	30.029	30.143	30.714	30.543	30.457	30	30.057	30.543	30.457	30.086	30	29.543	29.486	29.371
Cell 15	31.825	31.73	31.778	31.905	31.968	31.873	31.746	32.111	31.603	31.81	31.968	31.952	32.127	31.841	31.54	31.048	30.571	30.556	30.873	30.825	30.127	30.333	30.302	30.349	30.556	30.476	30.381	30.603	30.698	31.016	31.159	31.524	31.524	32.079	32.079	31.698	31.952	32.19	32.175	32.063	31.778	31.73	32.063	31.873	31.825	31.397	31.079	31	30.952
Cell 16	32.016	32.242	32.532	32.5	32.516	32.5	32.242	32.484	32.387	32.403	32.645	32.532	32.565	32.403	32.194	31.613	31.226	31.177	31.435	31.5	30.935	31.016	31.194	31.065	31.452	31.129	31.177	31.274	31.29	31.581	31.597	32.113	32.113	32.452	32.452	32.306	32.29	32.548	32.726	32.565	32.113	32.339	32.452	32.516	32.306	32	31.677	31.629	31.597
Cell 17	36.275	36.275	36.412	36.569	36.706	36.275	36.216	36.392	36.353	36.627	36.588	36.804	36.588	36.529	36	35.51	34.941	35.039	35.059	35.078	34.549	34.667	34.588	34.647	35.039	34.843	34.765	35.235	35.078	35.412	35.686	35.902	35.902	36.51	36.51	36.294	36.647	36.725	36.824	36.49	36.118	36.196	36.686	36.627	36.49	36	35.529	35.294	35.51
Cell 18	40.944	41.333	41.611	41.667	41.611	41.278	40.833	40.889	40.889	40.889	40.944	41.222	41.722	41.056	41	40.389	39.722	39.667	39.889	39.611	38.833	39	39.111	39.333	39.444	39.278	39.056	39.944	39.278	39.778	40.389	40.556	40.556	41.111	41.111	40.889	41	41.333	41.389	41.167	40.556	40.944	41.333	41.056	40.611	40.333	39.778	39.722	40
Cell 19	30.917	30.917	30.875	31.208	31.417	31.167	31	31.042	30.917	31.292	31.292	31.375	31.375	31.083	30.792	30.208	29.917	29.917	30.125	29.917	29.375	29.625	29.833	29.917	29.958	29.833	29.792	30	29.708	30.167	30.25	31	31	30.917	30.917	30.917	31.042	31.5	31.25	31.083	30.917	30.958	31.375	30.833	30.875	30.75	30.25	30.167	30.208
Cell 20	35.136	34.864	35.227	35.25	35.568	35.182	34.932	35.205	34.909	35.227	35.159	35.523	35.455	35.159	34.659	34.205	33.636	33.682	33.818	33.886	33.227	33.545	33.591	33.432	33.818	33.659	33.409	33.705	33.682	34.227	34.477	34.682	34.682	35.227	35.227	34.818	35	35.341	35.591	35.159	34.864	35.227	35.182	35.227	35.227	34.455	34.045	34.114	34.273
Cell 21	35.459	35.514	35.514	35.514	35.811	35.568	35.27	35.432	35.216	35.514	35.216	35.703	35.703	35.676	35.135	34.622	34.054	34.189	34.486	34.189	33.649	33.784	34.027	33.892	34.054	33.946	33.676	34.108	34	34.703	35.027	35.189	35.189	35.541	35.541	35.351	35.459	35.946	36.054	35.541	35.216	35.486	35.703	35.486	35.27	34.946	34.676	34.297	34.676
Cell 22	36.554	36.679	36.732	37.071	37.018	36.857	36.554	36.911	36.696	37.089	36.75	37.107	37.125	36.893	36.339	35.732	35.589	35.375	35.804	35.393	35.018	35.179	35.232	35.107	35.446	35.304	35.268	35.554	35.464	35.875	35.946	36.518	36.518	36.875	36.875	36.464	36.821	37.179	37.018	37	36.536	36.821	37	36.964	36.893	36.286	35.661	35.75	35.821
Cell 23	38.488	40.244	40.415	39.829	39.585	39.073	38.756	38.902	38.61	38.829	38.78	38.927	38.902	40.683	41.024	39.659	38.439	38.268	38.049	37.829	36.902	37.244	37.049	38.732	38.341	37.756	37.488	37.537	37.39	38.902	39.415	39.512	39.512	39.268	39.268	39.073	39.098	39.317	39.293	38.902	38.61	38.854	38.878	38.854	38.488	37.976	37.659	37.683	37.78
Cell 24	34.288	34.5	34.424	34.485	34.682	34.53	34.197	34.606	34.379	34.667	34.47	34.576	34.652	34.621	34.015	33.515	33.061	33.242	33.242	33.303	32.667	32.848	32.909	33.015	33.03	32.894	33	33.121	33.242	33.53	33.667	34.136	34.136	34.47	34.47	34.348	34.333	34.833	34.682	34.515	34.409	34.348	34.621	34.364	34.379	33.818	33.545	33.424	33.576
Cell 25	36.49	36.314	36.588	36.706	36.961	36.588	36.314	36.706	36.49	36.824	36.745	36.922	36.784	36.529	36.255	35.667	35.176	35.235	35.431	35.373	34.843	34.843	35	35.02	35.196	34.941	35.078	35.275	35.353	35.745	35.882	36.333	36.333	36.706	36.706	36.373	36.725	37	36.863	36.667	36.49	36.608	36.765	36.588	36.627	36	35.667	35.588	35.667
Cell 26	34.638	34.872	34.894	34.915	34.851	34.766	34.638	34.574	34.447	34.511	34.553	35.064	34.83	35	34.574	34.191	33.979	33.745	33.915	33.766	33.319	33.277	33.362	33.043	33.106	33.404	33.319	33.809	33.809	33.894	34	34.617	34.617	35	35	34.83	35.043	35.277	35.277	35.234	34.894	34.872	35.043	34.957	34.766	34.064	33.872	33.979	34.128
Cell 27	40.071	40.571	40.071	40.571	40.714	40.643	40.143	40.143	40	40.429	40.714	40.714	40.643	40.214	39.857	39.286	38.571	38.714	38.786	38.857	38.286	38.643	38.5	38.429	38.714	38.643	38.643	39	39	39.429	39.643	40	40	40.5	40.5	40.571	40.429	40.643	40.571	40.643	40.286	40.357	40.857	40.214	40.5	39.786	39.143	39.571	39.429
Cell 28	35.656	35.803	35.803	35.885	36.033	35.623	35.41	35.623	35.541	35.77	35.705	35.836	35.934	35.656	35.18	34.59	34.23	34.213	34.557	34.262	33.754	33.885	34.115	33.934	34.115	34.131	33.869	34.344	34.164	34.656	34.787	35.23	35.23	35.59	35.59	35.525	35.607	35.951	35.623	35.803	35.393	35.361	35.672	35.623	35.475	35.049	34.639	34.574	34.82
Cell 29	34.918	35.184	35.367	35.367	35.245	35.122	34.796	35.082	35.163	35.286	35.286	35.429	35.245	35.184	34.673	34.306	34	33.735	34.143	34.102	33.306	33.673	33.755	33.469	34.02	33.735	33.571	33.878	33.776	34.286	34.388	34.653	34.653	35.122	35.122	35.122	35.204	35.367	35.388	35.204	34.98	35.041	35.122	35.163	34.857	34.755	34.184	34.102	34.163
Cell 30	36.338	36.515	36.603	36.735	36.706	36.426	36.382	36.5	36.382	36.691	36.588	36.794	36.779	36.574	36.176	35.632	35.044	35.118	35.426	35.132	34.5	34.809	34.985	34.926	35.221	34.941	34.897	35.265	35.044	35.75	35.926	36.206	36.206	36.618	36.618	36.368	36.721	36.912	36.779	36.809	36.588	36.5	36.765	36.544	36.515	36.132	35.647	35.485	35.603
Cell 31	32.216	33.176	32.882	32.902	32.686	32.176	31.941	32.078	32.196	32.235	32.137	32.373	32.412	32.275	32.118	31.569	31.078	31.059	31.196	31.059	30.51	30.549	30.98	31.667	31.49	31.353	30.98	31.294	31.059	31.51	31.686	31.902	31.902	32.176	32.176	32.078	32.118	32.412	32.412	32.373	32.098	32.118	32.059	32.176	31.941	31.49	31.863	32.255	32.196
Cell 32	35.688	35.938	35.875	36	35.625	35.375	35.125	35.438	35.312	35.625	35.5	36.312	36.625	36.188	36.25	35.438	34.625	34.562	34.688	34.375	34	34	34	33.938	34.125	34.062	34.25	34.438	33.938	34.938	35.5	35.375	35.375	35.438	35.438	35.875	35.812	36.312	35.938	35.688	35.625	35.875	35.812	35.75	35.375	35.125	34.875	34.75	34.688
Cell 33	49.049	49.976	49.561	49.171	49.122	48.476	48.122	48.244	47.878	47.988	47.89	50.256	50.122	50.232	49.317	48.329	47.134	47.073	47.171	46.72	45.671	45.939	45.939	46.866	46.963	46.829	47.207	47.329	46.951	48.305	49.11	49.5	49.5	49.305	49.305	48.646	48.78	49.683	49.866	49.451	49.598	49.22	49.451	48.78	48.427	47.671	48.415	49.512	49.659
Cell 34	38.01	38.229	38.094	38.188	38.229	38.125	37.958	38.052	38.052	38.312	38.208	38.333	38.417	38.146	37.76	37.188	36.677	36.667	36.927	36.823	36.323	36.26	36.635	36.49	36.594	36.708	36.594	36.802	36.688	37.24	37.375	37.885	37.885	38.125	38.125	37.958	38.26	38.375	38.25	38.188	38.062	37.917	38.344	38.24	38.125	37.635	37.198	37.01	37.104
Cell 35	48.333	48.333	48.5	48.583	48.917	48.667	48.417	48.5	48.583	48.75	48.833	48.667	48.917	48.5	47.917	47	46.75	46.417	47	46.917	46	46	46.167	46.5	46.5	46.25	46.5	46.833	46.833	46.917	47.667	47.75	47.75	48.167	48.167	47.917	48.333	49	48.583	48.833	48.333	48.333	48.667	48.5	48.417	48.167	47.25	46.667	47.417
Cell 36	35.188	35.42	35.362	35.478	35.435	35.304	35.101	35.478	35.232	35.406	35.464	35.478	35.812	35.638	35.058	34.42	34.087	34.029	34.261	34.116	33.493	33.638	33.754	33.71	33.841	33.87	33.812	34.145	34.072	34.362	34.493	34.783	34.783	35.348	35.348	35.087	35.377	35.681	35.71	35.565	35.087	35.478	35.58	35.319	35.159	34.928	34.275	34.319	34.391
Cell 37	29.857	29.429	29.429	30	29.714	29.429	29.286	29.571	29	29.429	29.286	30	30.143	29.714	29.286	29.286	28.143	28.714	28.714	28.571	27.714	28.429	28.429	28.429	28.571	28.429	28	28.429	28.143	28.714	29	29	29	29.286	29.286	29.429	29.571	29.571	29.714	29.714	29.571	29.571	30.143	29.429	30	29.286	28.571	28.143	28.714
Cell 38	42.425	42.752	42.92	42.947	43.115	42.743	42.602	42.814	42.681	42.947	42.761	43.15	43.053	42.681	42.336	41.628	41.133	41.168	41.531	41.204	40.558	40.973	40.912	40.814	41.115	41.097	40.876	41.389	41.301	41.708	42	42.248	42.248	42.761	42.761	42.593	42.894	43.159	43.124	42.965	42.54	42.699	43.044	42.903	42.814	42.195	41.752	41.487	41.92
Cell 39	40.125	40.575	40.6	40.575	40.675	40.675	40.5	40.75	40.5	40.625	40.6	40.825	40.675	40.5	40.075	39.325	38.975	38.875	39.15	39.175	38.375	38.6	38.85	38.475	38.7	38.5	38.725	39.025	38.925	39.275	39.65	39.8	39.8	40.575	40.575	40.275	40.9	40.7	40.675	40.525	40.35	40.525	40.65	40.675	40.475	39.775	39.35	39.225	39.45
Cell 40	39.328	39.538	39.504	39.689	39.798	39.605	39.277	39.605	39.471	39.697	39.496	39.824	39.765	39.58	39.151	38.454	37.983	37.95	38.345	38.109	37.521	37.647	37.782	37.782	37.882	37.924	37.782	38.168	38.084	38.706	38.723	39.185	39.185	39.58	39.58	39.479	39.605	40.008	39.933	39.697	39.445	39.471	39.824	39.546	39.403	38.992	38.429	38.37	38.555
Cell 41	36.724	37.835	37.606	37.37	37.496	36.945	36.772	37.071	36.795	36.866	36.882	37.591	37.835	37.394	38.181	37.087	36.181	36.047	36.016	35.866	35.409	35.654	35.575	35.26	35.465	35.535	35.638	36.181	35.913	36.748	36.677	36.843	36.843	37.039	37.039	36.811	37.11	37.323	37.228	37.047	36.677	36.677	37.134	36.748	36.724	36.236	36.142	36.559	36.425
Cell 42	49.098	49.614	49.061	49.424	49.636	48.939	48.455	48.409	47.977	48.091	47.773	49.121	49.909	50.091	50.477	49.25	48.106	47.78	47.795	47.409	46.326	46.371	46.273	46.795	46.803	46.545	46.727	46.902	46.583	47.621	47.568	47.894	47.894	48.023	48.023	48.773	48.962	49.038	48.598	48.295	47.705	47.545	47.803	47.432	47.121	46.545	46.288	46.5	47.371
Cell 43	34.213	34.553	34.617	34.553	34.851	34.404	34.191	34.404	34.277	34.574	34.404	34.723	34.553	34.404	33.915	33.596	33.17	33.128	33.426	33.191	32.83	33.043	33.064	33.021	33.191	33.298	33.17	33.362	33.191	33.532	33.83	34.021	34.021	34.553	34.553	34.298	34.489	34.638	34.553	34.532	34.277	34.426	34.489	34.596	34.447	33.957	33.681	33.532	33.574
Cell 44	40.462	41.154	41.019	40.615	40.731	40.077	39.827	40.115	39.788	39.962	39.846	40.942	41.192	41.058	40.731	39.788	39	39.019	38.923	38.788	37.808	38.154	37.846	38.635	38.692	38.635	39.038	39.038	38.731	39.481	39.846	40.212	40.212	40.404	40.404	40.481	40.596	41	40.808	40.788	40.577	40.481	40.558	40.365	39.846	39.385	39.385	39.538	39.327
Cell 45	42.74	45.247	44.416	44.026	43.805	43.351	42.935	43.039	42.961	43.065	42.844	43.065	42.961	42.87	42.299	41.74	41.117	41.117	41.234	41.104	40.662	40.532	40.727	40.584	41.065	41.13	40.675	41.104	41.052	41.519	41.688	42.143	42.143	42.701	42.701	42.481	42.506	43.026	42.896	42.818	42.364	42.403	42.818	42.584	42.455	42.091	41.532	41.403	41.571
Cell 46	37.38	37.493	37.676	37.676	37.718	37.577	37.38	37.521	37.465	37.761	37.606	38.127	38.69	38.141	37.408	36.972	36.366	36.31	36.451	36.437	35.746	35.944	35.93	35.859	36.113	36.127	35.972	36.183	36.197	36.592	36.606	37.085	37.085	37.592	37.592	38.38	38.239	38.225	38.211	38	37.761	37.479	37.845	37.803	37.535	37.113	36.62	36.535	36.718
Cell 47	30.547	30.679	30.811	30.698	30.755	30.623	30.377	30.66	30.453	30.717	30.679	30.868	30.849	30.679	30.264	29.887	29.453	29.642	29.698	29.434	29.132	29.302	29.245	29.245	29.698	29.528	30.151	30.075	29.906	30.321	30.302	30.547	30.547	30.66	30.66	30.642	30.906	31.075	30.849	30.755	30.547	30.528	30.679	30.717	30.472	30.17	30.019	29.811	29.887
Cell 48	34.65	35.45	34.85	35.3	35.05	34.9	34.7	34.4	34.85	34.85	34.7	34.8	34.8	34.4	34.15	33.7	33.2	33.2	33.45	33.5	32.65	33.15	32.85	33.05	33.15	33.55	33.05	33.25	33.25	33.65	33.8	34.3	34.3	34.7	34.7	34.1	34.55	34.8	34.85	34.4	34.4	34.35	34.7	34.4	34.65	33.75	33.45	33.45	33.85
Cell 49	38	38.167	38.167	38.417	38.167	38.167	37.917	38.5	38.417	38.333	38.167	38.5	38.25	38.083	38	37.333	36.917	36.75	37	36.667	36.25	36.417	36.417	36.583	36.5	36.583	36.583	36.833	36.917	37.167	37.417	38	38	38.333	38.333	37.833	38.667	38.5	38.25	38.25	37.917	38.333	38.167	38.167	38.333	37.5	37.333	37.25	37.25
Cell 50	32.183	32.333	32.317	32.383	32.633	32.333	32.183	32.383	32.233	32.533	32.383	32.517	32.567	32.417	32.133	31.5	31.267	31.25	31.467	31.333	30.95	31.067	30.933	31.067	31.233	31.183	31.05	31.367	31.2	31.8	31.783	32.2	32.2	32.45	32.45	32.2	32.567	32.65	32.467	32.533	32.35	32.483	32.617	32.567	32.4	31.983	31.783	31.567	31.6
Cell 51	32.83	32.755	33	33.113	33	32.811	32.774	32.792	32.792	33.019	32.943	33.208	32.925	32.887	32.509	31.962	31.717	31.509	31.868	31.868	31.113	31.396	31.547	31.415	31.547	31.585	31.358	31.755	31.604	32.17	32.264	32.547	32.547	32.868	32.868	32.906	32.981	33.189	33.113	33.019	32.717	32.83	33.226	32.811	32.906	32.736	32.264	32.151	32.189
Cell 52	38.37	38.574	38.519	38.852	38.963	38.333	38.222	38.611	38.5	38.574	38.556	38.778	38.704	38.444	38.241	37.481	37.019	36.889	37.111	37.056	36.704	36.778	37.037	36.648	37.167	36.759	36.778	37.111	37.037	37.426	37.685	38.019	38.019	38.426	38.426	38.222	38.574	38.611	38.741	38.704	38.074	38.296	38.519	38.519	38.574	37.907	37.444	37.519	37.5
Cell 53	37.41	37.213	36.967	37.049	37	36.508	36.295	36.475	36.443	36.508	36.525	38	37.918	37.574	38.066	37.033	35.951	35.836	35.803	35.607	34.984	35.066	35	35.098	35.18	35.426	36.393	36.18	35.869	37.213	37.279	37.066	37.066	37.148	37.148	36.869	37.033	37.213	37.049	37	36.607	36.557	36.967	36.787	36.672	36.098	36.672	36.984	36.656
Cell 54	41.6	42.094	42.012	42.118	42.329	42.059	41.812	42.012	41.776	42.235	42.071	42.224	42.235	42.012	41.635	41.024	40.435	40.365	40.565	40.447	39.788	40.082	40.188	40	40.306	40.118	40.188	40.494	40.388	40.953	41.059	41.494	41.494	41.941	41.941	41.635	42.118	42.282	42.376	42.118	41.765	41.671	42.106	41.871	41.953	41.4	40.953	40.682	40.847
Cell 55	32.853	32.794	32.971	33.029	33.176	32.941	32.676	33.029	32.882	33.118	33.029	33.176	33.176	32.941	32.676	32.176	31.912	31.5	32.118	31.735	31.324	31.529	31.471	31.294	31.765	31.735	31.5	31.647	31.765	32.059	32.147	32.5	32.5	33.029	33.029	32.706	33.265	33.176	32.971	33.118	32.824	32.941	33.059	33.059	32.882	32.559	32.118	32.176	32.059
Cell 56	32.889	33.333	33.222	33.528	33.472	33.444	33.194	33.333	33.194	33.611	33.278	33.444	33.5	33.389	33.167	32.528	32.111	32.167	32.194	32.25	31.639	31.778	32.028	31.833	32.306	31.944	32	32.222	32.306	32.694	32.75	32.833	32.833	33.333	33.333	33.194	33.306	33.722	33.667	33.417	33.417	33.333	33.5	33.278	33.194	32.917	32.556	32.583	32.722
Cell 57	35.543	35.713	35.777	35.947	36.085	35.83	35.617	35.809	35.84	35.915	35.787	35.979	35.904	35.84	35.319	34.883	34.543	34.298	34.574	34.681	33.926	34.16	34.17	33.989	34.309	34.255	34.287	34.426	34.553	34.894	35.011	35.596	35.596	35.745	35.745	35.691	35.66	36.17	35.989	35.989	35.628	35.777	35.883	35.872	35.723	35.16	34.883	34.766	34.947
Cell 58	30.86	31.06	30.98	31.12	31.34	31.18	30.78	31.08	30.7	31.12	31.06	31.2	31.26	31.1	32	31.26	30.32	30.26	30.3	30.3	29.58	29.68	29.74	29.72	29.76	30.1	31.06	30.74	30.42	30.5	30.72	31.08	31.08	31.26	31.26	31.08	31.22	31.52	31.22	31.24	31.18	30.84	31.14	31.2	30.92	30.64	30.3	30.14	30.16
Cell 59	48.135	48.284	48.432	48.716	48.797	48.5	48.135	48.378	48.351	48.703	48.378	48.622	48.473	48.243	47.797	47.176	46.405	46.5	46.757	46.608	45.851	46.243	46.23	46.27	46.581	46.459	46.176	46.689	46.527	47.149	47.23	47.851	47.851	48.284	48.284	48.014	48.243	48.77	48.689	48.676	48.176	48.311	48.716	48.649	48.297	47.662	47.243	46.946	47.257
Cell 60	22.727	23	22.636	22.909	22.909	22.727	22.909	22.727	22.818	22.636	22.636	22.909	23.545	23.273	23.545	22.818	22.545	22.364	22.727	22.455	22	22.182	22	22.091	22.273	22	22.091	22	22.182	22.273	22.091	22.545	22.545	22.818	22.818	22.818	22.727	22.909	23.091	23	22.636	22.727	22.909	22.636	22.727	22.727	22.636	22.273	22.091
Cell 61	33.984	34.23	34.311	34.541	34.508	34.311	34.033	34.328	34.328	34.311	34.361	34.459	34.475	34.148	33.967	33.377	33	32.934	33.23	33.164	32.557	32.77	32.918	32.738	32.885	32.852	32.639	33.049	33.049	33.426	33.475	34.016	34.016	34.377	34.377	34.164	34.41	34.672	34.607	34.459	33.869	34.41	34.344	34.279	34.213	33.705	33.459	33.295	33.344
Cell 62	31.047	31.047	30.884	31.395	31.163	31.163	30.907	31.093	30.953	31.256	30.953	31.349	30.977	30.93	30.628	30.233	29.907	30.023	30.116	29.977	29.977	29.884	29.977	29.837	30.116	29.907	29.837	29.907	29.837	30.372	30.512	30.814	30.814	31.279	31.279	30.837	31.442	31.372	31.279	31	30.977	31.256	31.116	31.163	31.372	30.884	30.372	30.326	30.349
[truncated: 671 more columns]

## Sheet: ExtendedData Fig8B_DOI
Time:	0	0.166898	0.333797	0.500695	0.667594	0.834492	1.00139	1.16829	1.33519	1.50209	1.66898	1.83588	2.00278	2.16968	2.33658	2.50348	2.67038	2.83727	3.00417	3.17107	3.33797	3.50487	3.67177	3.83866	4.00556	4.17246	4.33936	4.50626	4.67316	4.84006	5.00695	5.17385	5.34075	5.50765	5.67455	5.84145	6.00834	6.17524	6.34214	6.50904	6.67594	6.84284	7.00974	7.17663	7.34353	7.51043	7.67733	7.84423	8.01113
Cell 1	31.788	31.273	31.318	31.682	31.803	31.803	32.242	32.409	32.197	32.136	31.924	32.258	32.5	32.152	32.333	32.121	32.333	32.576	32.545	32.909	32.606	32.591	32.288	31.985	31.758	31.515	31.667	31.682	31.364	31.364	31.53	31.591	32.061	32.061	31.864	31.667	31.5	31.5	31.485	31.424	32.167	32.167	32.242	32.455	32.227	31.697	31.636	31.727	31.121
Cell 2	35.466	35.059	34.805	35.305	35.398	35.525	36.017	36.297	36.203	36.034	35.771	36	36.119	36.398	36.381	36.093	36.381	36.449	36.424	36.568	36.475	36.322	36.127	35.847	35.525	35.263	35.441	35.458	35.127	35.127	35.203	35.653	36.161	36.161	35.737	35.314	34.966	34.966	35.22	35.847	36.339	36.339	36.254	36.314	36.22	35.644	35.492	35.398	35
Cell 3	36.36	35.98	35.86	36.24	36.36	36.62	37.04	37.34	37.28	37.02	36.7	37.2	37.16	37.14	37.38	36.96	37.26	37.58	37.44	37.66	37.44	37.34	37.28	37.16	36.7	36.22	36.52	36.46	36.24	36.24	36.2	36.34	36.98	36.98	36.9	36.26	36.06	36.06	36.14	36.24	37.16	37.16	37.06	36.96	36.96	36.46	36.54	36.14	35.92
Cell 4	39.587	39.043	39.13	39.457	39.674	40.022	40.413	40.652	40.717	40.326	40.022	40.543	40.63	40.543	40.696	40.326	40.87	41.065	40.848	41.087	40.87	40.935	40.304	40.239	39.804	39.522	39.565	39.957	39.5	39.5	39.5	39.457	40.065	40.065	40.087	39.609	39.217	39.217	39	39.413	40.457	40.457	40.543	40.478	40.152	39.652	39.609	39.565	39.065
Cell 5	39.963	39.454	39.139	39.148	39.333	39.25	39.519	39.593	40.509	40.361	39.861	39.889	40.037	40.87	40.806	40.324	40.833	41.093	40.444	40.472	40.981	40.935	40.778	40.343	39.944	39.833	39.944	41.139	40.435	40.435	39.963	40	40.944	40.944	40.287	39.593	39.25	39.25	39.5	40.593	40.843	40.843	40.611	41.028	40.519	39.713	40.056	39.88	39.556
Cell 6	40.31	40.103	40.034	40.655	40.655	40.966	41.379	41.655	41.448	41.414	41.103	41.379	41.552	41.448	41.759	41.379	41.586	41.862	41.586	41.966	41.897	42.207	41.483	41.276	40.862	40.517	40.552	40.621	40.241	40.241	40.345	40.517	41.138	41.138	41.034	40.655	40.31	40.31	39.931	40.31	41.517	41.517	41.379	41.724	41.414	40.862	40.621	40.31	39.862
Cell 7	45.815	45.446	45.163	45.891	45.946	46.25	46.717	47.054	46.935	46.717	46.652	46.848	47.043	46.793	46.891	46.685	47.13	47.087	46.946	47.435	47.228	47.283	46.804	46.239	46.402	45.804	45.859	45.967	45.467	45.467	45.609	45.859	46.37	46.37	46.196	45.87	45.587	45.587	45.565	45.663	46.793	46.793	46.598	46.804	46.772	46.054	45.902	45.859	45.457
Cell 8	44.779	44.221	44.104	44.455	44.558	45.091	45.429	45.714	45.416	45.455	45.182	45.545	45.649	45.494	45.675	45.377	45.714	46.013	45.766	46.039	45.831	45.831	45.416	45.221	44.844	44.584	44.597	44.909	44.429	44.429	44.494	44.675	45.117	45.117	45.039	44.351	44.312	44.312	44.234	44.338	45.416	45.416	45.532	45.714	45.312	44.805	44.662	44.481	44.065
Cell 9	43.55	42.912	42.888	43.6	43.875	43.963	44.513	44.575	44.45	44.65	44.2	44.65	44.912	44.85	45.013	44.475	44.662	44.775	44.612	45.075	45.3	45.138	44.6	44.7	44.3	43.537	43.525	44.188	43.45	43.45	43.537	43.625	44.1	44.1	43.925	43.7	43.162	43.162	42.9	43.938	44.412	44.412	44.688	45.037	44.3	43.987	43.925	43.412	42.95
Cell 10	35.171	34.886	34.571	35	35.2	35.343	35.6	35.8	35.514	35.514	35.229	35.4	35.4	37.429	38.2	37.314	36.943	36.771	36.4	36.714	36.314	36.257	36.114	35.657	35.371	35.114	35.714	36.886	35.914	35.914	35.286	35.114	35.6	35.6	35.543	34.943	34.686	34.686	34.657	35.029	35.486	35.486	35.6	35.743	35.4	34.943	34.886	34.886	34.514
Cell 11	48.268	47.789	47.676	48.282	48.437	48.648	48.972	49.437	49.211	49.127	48.859	49.366	49.676	49.169	49.507	49.197	49.775	49.944	49.761	49.93	49.69	49.606	49.296	49.028	48.634	48.028	48.408	48.437	47.873	47.873	47.958	48.141	48.859	48.859	48.69	48.324	47.915	47.915	47.746	48	49.183	49.183	49.239	49.296	49.254	48.521	48.31	48.085	47.718
Cell 12	42.627	42.196	42.157	42.471	42.824	42.902	43.392	43.549	43.725	43.471	43.412	43.608	43.824	43.667	43.745	43.588	43.745	43.941	43.804	44.157	44.333	44.02	43.549	43.412	43.039	42.706	42.745	42.902	42.412	42.412	42.51	42.588	43.196	43.196	43.235	42.843	42.412	42.412	42.333	42.314	43.49	43.49	43.667	43.627	43.588	42.961	42.902	42.588	42.255
Cell 13	35.733	35.233	35.233	35.65	35.867	36.1	36.5	36.617	36.417	36.45	36.1	36.35	36.4	36.4	36.833	36.3	36.7	36.717	36.683	37.033	36.7	36.65	36.283	36.283	35.967	35.7	35.617	35.967	35.567	35.567	35.533	35.517	36.2	36.2	36.1	35.767	35.483	35.483	35.367	35.4	36.5	36.5	36.583	36.633	36.5	36.067	35.767	35.633	35.3
Cell 14	36.733	36.4	36.467	36.7	37.133	37	37.533	37.933	37.7	37.567	37.433	37.6	37.967	37.733	37.833	37.467	37.933	37.833	37.767	38.233	37.933	38.133	37.767	37.633	37.033	37	36.767	36.767	36.667	36.667	36.733	36.9	37.467	37.467	37.267	36.833	36.5	36.5	36.367	36.6	37.667	37.667	37.5	37.667	37.6	36.933	37.033	36.8	36.433
Cell 15	31.282	30.872	30.949	31.051	31.051	31.718	31.692	31.795	31.821	31.538	31.615	31.769	32.026	31.872	31.846	31.744	31.974	32.154	31.846	32.231	32.128	32.154	31.744	31.487	31.436	31.103	31.051	31.333	31.103	31.103	31.026	31.051	31.744	31.744	31.59	31.103	31.077	31.077	30.795	30.974	31.795	31.795	31.692	31.872	31.744	31.308	31.333	31.205	31.026
Cell 16	36.088	35.684	35.719	35.947	36.175	36.439	36.702	36.982	37	36.544	36.649	36.772	37.035	36.772	36.877	36.596	37.053	37.333	37.123	37.439	37.281	37.175	36.842	36.684	36.333	36.018	36.175	36.386	35.842	35.842	35.912	36.035	36.596	36.596	36.421	36.088	35.895	35.895	35.825	35.912	36.842	36.842	36.877	36.772	36.737	36.386	36.193	36.07	35.667
Cell 17	36.756	36.293	36.415	36.732	36.512	36.805	37.244	37.439	37.415	37.073	36.927	37.049	37.22	38.39	38.829	38.171	38.317	38.073	37.976	38.22	37.976	37.854	37.512	37.146	37.122	36.61	36.659	36.927	36.512	36.512	36.195	36.488	37.073	37.073	38.146	37.415	36.951	36.951	36.683	37.902	38.366	38.366	38.098	38.098	37.61	36.976	37	36.805	36.341
Cell 18	43.661	43.435	43.274	43.71	44.097	44.226	44.548	44.952	44.919	44.661	44.387	44.871	45.016	44.774	45.097	44.694	45.226	45.452	45.048	45.274	45.242	45.387	44.823	44.597	44.21	43.984	43.935	44	43.677	43.677	43.629	43.806	44.532	44.532	44.484	43.887	43.629	43.629	43.581	43.661	44.774	44.774	44.935	44.919	44.774	44.145	44.177	43.871	43.5
Cell 19	44.105	43.737	43.566	44	44.342	44.711	45	45.395	45.184	45	44.737	45.382	45.987	45.671	45.579	45.632	45.934	45.974	45.803	46	46.658	46.566	46.039	45.605	45.026	44.934	44.776	45.013	44.5	44.5	45.053	45.079	45.75	45.75	45.408	45.25	45.092	45.092	44.829	45.237	46.25	46.25	46.013	46.026	45.737	45.145	45.066	44.697	44.895
Cell 20	37.328	37.033	36.803	37.328	37.443	37.656	38.016	38.131	38.148	37.918	37.689	37.918	38.148	37.967	37.869	38.082	38.344	38.525	38.23	38.557	38.377	38.492	38.066	37.869	37.508	37.18	37.164	37.426	37.131	37.131	37.016	37.066	37.787	37.787	37.541	37.197	36.836	36.836	37.098	38.508	38.656	38.656	38.689	38.541	38.328	37.525	37.508	37.508	36.918
Cell 21	36.167	36.024	35.786	36.071	36.286	36.143	36.738	37.095	36.833	36.976	36.714	36.714	37.167	37	37.048	36.762	37.095	37.476	37.143	37.429	37.381	37.286	37.024	36.738	36.619	36.024	36.095	36.381	35.976	35.976	36.19	36.167	36.571	36.571	36.452	36.238	35.929	35.929	35.81	35.881	36.762	36.762	36.952	37.048	36.905	36.119	36.405	36.119	35.667
Cell 22	36.933	36.267	36.467	36.667	36.6	37.333	37.4	37.467	37.6	37.2	37.133	37.6	37.333	37.533	37.667	37.6	37.933	37.733	37.667	37.8	37.667	37.667	37.667	37.267	36.667	36.4	37.133	37	37.067	37.067	37	37	37.6	37.6	37.2	36.933	36.267	36.267	36.8	36.6	37.8	37.8	37.333	37.667	37.333	36.867	36.933	36.667	36.467
Cell 23	36.067	35.44	35.2	35.347	35.493	35.613	35.813	36.013	35.827	35.72	35.6	35.72	35.96	35.72	35.76	35.667	36	36.267	35.907	36.16	36	36	35.64	35.627	35.467	34.987	35.16	35.24	34.893	34.893	35.04	34.867	35.467	35.467	35.347	35.027	34.827	34.827	34.773	34.813	35.653	35.653	35.707	35.827	35.6	35.213	35.067	34.84	34.653
Cell 24	32.726	32.065	31.758	31.823	31.823	31.919	31.968	32.032	31.952	31.79	31.548	31.71	31.758	31.419	31.597	31.435	31.597	31.839	31.597	31.774	31.597	31.597	31.258	31.097	31.016	30.484	30.661	30.758	30.355	30.355	30.339	30.516	30.871	30.871	30.903	30.581	30.306	30.306	30.387	30.403	31.161	31.161	31.29	31.177	31.242	30.694	30.548	30.403	30.242
Cell 25	41.647	41.118	40.98	41.176	41.235	41.49	41.725	41.98	42.02	41.627	41.353	41.569	41.804	42.373	42.922	42.569	43.529	43.765	43.353	43.647	43.078	43.078	42.843	42.373	41.902	41.392	41.784	42.765	42.078	42.078	41.647	42.02	42.235	42.235	42.039	41.98	42.529	42.529	42.078	42.039	42.961	42.961	42.824	42.804	42.49	41.784	41.765	41.392	41.196
Cell 26	43.871	43.516	43.161	43.806	44.387	44.29	44.839	45.065	45.161	44.935	44.677	45.097	45.161	44.806	45.323	44.774	45.226	45.419	45.258	45.613	45.387	45.387	44.968	44.871	44.258	44.161	44.097	44.387	43.742	43.742	43.903	44.29	44.71	44.71	44.71	44.032	43.677	43.677	43.71	43.806	44.839	44.839	44.968	45.032	44.968	44.161	44.258	43.903	43.548
Cell 27	44.648	44.074	44.111	44.5	44.907	44.981	45.574	45.889	45.778	45.537	45.444	45.759	45.981	45.574	45.907	45.556	46.185	46.093	45.815	46.278	46.204	46.185	45.759	45.407	45.148	44.704	44.944	45	44.685	44.685	44.722	44.667	45.185	45.185	45.222	44.685	44.37	44.37	44.333	44.407	45.574	45.574	45.759	45.907	45.481	44.907	44.944	44.519	44.13
Cell 28	35.048	34.619	34.619	34.968	35.19	35.206	35.73	35.714	35.73	35.714	35.349	35.619	35.984	35.825	35.841	35.651	36.048	36.079	35.968	36.206	36.222	36.111	35.825	35.667	35.349	34.841	35.095	35.175	34.905	34.905	34.603	34.984	35.444	35.444	35.46	34.921	34.714	34.714	34.619	34.81	35.492	35.492	35.683	35.873	35.492	35.127	35.127	34.905	34.603
Cell 29	31.261	30.783	30.783	31.174	31.478	31.391	31.696	31.957	31.739	31.652	31.565	31.783	31.87	31.783	31.87	31.652	31.826	32.087	31.87	32.348	32.261	32.217	31.913	31.435	31.478	31	31.217	31.348	31.174	31.174	31.13	31.174	31.652	31.652	31.565	30.87	31	31	30.913	31	31.348	31.348	31.739	32.043	31.739	31.304	31.13	31.043	30.87
Cell 30	45.4	45.267	44.8	45.2	45.8	46.067	46.2	46.6	46.267	46.333	46.2	46.533	46.667	46.533	46.733	46.133	46.8	46.8	46.6	46.933	46.867	47.133	46.2	45.8	45.8	45.533	45.6	45.667	45.267	45.267	44.867	45.2	46	46	46.067	45.4	45.267	45.267	45.067	45.133	46.467	46.467	46.4	46.867	46.133	45.733	45.333	45.333	44.933
Cell 31	31.268	31.098	30.927	31.244	31.415	31.61	31.902	32.024	31.951	31.902	31.659	32	32.122	31.732	31.951	31.878	32.268	32.415	32.024	32.341	32.415	32.122	32.195	31.61	31.61	31.244	31.341	31.512	31.22	31.22	31.049	31.195	31.878	31.878	31.61	31.293	31.146	31.146	31.098	31.098	31.756	31.756	31.927	31.976	31.878	31.463	31.439	31.341	30.951
Cell 32	48.13	47.826	47.304	47.826	48.043	48.217	49.043	49.043	49.174	48.913	48.565	50.435	50.522	49.957	50.043	49.652	49.87	49.696	49.739	49.913	49.957	49.739	49.478	48.87	48.957	48.13	48	48.435	47.783	47.783	47.87	48.261	49.783	49.783	49.565	48.478	48.174	48.174	48.13	49.304	51.217	51.217	50.478	50.652	49.913	49.043	49.043	48.348	47.87
Cell 33	48.615	48.317	47.846	48.442	48.913	49.231	49.356	49.894	49.798	49.385	49.125	49.519	49.692	49.337	49.558	49.269	49.856	49.971	49.712	49.962	49.942	49.913	49.356	49.01	48.769	48.356	48.462	48.356	47.942	47.942	47.942	48.029	48.721	48.721	48.769	48.144	47.538	47.538	47.615	47.654	48.865	48.865	48.846	48.99	48.865	48.115	48.125	47.846	47.394
Cell 34	60.853	60.279	59.956	60.882	60.912	61.265	62.103	62.368	62.309	61.882	61.706	62.426	62.544	62.118	62.544	62.147	62.75	63.029	62.559	62.941	62.912	62.794	62.132	62.162	61.426	60.985	61.029	61.265	60.235	60.235	60.721	60.838	61.691	61.691	61.618	60.838	60.485	60.485	61.044	62.912	63.544	63.544	63.309	63.176	62.882	61.662	61.706	61.529	60.412
Cell 35	44.163	43.628	43.488	43.837	44.07	44.233	44.674	44.977	44.442	44.628	45.326	45.651	45.419	45.116	45.023	44.93	45.233	45.186	44.651	45.023	45.023	44.953	45.186	45.279	44.744	44.093	43.86	44.302	43.442	43.442	43.488	43.488	44.14	44.14	44.186	43.535	43.07	43.07	43.047	43.442	44.372	44.372	44.256	44.256	44.302	43.581	43.581	43.419	42.698
Cell 36	52.694	51.918	51.735	52.408	52.571	52.714	53.408	53.796	53.959	53.469	53.265	53.653	53.714	53.735	53.837	53.612	53.98	54.082	53.959	54.265	54.204	54.306	53.694	53.367	52.898	52.327	52.367	52.939	52	52	52.204	52.347	53.347	53.347	52.98	52.367	52.204	52.204	51.939	51.98	53.673	53.673	53.694	53.633	53.612	52.735	52.49	52.388	51.918
Cell 37	44.299	43.649	43.662	44.247	44.429	44.714	45.013	45.338	45.143	45.143	44.974	45.442	45.584	45.273	45.364	44.987	45.701	45.584	45.636	45.688	45.753	45.61	45.221	45.221	44.831	44.26	44.351	44.532	44.039	44.039	43.948	44.156	44.935	44.935	44.623	44.195	43.883	43.883	43.922	44.143	45.312	45.312	45.091	45.182	45.104	44.364	44.325	44.039	43.675
Cell 38	37.838	37.784	37.865	38.108	38.216	38.486	38.676	39	38.973	38.838	38.541	39.216	39.135	38.865	38.892	38.838	39.108	39.189	39.135	39.541	40.243	40.919	40.027	39.486	38.892	38.892	38.73	38.703	38.081	38.081	38.189	38.324	38.865	38.865	38.811	38.243	37.784	37.784	37.757	38	38.973	38.973	38.838	38.946	38.973	38.432	38.243	38	37.649
Cell 39	66.222	65.691	65.432	65.926	66.617	66.852	67.333	67.963	67.593	67.309	67.025	67.741	68.037	67.481	68	67.494	68.074	68.494	68.346	68.901	68.506	68.531	67.691	67.272	66.716	66.296	66.383	66.667	65.975	65.975	65.926	66.333	67.321	67.321	66.963	66.148	65.84	65.84	65.543	66.074	67.444	67.444	67.444	67.827	67.63	66.543	66.383	66.025	65.679
Cell 40	38.826	38.37	38.261	38.478	38.717	38.935	39.348	39.457	39.5	39.239	38.978	39.348	39.609	39.391	39.478	39.391	39.696	39.804	39.674	40.022	39.826	39.696	39.152	39.13	38.783	38.696	38.674	39	38.413	38.413	38.435	38.63	39.022	39.022	38.957	38.63	38.239	38.239	38.5	38.326	39.565	39.565	39.261	39.326	39.435	38.652	38.609	38.543	38.37
Cell 41	35.125	34.417	34.458	34.833	35.083	35.167	35.333	35.5	35.583	35.292	34.958	35.292	35.542	36.583	36.417	36.25	36.125	36.125	35.75	36.083	35.75	35.792	35.583	35.375	35.125	34.375	34.667	34.917	36.167	36.167	35.292	35.417	35.458	35.458	35.292	35.625	35.792	35.792	35.292	36.292	36.583	36.583	36.375	36.25	36.042	35.292	35.292	34.958	34.958
Cell 42	38.035	37.674	37.477	37.616	38.616	38.988	38.988	39.058	38.791	38.512	38.186	38.547	38.465	39.058	38.942	38.547	38.872	38.86	38.674	38.884	38.802	38.814	38.209	38.081	38.488	37.802	37.709	37.791	38.081	38.081	37.57	37.674	38.674	38.674	38.512	38.151	37.977	37.977	37.942	39.267	39.581	39.581	39.047	39.012	38.663	37.965	37.93	38.174	38.047
Cell 43	46.105	45.579	45.368	45.684	46.421	46.316	47.211	47.474	47.053	47.211	46.737	47.263	47.421	47.158	47.211	47.316	47.368	47.474	47.526	47.842	47.263	47.316	47.105	46.789	46.421	46.316	46.105	46.316	45.737	45.737	45.789	45.842	46.632	46.632	46.895	46.105	45.789	45.789	45.789	45.842	46.895	46.895	47.211	47.316	47.316	46.421	45.895	46.211	45.684
Cell 44	36.128	35.702	35.489	35.83	35.957	36.149	36.617	36.745	36.766	36.404	36.277	36.617	36.872	36.66	36.851	36.489	36.872	37.191	36.809	37.128	36.872	36.872	36.574	36.319	36.319	35.809	35.915	36.426	35.681	35.681	35.872	35.979	36.511	36.511	38.574	37.34	36.766	36.766	36.383	36.234	37.043	37.043	36.745	36.872	36.66	36.298	36.128	35.979	35.723
Cell 45	37.167	36.5	36.5	36.667	36.667	36.75	37.5	38.083	38.167	38.25	37.583	37.667	37.75	38.083	38	37.583	38	38.667	38.167	38.25	38.083	38.417	38	37.417	37	37	36.75	36.75	36.833	36.833	36.583	36.667	37	37	37.667	37.5	36.833	36.833	36.833	37.167	38.083	38.083	37.917	37.833	37.75	36.917	37.417	36.75	36.583
Cell 46	46.921	46.395	46.211	46.816	46.974	47.5	47.763	48.079	48.184	47.737	47.658	48.237	48	47.789	48	47.737	48.5	48.421	48.395	48.605	48.263	48.342	47.921	47.579	47.211	46.711	47.026	47.211	46.868	46.868	46.711	46.895	47.605	47.605	47.526	46.921	46.684	46.684	46.342	46.579	47.868	47.868	48	48.105	48	47.079	46.947	47	46.184
Cell 47	49	48.375	48.156	48.688	48.719	49.188	49.719	49.812	49.812	49.875	49.219	51.188	51.406	50.625	50.344	50.031	50.344	50.688	50.344	50.5	50.656	50.594	50	49.625	49.156	48.5	48.656	48.75	48.281	48.281	48.031	48.562	51.375	51.375	50.344	49.062	48.656	48.656	48.75	49.156	50.188	50.188	50.625	52.031	51	49.906	49.594	49.469	48.688
Cell 48	34.087	34.043	33.696	33.957	34.261	34.348	34.587	34.826	34.696	34.696	34.522	34.696	34.891	34.674	34.978	34.848	35.087	35.065	34.826	35.239	35.065	35.152	34.804	34.804	34.304	34	34.652	35.587	34.674	34.674	34.326	34.326	34.587	34.587	34.478	34.261	34.043	34.043	34.022	34.043	34.804	34.804	34.696	35.043	34.696	34.217	34.413	34.087	33.717
Cell 49	42.75	42.208	42.167	42.958	43	43.042	43.375	43.75	43.833	43.333	43.25	43.583	43.917	43.542	43.958	43.375	43.625	44.25	43.917	44.417	44.167	44.083	43.625	43.333	43	42.667	42.583	42.917	42.708	42.708	42.417	42.75	43.125	43.125	43.167	42.625	42.333	42.333	42.375	42.25	43.167	43.167	43.792	43.708	43.708	42.542	43.083	42.708	42.083
Cell 50	47.673	47.055	47.145	47.527	47.818	47.909	48.527	48.873	48.745	48.309	48.018	48.636	48.782	48.527	48.8	48.455	48.945	49.127	48.891	49.182	49.255	49.164	48.527	48.036	47.855	47.618	47.636	48.055	47.255	47.255	47.4	47.673	48.382	48.382	48.091	47.455	47.236	47.236	47.018	47.273	48.491	48.491	48.4	48.545	48.509	47.636	47.655	47.673	46.927
Cell 51	37.667	37.31	37.048	37.381	38.548	39.476	39.571	39.452	39.048	39	38.619	38.762	39.095	38.667	38.69	38.595	38.81	38.976	38.571	38.952	39.119	38.81	38.548	38.476	38	37.667	37.738	37.905	37.286	37.286	37.5	37.595	38.238	38.238	38.119	37.429	37.405	37.405	37.286	38.786	39.405	39.405	39.095	39.095	38.81	38.262	38.095	37.81	37.548
Cell 52	49.2	49	48.933	49.2	48.933	49.8	50.133	51	50.667	50	49.533	50.6	50.667	52	52.267	51.6	51.6	51.6	50.667	51.533	51.067	51.067	50.4	50.2	49.933	48.933	49.267	49.4	49.133	49.133	48.867	51.267	52.133	52.133	50.933	50.067	48.733	48.733	48.933	51	51.8	51.8	51.133	51.2	50.8	49.8	49.733	49.533	49
Cell 53	54.458	53.417	53.104	53.792	53.729	54.708	55.896	56.146	55.5	55.167	54.708	55.083	55.729	56.208	56.167	55.708	56.125	55.812	55.583	57.104	56.938	56.417	55.792	55.125	54.521	54.375	55.125	55.146	54.521	54.521	54.062	55.146	56.521	56.521	55.458	54.708	53.938	53.938	53.542	54.229	56.375	56.375	56.125	57	56.917	55.708	55.417	54.708	54.312
Cell 54	51.619	51.238	50.857	51.714	51.905	52.286	52.81	53.048	53	52.952	52.333	52.81	53.238	52.81	53.095	52.619	53.381	53.429	53.333	53.857	53.238	53.476	52.81	52.524	52.19	51.762	51.429	51.952	51.143	51.143	51.429	51.952	52.429	52.429	52.238	52	51.667	51.667	51.095	51.429	52.524	52.524	52.524	52.857	52.81	52.048	51.714	51.714	51
Cell 55	46.824	46.882	46.235	47.059	47.235	47.353	47.647	48	47.941	47.706	47.706	48.118	48.412	48.176	47.882	48.588	48.353	48.471	48.118	48.471	48.353	48.529	48.235	47.765	47.529	47	47.176	47.118	47	47	46.824	47	47.824	47.824	48	47.059	46.882	46.882	46.471	46.647	47.765	47.765	48	48.176	47.882	47.118	47.235	46.941	46.588
Cell 56	46.156	45.444	45.6	46.822	46.756	46.844	46.889	47.244	47.244	46.689	46.289	46.622	47	46.622	46.8	46.533	47.244	47.756	48.156	48.044	47.889	47.756	46.667	46.8	46.467	46.956	46.822	46.756	46.089	46.089	45.8	46	46.533	46.533	46.378	45.778	45.511	45.511	45.178	45.333	46.489	46.489	46.4	46.689	47.756	46.956	46.778	46.111	45.356
Cell 57	42.434	42	41.962	42.226	42.509	42.717	43.019	43.283	43.189	43.34	42.943	43.208	43.302	43.208	43.264	43.075	43.736	43.981	43.66	43.925	43.698	43.755	43.226	43	42.868	42.358	42.396	42.717	42.113	42.113	42.019	42.434	42.868	42.868	42.755	42.151	41.925	41.925	41.962	42.038	43.132	43.132	43.132	43.377	43.094	42.528	42.453	42.396	41.962
Cell 58	38.083	37.875	38.083	38.5	38.5	38.625	39.542	39.583	39.208	39.167	39.083	39.375	39.5	39.042	39.25	39.125	39.375	39.667	39.5	39.875	39.292	39.583	39.458	38.75	38.542	38.542	38.417	38.417	38.458	38.458	38.167	38.5	39	39	39.083	38.292	38.458	38.458	38.292	38.292	39.25	39.25	39.083	39.292	39.208	38.667	38.625	38.417	37.833
Cell 59	57.625	56.917	56.889	57.375	57.931	58.431	58.833	59	59.125	58.792	58.417	58.944	58.958	58.847	59.083	58.819	59.278	59.569	59.194	59.778	59.569	59.458	58.806	58.667	58.292	57.833	57.986	58.097	57.153	57.153	57.611	57.667	58.333	58.333	58.278	57.472	57.347	57.347	57.153	57.486	58.847	58.847	58.889	58.986	58.639	58.097	57.875	57.708	57.042
Cell 60	45.5	45.182	44.886	45.273	45.205	45.705	46.182	46.273	46.227	46.068	46.023	46.295	46.5	46.182	46.227	46.205	46.545	47	46.432	46.955	46.659	46.568	46.023	45.841	45.795	45.159	45.364	45.591	44.864	44.864	45.136	45.205	45.864	45.864	45.773	45.523	44.591	44.591	45.091	45.182	46.227	46.227	46.205	46.5	46.182	45.432	45.386	45.136	44.636
Cell 61	46.091	45.636	45.727	45.909	46.545	46.727	47	47.364	47.273	47.455	46.727	47.455	47.364	47.273	47.455	46.818	47.636	47.909	47.455	47.818	47.545	47.636	47.091	47	46.636	46	46.273	46.636	46	46	46.273	46.273	47.182	47.182	46.636	46.273	46.091	46.091	45.818	46	47.091	47.091	46.818	47.364	46.909	46.636	46.273	46.091	45.818
Cell 62	50.169	49.675	49.286	49.701	49.792	50.091	50.39	50.649	50.468	50.299	50.494	50.935	50.831	50.312	50.636	50.273	51.286	51.364	51.091	51.182	51.078	50.818	50.039	49.909	50.312	49.558	49.468	49.519	48.961	48.961	48.909	48.987	50.442	50.442	50.026	49.519	48.87	48.87	48.909	49.779	50.455	50.455	50.455	50.753	50.416	49.364	49.169	48.961	48.299
Cell 63	41.318	40.909	40.932	41.591	41.409	41.659	42.386	42.25	42.205	41.955	41.659	42.159	42	42	41.955	41.841	42.25	42.477	42.341	42.432	42.341	42.273	42.114	41.773	41.523	41.182	41.068	41.318	40.795	40.795	40.818	41.295	41.614	41.614	41.591	41.159	40.614	40.614	40.727	41.045	41.818	41.818	41.864	41.932	41.955	41.273	41.409	40.977	40.864
Cell 64	46.862	46.103	46.155	46.5	46.914	46.828	47.414	47.672	47.569	47.517	47.19	47.638	47.776	47.5	47.741	47.241	47.793	47.862	47.603	48.259	48.138	48	47.362	47.172	46.862	46.603	46.586	46.655	46.397	46.397	46.379	46.483	47.259	47.259	47.155	46.569	46.103	46.103	45.983	46.31	47.724	47.724	47.207	47.569	47.379	46.966	46.81	46.328	45.948
Cell 65	46.474	46.211	45.803	46.132	46.447	46.579	47.026	47.158	47	46.763	46.842	47.039	47.132	46.882	47.092	47.079	47.197	47.395	47.079	47.474	47.487	47.382	46.882	46.829	46.513	46.013	46.145	46.263	45.789	45.789	45.763	45.987	46.895	46.895	46.671	46.066	45.5	45.5	45.618	47.934	48.092	48.092	48.013	47.75	47.526	46.868	46.711	46.276	45.75
Cell 66	46.394	45.909	45.697	46.364	46.364	46.818	47.121	47.545	47.485	47.273	46.909	47.364	49.364	48.242	48.121	47.697	48.091	48.333	47.848	48.394	48.061	48	47.727	47.152	46.485	46.697	46.545	46.727	46.03	46.03	46.091	46.515	47	47	46.848	46.394	46.182	46.182	46	47.606	48.03	48.03	47.879	47.818	47.545	46.848	46.848	46.394	46.152
Cell 67	51.746	51.282	50.986	51.577	51.845	52.085	52.634	53.268	52.761	52.606	52.507	52.915	52.915	52.732	52.972	52.493	53.254	53.408	52.845	53.465	53.352	53.197	52.746	52.592	52.099	51.592	51.676	52.085	51.535	51.535	51.437	51.507	52.662	52.662	52.254	51.761	51.394	51.394	51.282	51.408	52.718	52.718	52.789	52.901	52.901	52	51.944	51.718	51.099
Cell 68	47.462	47	47.115	47.577	47.962	48.115	48.5	48.692	48.962	48.615	48.269	48.962	49.115	48.731	49	48.808	49.231	49.115	48.769	49.346	49.115	49.231	48.423	48.308	48.115	47.5	47.538	47.885	47.385	47.385	47.269	47.731	48.385	48.385	48.192	47.731	47.423	47.423	47.231	47.654	48.808	48.808	48.654	48.731	48.538	47.962	47.923	47.654	47.154
Cell 69	52.061	51.576	51.273	51.727	52.091	52.424	52.818	53	53.606	53.848	52.939	53.273	53.242	53.273	53.545	53.091	53.455	53.848	53.848	53.97	53.667	53.485	52.939	52.515	51.939	51.727	51.97	52.636	52.03	52.03	51.818	52.576	53.303	53.303	52.818	52.03	51.485	51.485	51.848	53.212	54.121	54.121	53.606	53.818	53.364	52.515	52.03	52.424	51.818
Cell 70	47.658	47.184	47	47.474	47.816	48.026	48.316	48.684	49.342	49.868	49.105	49.158	49.132	48.816	48.842	48.368	49.053	49.368	49.079	49.211	49.211	49.105	48.553	48.605	47.868	47.447	47.553	47.816	47.368	47.368	47.447	47.737	48.237	48.237	48.053	47.632	47	47	47.079	48.526	49.605	49.605	49.263	49.263	48.895	48.026	48.053	47.737	47.368
Cell 71	50.071	49.571	49.333	49.905	50.119	50.452	50.643	51.19	50.905	50.69	50.476	50.738	50.952	50.571	50.786	50.786	51.19	51.286	51.19	51.357	51.286	51.19	50.81	50.214	50.048	49.595	49.595	50.048	49.19	49.19	49.31	49.738	50.333	50.333	50.214	49.69	49.333	49.333	49.238	49.786	50.786	50.786	50.952	50.976	50.833	49.667	50.024	49.738	48.976
Cell 72	37.944	37.5	37.889	37.944	38	38.667	38.778	39.111	38.944	38.667	38.5	38.944	39.111	38.667	38.944	38.833	39.111	39.111	39	39.333	39	39.111	38.556	38.778	38.333	38.167	38.278	38.333	37.722	37.722	37.833	38.167	38.5	38.5	38.611	38.056	37.833	37.833	37.889	37.722	38.611	38.611	38.778	38.944	39.056	38.222	38.111	38.278	37.5
Cell 73	47.587	47	47.196	47.587	47.63	48.065	48.391	48.913	48.587	48.435	48.348	48.348	48.696	48.587	48.674	48.522	49	49.261	48.978	49.37	48.935	49.217	48.435	48.478	48.109	47.435	47.652	48.022	47.435	47.435	47.435	47.717	48.391	48.391	48.087	47.435	47.348	47.348	47.326	47.587	48.826	48.826	48.739	48.804	48.674	47.891	47.761	47.37	47.196
Cell 74	51.044	50.647	50.485	50.912	51.338	51.456	52.235	52.426	52.162	51.971	51.691	52.147	52.191	52.132	52.25	52.029	52.456	52.574	52.426	52.794	52.559	52.529	52.309	51.794	51.412	51.088	51.074	51.265	50.853	50.853	50.912	50.926	51.676	51.676	51.721	50.926	50.75	50.75	50.529	50.706	52.147	52.147	52.059	52.25	51.926	51.132	51.176	50.956	50.456
Cell 75	46.862	46.241	45.966	46.862	46.862	47.379	47.69	47.931	47.793	48.034	47.345	47.828	47.862	47.724	47.724	47.724	48.172	48.31	48.241	48.31	48.379	47.966	47.517	47.759	47.31	46.862	46.759	46.931	46.517	46.517	46.828	46.655	47.655	47.655	47.517	47	46.345	46.345	46.552	46.552	47.586	47.586	47.897	47.862	47.793	47.103	46.828	46.931	46.379
Cell 76	44.824	44.529	44.382	44.824	44.912	45.147	45.824	46.147	46.088	45.618	45.412	45.824	45.735	45.588	45.971	45.824	45.941	46.265	46.176	46.324	46.088	46.176	45.647	45.471	45.176	44.794	44.853	45.029	44.5	44.5	44.588	44.765	45.618	45.618	45.441	44.971	44.529	44.529	44.324	44.529	45.765	45.765	45.588	45.647	45.382	45.235	44.794	44.765	44.294
Cell 77	33.275	32.925	32.825	32.875	33.225	33.25	33.5	33.525	33.65	33.85	33.525	33.75	33.825	33.425	33.75	33.675	33.975	33.95	33.975	34	33.775	34.025	33.65	33.45	33.2	32.975	33.1	33.3	32.9	32.9	32.9	32.925	33.475	33.475	33.275	33	32.6	32.6	32.75	33	33.575	33.575	33.7	33.8	33.575	33.05	33.05	32.9	32.775
Cell 78	40.308	39.954	39.954	40.338	40.446	40.692	41.092	41.308	41.277	41.031	40.754	41.123	41.323	41.031	41.354	41.246	41.292	41.523	41.585	41.877	41.569	41.538	41.215	40.985	40.738	40.338	40.308	40.646	40.077	40.077	40.215	40.338	40.877	40.877	40.738	40.354	39.954	39.954	39.846	40.123	40.938	40.938	41.123	41.154	41	40.385	40.415	40.338	39.892
Cell 79	32.656	32.281	32.031	32.375	32.531	32.719	33.062	33.031	33.031	32.844	33	32.875	32.969	32.844	32.875	32.562	32.969	33	32.906	33.469	33.375	33.188	32.906	32.656	32.562	32.344	32.375	32.406	32.312	32.312	32.25	32.438	32.75	32.75	32.75	32.531	32.219	32.219	31.969	33.375	33.875	33.875	33.656	33.438	33.25	32.688	32.812	32.469	32.156
Cell 80	34.083	33.75	33.5	33.833	34.25	34.25	34.375	34.833	35	34.583	34.292	34.542	34.708	34.708	34.708	34.458	34.708	35.292	34.875	35.208	35.083	35.167	34.75	34.5	34.333	34.042	33.958	34.333	33.875	33.875	33.792	33.875	34.583	34.583	34.375	34.167	33.75	33.75	33.583	33.792	34.542	34.542	34.667	34.792	34.667	34.167	33.917	33.917	33.833
Cell 81	48.449	47.898	47.776	48.286	48.755	49.102	49.245	49.469	49.449	49.306	48.939	49.694	49.592	49.265	49.612	49.367	49.776	49.898	49.776	50.245	50.184	49.816	49.449	49.082	48.714	48.184	48.735	48.755	48.102	48.102	48.286	48.388	49.02	49.02	49.02	48.388	48	48	47.755	48.184	49.469	49.469	49.224	49.51	49.286	48.633	48.633	48.122	47.816
Cell 82	59.842	59.053	58.807	59.667	59.737	60.175	60.439	61.193	60.825	60.772	60.333	60.632	61.07	60.614	60.772	60.632	60.895	61.333	60.947	61.439	61.175	61.368	60.421	60.439	60	59.211	59.351	59.544	58.965	58.965	59.263	59.316	60.14	60.14	60.035	59.175	58.93	58.93	58.842	59.14	60.404	60.404	60.368	60.772	60.246	59.579	59.404	59.281	58.719
Cell 83	61.811	61.126	61	61.724	62.079	62.071	62.614	63.039	62.937	62.559	62.213	62.583	63.016	62.677	62.945	62.417	63.15	63.425	63.197	63.496	63.22	63.189	62.63	62.102	61.567	61.142	61.307	61.622	60.85	60.85	60.874	61.205	62.031	62.031	61.969	61.213	60.717	60.717	61.26	63.472	63.913	63.913	64.094	63.906	63.496	62.449	62.307	61.843	61.15
Cell 84	38.381	38.024	37.833	38.262	38.595	38.714	39.286	39.381	39.286	39.214	38.905	39.19	39.405	39.024	39.405	39.167	39.5	39.643	39.31	39.667	39.81	39.429	39.286	38.952	38.762	38.286	38.357	38.524	38.286	38.286	38.071	38.476	38.786	38.786	38.857	38.548	38.143	38.143	38.048	38.333	38.952	38.952	39.262	39.19	39.119	38.619	38.381	38.429	38
Cell 85	54.892	54.337	54.108	54.952	55.301	55.578	55.928	56.446	56.217	56.036	55.771	56.193	56.373	56.108	56.434	56.133	56.566	56.771	56.422	56.892	56.94	56.627	56.193	55.843	55.373	55.229	55.072	55.325	54.578	54.578	54.687	55.036	55.783	55.783	55.458	54.892	54.494	54.494	54.494	54.687	56.048	56.048	56.169	56.277	55.843	55.169	55.048	54.795	54.373
Cell 86	57.408	56.653	56.592	57.327	57.694	58.041	58.286	58.898	58.653	58.51	58.143	58.816	58.714	58.429	58.694	58.571	59	59.204	58.98	59.184	59.041	59.327	58.857	58.429	57.796	57.388	57.429	57.796	56.735	56.735	56.939	57.408	58.265	58.265	57.939	57.245	56.857	56.857	56.796	56.98	58.224	58.224	58.388	58.551	58.592	57.51	57.51	57.184	56.551
Cell 87	45.824	45.176	45	45.544	45.735	45.897	46.265	46.691	46.647	46.426	46.147	46.559	46.676	46.5	46.824	46.515	46.838	47.029	46.838	47.25	47.118	47.059	46.603	46.353	46	45.618	45.647	46.029	45.265	45.265	45.397	45.662	46.206	46.206	45.956	45.765	45.191	45.191	45.265	45.441	46.353	46.353	46.368	46.662	46.485	45.706	45.809	45.456	45.324
Cell 88	49.885	49.327	49.231	49.673	49.885	50.519	50.635	50.846	50.788	50.769	50.462	50.712	51.269	50.865	50.827	50.904	51.365	51.212	51.25	51.308	51.404	51.365	51	50.904	50.212	49.923	50.096	50.115	49.462	49.462	49.423	49.846	50.635	50.635	50.519	49.923	49.365	49.365	49.231	49.462	50.731	50.731	50.827	51.096	50.923	50.212	50.038	49.692	49.365
Cell 89	38.787	38.34	38.319	38.638	39.043	39.34	39.447	39.596	39.766	39.66	39.362	39.766	39.872	39.809	39.83	39.638	39.936	40.043	40.064	40.149	40.234	40.213	39.894	39.596	39.468	38.894	38.851	39.277	38.851	38.851	39	39.021	39.447	39.447	39.319	39.043	38.596	38.596	38.66	38.809	39.872	39.872	39.702	39.681	39.851	39.149	39	38.894	38.404
Cell 90	50.208	49.625	49.625	50.042	50.667	50.458	51.125	51.417	51.375	51.125	50.667	51.542	51.25	51.333	51.333	51	51.75	51.667	51.5	51.583	51.667	51.917	51.333	51.167	50.833	50.125	50	50.75	50	50	49.958	50.25	50.792	50.792	50.875	50.167	49.667	49.667	49.667	50.167	51.333	51.333	51.042	51.5	51	50.625	50.833	50.042	49.708
Cell 91	38.5	38.167	37.778	38.556	38.556	39	39.278	39.5	39.333	39.167	38.944	39.333	39.278	39.111	39.222	38.944	39.278	39.722	39.556	39.611	39.444	39.556	39.5	39.167	38.611	38.556	38.333	38.556	38.278	38.278	38.333	38.444	39	39	39.222	38.5	38.278	38.278	38	37.944	39.056	39.056	39.222	39.389	38.889	38.778	38.333	38.5	38
Cell 92	47.412	46.882	46.824	47.353	47.588	47.765	48.294	48.647	48.588	48.176	48.176	48.588	48.529	48.529	48.471	48.235	49.059	48.882	48.706	49.118	49.118	49.059	48.176	48.353	47.882	47.765	47.824	47.706	47.059	47.059	47.471	47.647	48.118	48.118	47.824	47.353	47.059	47.059	47.529	48.941	49.353	49.353	48.941	48.706	48.471	47.824	47.882	47.471	46.882
Cell 93	56.054	55.514	55.27	55.622	56.27	56.703	56.838	57.568	57.378	57.054	57.081	57.459	57.081	57.27	57.135	56.946	57.649	57.946	57.378	57.757	57.757	57.486	57	57.216	56.459	55.973	55.973	56.297	55.541	55.541	55.622	56.297	56.865	56.865	56.757	55.892	55.622	55.622	55.27	55.784	57.162	57.162	57.108	57.27	56.838	56.162	56.297	55.676	55.405
Cell 94	46.818	46.455	46.273	46.818	47.091	47.273	47.727	48	48.273	47.727	47.636	47.909	47.818	48	48.273	47.455	48.182	48.455	48.091	48.364	48.455	48.091	48	47.364	47.273	46.818	46.909	47.273	46.909	46.909	46.545	46.818	47.364	47.364	47.273	47	46.364	46.364	46.273	46.727	47.727	47.727	48	48.182	47.727	47.091	46.909	46.818	46.545
Cell 95	58.65	58.133	58.017	58.833	58.933	59.25	59.783	59.983	60.183	59.783	59.5	60.05	59.983	59.667	60.05	59.867	60.217	60.683	60.367	60.567	60.717	60.617	60.033	59.683	59.35	58.917	58.867	59.1	58.45	58.45	58.417	58.867	59.383	59.383	59.3	58.85	58.267	58.267	58.217	58.417	59.95	59.95	59.933	59.633	59.767	58.767	58.8	58.45	57.967
Cell 96	41.3	40.85	40.825	41.125	41.25	41.5	41.85	42.175	42.225	41.875	42.025	42.225	41.975	41.925	41.975	41.85	42.4	42.35	42.125	42.55	42.525	42.55	42.025	41.975	41.425	41.2	41.2	41.45	40.975	40.975	40.95	40.975	41.85	41.85	41.6	41.175	40.85	40.85	40.725	41.25	42.05	42.05	42	42.025	41.925	41.3	41.4	41.25	40.675
Cell 97	37.167	36.917	37	36.75	37.333	37.583	37.917	37.667	37.917	37.75	37.667	38	38.083	37.833	38	37.917	38.167	38.833	38.5	38.5	38.25	38.333	37.917	37.75	37.5	37.083	37.417	36.833	36.917	36.917	36.833	37.417	37.667	37.667	37.833	37.083	36.917	36.917	36.833	36.667	37.833	37.833	37.5	38	38	37.25	37.417	37	36.583
Cell 98	42.375	41.938	41.854	42.146	42.75	43	43.146	43.438	43.333	43.396	42.729	43.333	43.292	43.667	43.25	43.271	43.5	43.542	43.812	43.958	43.562	43.667	43.146	42.896	42.562	42.146	42.104	42.854	42.625	42.625	42.208	42.667	42.979	42.979	42.771	42.125	42.146	42.146	42.396	43.521	44.271	44.271	43.667	43.812	43.438	42.771	42.729	42.188	41.771
Cell 99	27.536	27.357	27.286	27.643	27.5	27.607	28	28	28.286	27.929	27.857	27.964	28.107	27.929	28.286	27.857	28.321	28.286	28.429	28.5	28.286	28.25	27.929	28.107	27.714	27.5	27.429	27.821	27.5	27.5	27.5	27.714	27.821	27.821	27.571	27.75	27.464	27.464	27.571	27.25	27.929	27.929	28.071	28.214	27.893	27.679	27.571	27.429	27.321
Cell 100	41.625	40.929	41.018	41.446	41.518	41.768	42.036	42.411	42.304	42.232	42	42.464	42.375	42.357	42.357	42.214	42.786	42.929	42.536	43.018	42.714	42.696	42.393	42.125	41.732	41.518	41.536	41.857	41.357	41.357	41.607	41.571	42.179	42.179	42.125	41.589	41.25	41.25	41.214	41.179	42.304	42.304	42.375	42.536	42.125	41.75	41.571	41.357	41.018
Cell 101	36	35.558	35.628	35.814	35.884	36.256	36.349	36.651	36.605	36.395	36.349	36.767	36.721	36.535	36.628	36.372	36.86	36.907	36.86	36.977	36.953	36.721	36.395	36.605	36.163	35.674	35.907	36.186	35.628	35.628	35.674	36.047	36.326	36.326	36.326	35.884	35.628	35.628	35.605	35.698	39.116	39.116	38.256	37.884	37.372	36.465	36.419	36.349	35.953
Cell 102	35.39	35	34.878	35.415	35.39	35.488	35.927	35.976	35.927	35.537	35.683	35.927	36.122	36	35.902	35.829	36.049	36.293	36.024	36.415	36.22	36.341	35.707	35.854	35.463	35.244	35.268	35.146	34.976	34.976	35.195	35.195	35.829	35.829	35.512	35.073	35.122	35.122	35.073	35.171	35.902	35.902	35.732	36.098	35.634	35.415	35.366	35.244	35.049
Cell 103	39.194	39.065	38.71	38.839	39.323	39.323	40	40.161	39.903	39.774	39.581	39.968	40.065	39.935	40.194	39.903	40.194	40.387	40.194	40.323	40.065	40.161	39.968	39.484	39.323	38.968	38.903	39.387	38.71	38.71	38.839	39.161	39.484	39.484	39.484	39.129	38.839	38.839	38.968	38.839	39.968	39.968	39.935	40.129	39.839	39.355	39.323	39.161	38.903
Cell 104	26.867	26.533	26.667	27	26.733	26.8	27.2	27.467	27.6	27	27.133	27.2	27.467	27.133	27.467	27.467	27.733	27.8	27.533	27.867	27.733	27.667	27.267	27.333	27.2	27	26.667	26.933	26.667	26.667	26.733	26.667	27.067	27.067	27.133	27	26.667	26.667	26.6	26.867	27.333	27.333	27.533	27.333	27.467	26.8	26.8	26.733	26.667
[truncated: 671 more columns]

## Sheet: ExtendedData Fig8B_KCl
Time:	0	0.166898	0.333797	0.500695	0.667594	0.834492	1.00139	1.16829	1.33519	1.50209	1.66898	1.83588	2.00278	2.16968	2.33658	2.50348	2.67038	2.83727	3.00417	3.17107	3.33797	3.50487	3.67177	3.83866	4.00556	4.17246	4.33936	4.50626	4.67316	4.84006	5.00695	5.17385	5.34075	5.50765	5.67455	5.84145	6.00834	6.17524	6.34214	6.50904	6.67594	6.84284	7.00974	7.17663	7.34353	7.51043	7.67733	7.84423	8.01113
Cell 1	21.3	21.25	21.025	21.05	21.075	21.05	20.975	20.925	20.975	21.325	20.925	20.8	20.8	20.8	20.95	21.05	20.925	21.2	21.525	21.65	21.375	21.625	21.375	21.325	21.35	21.25	21.15	21.225	21.275	21.225	21.25	21.075	20.975	20.825	20.825	20.625	20.825	20.85	20.8	20.875	21.75	23.625	24.175	24.475	24.5	25.025	25.1	25.1	25.025
Cell 2	31.425	31.225	31.25	30.975	31	31.05	30.875	30.5	31.025	31.2	30.825	30.625	30.425	30.425	30.925	31.15	31.075	31.525	31.9	31.85	31.7	31.85	31.5	31.75	31.6	31.3	31.45	31.425	31.3	31.35	31.55	31.225	30.85	30.8	30.85	30.5	30.875	30.825	30.75	30.75	31.075	31.875	31.7	31.625	31.875	32.175	32.3	32.375	32
Cell 3	24.392	24.176	24.176	23.961	23.882	24	23.49	23.412	23.941	24.137	23.902	23.412	23.824	23.824	23.961	24.039	24.078	24.176	24.706	24.549	24.608	24.647	24.51	24.333	24.529	24.471	24.314	24.235	24.137	24.137	24.275	24.118	23.804	23.765	23.765	23.765	23.784	23.941	23.745	23.745	24	24.549	24.176	24.098	24.373	24.588	24.784	24.745	24.745
Cell 4	27.158	27.053	27.035	26.93	26.982	26.842	26.754	26.702	26.702	27.018	26.772	26.456	26.456	26.456	26.912	27.053	26.912	27.211	27.491	27.509	27.404	27.228	27.421	27.298	27.281	27.246	27.07	27.246	28.526	28.228	27.807	27.561	27.228	27	26.93	26.754	26.772	27.035	26.754	26.895	26.947	27.088	27	27.246	27.263	27.404	27.491	27.895	27.737
Cell 5	30.102	30.068	29.966	29.661	29.763	29.695	29.949	30.424	30.763	30.373	29.847	29.407	29.424	29.424	29.746	29.847	29.881	30.169	30.492	30.712	30.322	30.576	30.373	30.322	30.39	30.085	30.051	30.034	30.186	29.966	30.136	30.068	29.576	29.458	29.441	29.237	29.644	29.661	29.424	29.729	29.576	30.119	29.746	29.814	30.186	30.441	30.627	30.712	30.458
Cell 6	30.574	30.295	30.279	30.098	30.951	30.623	30.984	30.803	30.754	30.689	30.197	29.852	29.836	29.836	30.213	30.377	30.213	30.59	30.934	31.016	30.738	30.885	30.738	30.656	30.623	30.541	30.508	31.377	31.738	30.951	30.934	30.607	30.098	29.836	29.934	29.77	29.885	30	29.787	29.885	30.164	30.197	30.164	30.246	30.393	30.82	31.049	31.016	30.77
Cell 7	25.086	25.241	25.086	24.845	24.862	24.776	26.086	25.862	26.828	26.172	25.431	25.017	24.948	24.948	25.19	25.207	25.086	25.328	25.724	25.724	25.603	25.586	25.466	25.5	25.362	25.379	25.379	25.948	25.741	25.552	25.655	25.241	24.966	24.879	24.672	24.638	24.81	24.983	24.759	24.707	25.086	25.121	24.983	24.897	25.207	25.534	25.672	25.603	25.69
Cell 8	25.102	24.949	24.857	24.755	24.796	24.724	24.673	24.592	24.837	25.061	24.643	24.398	24.418	24.418	24.684	24.888	24.918	25	25.296	25.429	25.173	25.347	25.367	25.296	25.245	25.143	24.908	25.01	25.194	25.388	26.214	25.561	25.071	24.918	24.724	24.633	24.765	24.837	24.612	24.633	24.959	26.898	28.327	29.633	30.194	30.765	30.918	30.439	30.929
Cell 9	31.244	30.989	30.933	30.756	31.322	31.2	31.744	31.467	31.567	31.511	30.9	30.578	30.456	30.456	30.922	30.9	31	31.144	31.511	31.544	31.389	31.478	31.367	31.322	31.133	31.033	31.178	31.789	31.956	31.689	31.567	31.2	30.767	30.678	30.589	30.4	30.733	30.833	30.244	30.511	30.9	31.711	31.633	31.6	31.733	31.967	32.222	32.133	31.911
Cell 10	25.5	25.175	25.25	25	25	25.175	24.875	24.725	25.075	25.125	25.075	24.725	24.925	24.925	24.925	25.075	25	25.2	25.55	25.775	25.525	25.425	25.325	25.2	25.45	25.25	25.25	25.125	25.225	25.325	25.3	25.15	24.85	24.95	24.7	24.65	25	24.95	24.675	24.875	25	25.175	25.025	25.175	25.25	25.55	25.75	25.95	25.725
Cell 11	28.113	27.877	28.009	27.83	27.698	27.915	29.358	29.698	29.972	29.538	28.774	28.255	28.085	28.085	28.321	28.368	28.34	28.5	28.708	28.887	28.651	28.547	28.538	28.434	28.406	28.245	28.189	28.264	28.17	29.708	29.632	29.113	28.311	28.302	27.972	27.849	28.009	28.019	27.858	27.67	28.085	28.415	28.415	28.387	28.689	28.906	28.962	29.066	28.991
Cell 12	30.66	30.453	30.34	30.113	30.868	30.396	30.755	30.151	30.491	30.604	30.132	29.774	29.774	29.774	29.925	30.057	30.075	30.528	30.887	31.057	30.736	30.774	30.717	30.509	30.509	30.302	30.528	30.66	31.132	30.698	30.736	30.321	30.075	29.868	29.736	29.547	29.868	30.038	29.679	29.925	29.981	30.377	30.019	30.264	30.491	30.566	31.038	30.906	30.925
Cell 13	25.314	25.255	25.216	25.118	24.961	24.843	25.647	25.275	25.49	25.627	25.196	24.843	24.824	24.824	25.078	25	25.098	25.314	25.784	25.843	25.608	25.647	25.608	25.745	25.588	25.157	25.196	25.49	25.451	25.902	25.863	25.392	25.078	24.922	24.824	24.843	25.137	25.157	24.882	24.902	25.157	25.235	25.02	25.098	25.176	25.627	25.902	25.608	25.647
Cell 14	30.733	30.505	30.465	30.218	30.218	30.119	29.792	29.644	29.97	30.347	30.069	29.614	29.604	29.604	30.129	30.168	30.149	30.554	30.832	30.98	30.822	30.99	30.772	30.733	30.782	30.663	30.564	30.545	30.426	30.386	30.574	30.356	30.01	29.921	29.851	29.683	30	30.129	29.881	29.861	31.129	34.287	33.465	32.931	32.911	32.713	32.99	33.03	33.891
Cell 15	29.361	29.277	29.157	29.12	28.928	28.94	30.145	30.639	31.663	30.819	29.952	29.193	29.229	29.229	29.301	29.349	29.229	29.554	29.928	30.012	29.819	29.687	29.675	29.747	29.614	29.422	29.41	29.602	31.747	31.265	30.711	30.084	29.41	29.12	28.988	28.747	29.036	29.157	28.976	29	29.145	29.337	29.169	29.205	29.554	29.687	30.12	29.916	29.855
Cell 16	35.123	34.836	35	34.548	34.644	34.904	37.479	38.164	38.425	38.192	37.301	36.726	36.37	36.37	36.562	36.479	36.164	36.438	36.726	36.685	36.329	36.247	36.205	36.055	35.808	35.849	35.562	35.575	35.74	35.562	35.836	35.411	35.11	34.877	34.781	34.479	34.767	34.986	34.507	34.959	35.151	35.836	35.945	35.863	36.288	36.438	36.644	36.726	36.507
Cell 17	32.841	32.727	32.75	32.386	32.455	32.477	32.159	32.614	33.182	33	32.727	32.227	32.114	32.114	32.682	32.659	32.568	32.955	33.455	33.318	33.182	33.205	33.182	32.977	32.977	32.977	32.727	32.909	32.955	32.955	32.932	32.545	32.182	32.182	32.091	31.909	32.341	32.273	32.136	32.136	32.705	33.977	33.182	33.045	33.182	33.386	34	33.773	33.682
Cell 18	32.667	32.481	32.296	32.5	33.222	32.759	33.352	32.5	32.685	32.574	32.315	32.037	32.111	32.111	32.259	32.481	32.519	32.759	33.167	33.185	32.963	33.111	32.981	32.796	32.778	32.796	32.833	34.63	33.944	33.37	33.204	32.759	32.352	32.296	32.204	31.815	32.111	32.204	31.889	31.907	32.278	32.611	32.315	32.481	32.722	32.963	33.333	33.463	33.037
Cell 19	27.149	27.015	26.94	26.821	26.821	26.761	27.448	27.448	27.612	27.299	26.881	26.522	26.433	26.433	26.851	26.881	26.761	27.104	27.507	27.567	27.463	27.463	27.284	27.328	27.104	27.209	27.119	27.209	27.448	27.955	27.597	27.299	26.776	26.687	26.463	26.418	27.149	27.358	26.866	26.657	26.881	27.269	26.701	26.821	27.119	27.224	27.493	27.612	27.343
Cell 20	29.386	29.227	29.432	29.25	29.045	29.091	29.182	29.205	29.5	29.727	29.114	28.977	28.932	28.932	29.273	29.341	29.409	29.341	29.818	29.841	29.864	29.75	29.75	29.523	29.636	29.432	29.25	29.409	29.432	29.25	29.432	29.25	28.886	28.886	28.841	28.614	28.773	28.841	28.727	28.682	30.432	33.136	33.432	33.841	34.364	34.75	34.932	35.091	34.773
Cell 21	32.829	32.571	32.657	32.343	32.371	32.171	32.486	32.257	32.771	32.543	32.371	32.171	32.143	32.143	32.429	32.4	32.514	32.743	33.086	33.343	33.114	32.886	33.029	32.886	32.914	32.8	32.514	32.943	33.571	33.457	33.4	32.6	32.4	32.314	32.143	32.057	32.143	32.4	32.029	32.2	32.4	32.8	32.629	32.686	32.829	33.457	33.6	33.771	33.371
Cell 22	26.95	26.75	26.7	26.65	26.6	26.65	26.4	26	26.55	26.65	26.2	26.15	26.35	26.35	26.55	26.35	26.6	26.95	27.25	27.45	27.2	27.25	26.9	27.05	27.35	27	26.75	26.95	27	26.55	27.1	26.75	26.35	26.45	26.2	26.35	26.55	26.55	26.3	26.45	26.7	26.65	26.6	26.55	26.85	26.85	27.55	27.45	27.1
Cell 23	26.538	26.477	26.477	26.092	26.138	26.185	26.862	26.385	26.615	26.815	26.462	26.077	26.077	26.077	26.385	26.415	26.431	26.831	27.046	27.092	26.846	26.738	26.708	26.662	26.677	26.508	26.462	26.462	26.538	26.554	26.585	26.492	26.2	26.046	26.077	25.846	26.046	26.154	26	26.215	26.385	26.369	26.2	26.277	26.569	26.662	26.954	27	27
Cell 24	28.756	28.689	28.711	28.311	28.333	28.422	28.044	27.911	28.378	28.667	28.244	27.867	28.067	28.067	28.311	28.467	28.311	28.6	28.8	29	29.022	28.978	29	28.8	28.867	28.511	28.533	28.622	28.578	28.711	28.578	28.467	28.267	28.044	27.889	27.956	28.156	28.333	28.111	28.178	29.444	32.089	32.356	32.756	32.889	33.133	33.267	33.156	33.244
Cell 25	33.31	33	33.069	32.828	32.914	32.793	32.517	32.259	32.759	32.931	32.69	32.259	32.276	32.276	32.621	32.759	33	33.121	33.724	33.448	33.483	33.672	33.534	33.345	33.483	33.207	33.034	33.31	33.276	33.19	33.121	32.948	32.655	32.586	32.345	32.293	32.397	32.741	32.328	32.466	34.103	36.69	36.793	37.069	37.81	38.259	38.69	38.672	38.759
Cell 26	31.603	31.345	31.431	31.155	31.138	31.241	31.655	31.121	31.31	31.414	31.034	30.741	30.793	30.793	31.207	31.259	31	31.517	31.914	32.069	31.983	31.879	31.776	31.603	31.707	31.586	31.621	31.638	32.224	31.828	31.759	31.483	31.052	31.172	30.879	30.69	31.086	31.034	30.966	30.983	31.155	31.707	31.483	31.362	31.724	31.793	32.19	32.345	32.103
Cell 27	33.208	32.917	32.875	32.708	32.812	32.667	32.396	32.188	32.5	32.833	32.354	32.083	32.167	32.167	32.604	32.708	32.854	33	33.438	33.5	33.417	33.604	33.438	33.292	33.271	33.104	33.062	33.083	33.062	33.042	33.125	32.896	32.583	32.458	32.333	32.333	32.521	32.646	32.229	32.479	33.729	36.75	36.958	37.312	37.458	37.812	37.812	37.729	37.5
Cell 28	33.34	33.18	32.94	32.92	32.82	32.88	34.16	33.76	34.02	33.78	33.12	32.62	32.5	32.5	32.92	33	33.06	33.28	33.68	33.9	33.66	33.66	33.68	33.34	33.5	33.2	33.38	34.02	33.72	34.18	34.16	33.62	32.96	32.8	32.58	32.68	32.78	32.92	32.62	32.68	32.88	33.2	32.74	33.16	33.42	33.54	33.9	34.06	33.76
Cell 29	21.87	21.826	21.696	21.609	21.543	21.522	21.457	21.239	21.609	21.826	21.543	21.174	21.5	21.5	21.587	21.717	21.63	21.717	22.022	22.217	22.261	21.978	21.935	22.087	21.848	21.891	21.761	21.848	21.957	21.891	21.891	21.804	21.565	21.5	21.413	21.413	21.413	21.348	21.304	21.435	21.935	23.304	23.109	22.848	22.804	22.87	23	22.739	22.5
Cell 30	26.085	26.153	25.949	25.847	26.051	25.949	26.288	26.661	27.102	26.695	26.169	25.763	25.729	25.729	25.746	26.068	25.864	26.085	26.441	26.39	26.356	26.271	26.39	26.22	26.085	26.119	26	26.068	26.763	26.644	26.458	26.153	25.763	25.729	25.661	25.542	25.712	25.831	25.576	25.712	25.915	26.22	26.559	26.61	26.39	26.763	26.746	26.831	26.627
Cell 31	26.372	26.372	26.465	26.256	26.14	26.349	26.047	26.023	26.07	26.372	26.14	25.86	25.884	25.884	26.047	26.14	26.209	26.326	26.744	26.698	26.535	26.512	26.651	26.465	26.488	26.419	26.279	26.302	26.512	26.465	26.465	26.349	25.977	25.953	25.744	25.767	26.023	26.07	25.86	26.023	26.302	26.488	26.349	26.372	26.605	26.651	27.023	27.047	26.93
Cell 32	26.4	26.475	26.5	26.125	26.075	26.125	26.025	26.125	26.45	26.45	25.975	25.875	25.925	25.925	26.175	26.15	26.15	26.45	26.65	26.7	26.7	26.675	26.7	26.475	26.575	26.625	26.35	26.325	26.55	26.375	26.4	26.45	25.85	25.975	26.025	25.775	26	26.1	25.875	26.025	26.05	26.45	26.5	26.375	26.45	26.7	27.025	26.95	26.8
Cell 33	34.102	34.143	34.01	33.735	34.061	34.071	34.5	34.469	34.663	34.663	34.071	33.673	33.49	33.49	33.806	33.827	33.949	34.316	34.51	34.643	34.531	34.561	34.388	34.235	34.255	34.051	34.092	34.52	34.878	34.602	34.531	34.163	33.745	33.459	33.459	33.276	33.684	33.806	33.357	33.551	34.122	35.143	34.878	35	35.112	35.194	35.5	35.408	35.173
Cell 34	34.53	34.485	34.379	34.197	34.045	34.076	33.545	33.621	33.909	34.288	33.879	33.576	33.53	33.53	34.091	34.152	34.106	34.515	34.848	35.091	34.97	34.864	34.682	34.682	34.773	34.561	34.5	34.864	35.106	34.742	34.803	34.591	34.136	33.727	33.758	33.758	33.879	34.106	33.773	33.97	34.152	34.424	34.106	34.227	34.485	34.727	35.015	35.318	35
Cell 35	28.4	28.16	28.24	27.96	27.84	28	27.56	27.56	28	28.12	27.76	27.6	27.68	27.68	27.76	27.88	28	28.16	28.76	28.96	28.68	28.68	28.48	28.52	28.44	28.56	28.28	28.2	28.24	28.24	28.36	28.16	27.88	27.6	27.6	27.24	27.76	27.88	27.72	27.8	28	28.24	28.24	27.92	28.4	28.72	28.68	29.24	28.96
Cell 36	27.114	26.977	26.795	26.568	26.727	26.636	26.5	26.182	26.409	26.659	26.477	26.295	26.25	26.25	26.659	26.636	26.727	26.818	27.045	27.227	26.955	27.045	27.023	27.045	26.977	26.864	26.932	26.636	26.705	26.841	26.955	26.773	26.341	26.477	26.477	26.295	26.455	26.614	26.364	26.364	26.5	26.909	26.75	26.705	27.136	27.205	27.432	27.364	27.25
Cell 37	37.775	37.574	37.659	37.395	37.884	37.891	39.171	39.163	39.667	40.186	38.853	38.333	37.845	37.845	37.977	38.031	37.946	38.163	38.612	38.643	38.457	38.457	38.233	38.093	38.225	37.845	37.953	38.783	40.047	39.636	39.45	38.829	37.992	37.612	37.55	37.171	37.775	37.822	37.302	37.434	37.76	38.86	38.69	38.744	39.047	38.992	39.31	39.202	38.992
Cell 38	34.8	34.325	34.475	34.05	34.05	34.75	35.325	35.2	35.25	35.2	34.45	34.05	33.975	33.975	34.25	34.325	34.275	34.625	35.05	35.125	35.125	34.9	34.7	34.575	34.875	34.575	34.525	34.55	35.4	35.275	35.85	35	34.5	34.225	34.075	33.975	34	34.375	33.9	34	34.2	34.875	34.475	34.65	35	35.05	35.55	35.45	35.325
Cell 39	24.481	24.494	24.39	24.182	24.143	24.481	24.987	24.974	24.961	25.091	24.623	24.143	24.221	24.221	24.429	24.39	24.377	24.636	24.922	24.805	24.584	24.831	24.805	24.675	24.636	24.494	24.727	25.286	25.701	25.818	25.481	25.169	24.571	24.442	24.182	24.117	24.558	24.61	24.247	24.286	24.649	25.766	25.636	25.455	25.532	25.584	25.597	25.753	25.416
Cell 40	33.094	33.25	32.875	32.719	32.969	33	32.688	32.562	32.781	33.062	32.688	32.375	32.406	32.406	32.75	32.938	32.75	33.188	33.625	33.812	33.406	33.594	33.562	33.281	33.344	33.219	33.156	33.438	33.312	33.094	33.281	33.031	32.781	32.562	32.531	32.25	32.5	32.625	32.469	32.469	33.094	33.688	33.375	33.5	33.719	33.812	34.188	34.094	34.031
Cell 41	25.387	25.387	25.355	25.161	24.839	25.065	24.742	24.613	24.71	25.129	24.903	24.581	24.806	24.806	25.097	25.065	25.065	25.258	25.742	25.645	25.677	25.613	25.484	25.484	25.452	25.29	25.323	25.29	25.29	25.452	25.387	25.29	25	24.871	24.806	24.774	25.032	25	24.71	25.065	25.194	25.29	25.097	25.129	25.387	25.645	25.71	25.903	25.581
Cell 42	27.973	27.811	27.757	27.514	27.649	27.514	27.27	27.216	27.514	27.649	27.351	27.189	27.324	27.324	27.541	27.568	27.568	27.865	28.27	28.378	28.108	28.378	28.135	28.189	28	27.973	27.892	27.973	27.919	27.811	27.973	27.892	27.459	27.459	27.297	27.405	27.405	27.676	27.351	27.405	27.514	27.946	27.486	27.649	27.757	28.243	28.351	28.405	28.351
Cell 43	28.878	28.898	28.633	28.551	28.49	28.449	28.224	28.245	28.347	28.51	28.367	27.959	28.02	28.02	28.388	28.571	28.49	28.816	29.347	29.265	29.224	29.143	29.286	29	29.041	29.02	28.796	28.796	28.735	28.918	29.082	28.735	28.327	28.184	28.245	28.143	28.408	28.388	28.265	28.367	28.592	28.673	28.531	28.673	28.755	29	29.388	29.51	29.286
Cell 44	34.185	34.074	34.074	33.667	33.685	33.63	33.278	33.13	33.704	33.778	33.333	33.056	33.204	33.204	33.759	33.759	33.556	34.074	34.611	34.648	34.278	34.574	34.315	34.296	34.296	34.037	33.981	33.981	34.037	34.056	34.13	33.926	33.556	33.333	33.352	33.204	33.37	33.611	33.278	33.463	35.019	37.741	38.019	38.389	38.722	39	39.537	39.722	39.593
Cell 45	27.969	27.969	27.844	27.719	28	28.156	28.938	29.188	29.469	29.625	28.688	28.594	28.344	28.344	28.219	28.219	28.125	28.406	28.688	28.75	28.406	28.469	28.375	28.125	28.312	28.25	28.094	28.469	29.375	29.344	29.188	28.781	28	28.094	27.812	27.531	27.938	27.938	27.562	27.75	27.906	28.875	28.906	29.156	28.969	28.906	29.094	29.469	29.062
Cell 46	29.227	29.106	29.091	28.833	28.879	28.727	28.53	28.379	28.879	29.015	28.636	28.394	28.455	28.455	28.652	28.712	28.682	29.152	29.667	29.727	29.545	29.697	29.439	29.333	29.273	29.136	29.182	29.318	29.864	29.879	29.727	29.152	28.833	28.667	28.591	28.576	28.636	28.864	28.561	28.742	28.894	29.076	28.909	28.848	29.167	29.455	29.788	29.742	29.485
Cell 47	32.435	32.5	32.391	32.043	32.043	31.957	31.848	31.674	32.087	32.326	31.978	31.63	31.565	31.565	31.913	32.239	32.261	32.565	32.978	32.978	32.848	32.978	32.717	32.804	32.674	32.457	32.304	32.587	32.5	32.37	32.63	32.283	31.783	31.957	31.957	31.63	31.957	32.109	31.783	31.848	32.326	34.022	33.674	33.348	33.739	34.043	34.087	34.109	33.761
Cell 48	36.203	36.114	35.937	35.684	35.532	35.658	35.595	35.519	35.924	36.089	35.532	35.152	35.177	35.177	35.57	35.759	35.646	35.975	36.456	36.62	36.329	36.43	36.392	36.203	36.101	35.937	35.823	36.051	36.101	36.013	35.975	35.734	35.316	35.19	35.063	34.949	35.203	35.304	35.051	35.278	36.152	38.873	39.987	40.924	41.582	42.278	42.658	43.063	43.038
Cell 49	24.863	24.686	24.824	24.706	24.569	24.549	24.412	24.157	24.608	24.647	24.51	24.255	24.196	24.196	24.51	24.529	24.588	24.843	25.118	25.314	25.176	25.098	25.098	25.098	25.059	24.824	24.647	24.706	24.765	24.922	24.902	24.686	24.333	24.373	24.157	24.176	24.412	24.471	24.275	24.451	25.961	28.451	29	29.196	29.549	29.647	29.902	29.863	29.745
Cell 50	38.759	38.556	38.417	38.259	38.185	38.157	37.87	37.602	38.074	38.296	37.944	37.611	37.648	37.648	38.213	38.241	38.278	38.694	39.139	39.389	39.185	39.139	39	38.796	38.852	38.769	38.62	38.694	38.843	38.935	39.352	38.935	38.38	38.259	38.102	37.87	38.194	38.157	37.833	38.093	38.509	38.88	39.185	39.991	41.056	41.963	42.315	42.176	41.935
Cell 51	28.101	28.13	28.014	27.942	28.797	28.42	28.362	28.232	28.246	29.232	28.464	28.551	28.116	28.116	28.058	28.087	28.014	28.13	28.551	28.565	28.391	28.203	28.42	28.13	28.101	28.232	28.043	28.174	28.464	28.203	28.188	28.203	27.725	27.551	27.58	27.406	27.536	27.754	27.464	27.551	27.768	28.942	29.304	29.362	29.203	29.159	29.391	29.217	29.029
Cell 52	31.742	31.645	31.677	31.452	31.258	31.258	30.871	30.806	31.258	31.29	31.194	30.613	30.774	30.774	31.29	31.419	31.452	31.806	32.129	32.065	31.903	32.065	31.935	31.871	31.839	31.71	31.806	31.806	31.903	31.677	31.774	31.484	31.161	31.065	31.097	30.935	31.226	31.226	31	31.355	31.613	32.194	31.871	32.226	32.323	32.516	32.968	32.742	32.903
Cell 53	36.97	36.788	36.515	36.424	36.182	36.212	36.152	36.061	36.303	36.727	36.121	35.788	35.788	35.788	36.182	36.455	36.545	36.788	37.182	37.333	37.576	37.182	37.212	36.97	37.121	36.727	36.727	36.818	36.758	37	36.879	36.606	36.364	36	36	35.848	36.152	36.273	36.212	36.152	37.879	40.939	41.061	41.152	41.394	41.424	41.758	41.273	41.061
Cell 54	32.197	31.879	31.864	31.848	31.667	31.606	33.712	34.258	34.606	34.015	33	32.121	31.848	31.848	32.015	32.227	32.136	32.288	32.606	32.712	32.439	32.591	32.455	32.273	32.152	32.106	31.924	32.091	33.333	33.758	33.136	32.667	32.061	31.788	31.758	31.515	31.561	31.758	31.424	31.47	31.53	32.045	31.712	31.833	32.106	32.288	32.712	32.758	32.424
Cell 55	33.958	33.812	33.75	33.417	33.458	33.479	33.312	33.083	33.562	33.792	33.438	33.062	33.062	33.062	33.479	33.646	33.542	34.021	34.396	34.354	34.375	34.188	34.188	34.146	34	33.833	33.771	33.958	33.938	33.854	33.938	33.708	33.229	33.104	33.125	33.146	33.188	33.354	33.271	33.271	34.792	37.854	38	38.5	38.667	38.688	39.042	38.854	38.875
Cell 56	27.581	27.419	27.349	27.14	27.209	27.163	27	27.209	27.419	27.442	27.256	26.837	26.907	26.907	27.047	27.233	27.302	27.512	27.767	28.023	27.907	27.767	27.628	27.512	27.651	27.442	27.395	27.581	27.512	27.349	27.512	27.372	26.977	27.093	27.047	26.86	26.977	27.047	26.977	27.116	27.116	27.233	27.116	27.302	27.674	27.814	27.953	28.093	27.674
Cell 57	37.254	37.284	37.239	36.761	36.836	36.731	37.313	37.045	36.955	37.149	36.746	36.343	36.343	36.343	36.985	37	37.134	37.522	37.851	37.91	37.761	37.881	37.552	37.567	37.478	37.284	37.358	38.343	37.761	37.612	37.836	37.328	36.746	36.836	36.687	36.328	36.657	36.881	36.597	36.821	36.97	38.597	37.507	37.478	37.687	37.881	38.448	38.239	37.985
Cell 58	36.622	36.289	36.533	36.178	36	36.089	35.733	35.578	36.244	36.378	35.889	35.444	35.6	35.6	36.178	36.267	36.111	36.578	36.978	37.156	37.222	37.089	36.956	36.889	36.756	36.578	36.622	36.667	36.556	36.533	36.711	36.622	35.956	35.711	35.756	35.578	36.044	36.067	35.889	35.956	36.644	39.867	38.778	38.178	38.044	38.289	38.689	38.156	38.111
Cell 59	31.97	31.879	31.859	31.616	31.667	31.758	32.02	32.03	32.364	32.414	31.798	31.556	31.424	31.424	31.576	31.596	31.515	31.828	32.162	32.303	32.02	32.152	32.02	31.919	31.929	31.727	31.747	31.909	32.313	32.152	32.152	31.697	31.404	31.253	31.101	31.091	31.394	31.485	31.212	31.071	33.566	39.848	40.697	41.061	41.323	41.222	41.303	41.121	41.091
Cell 60	38.111	37.556	37.556	37.222	37.444	37.333	37.111	36.889	37.667	37.667	36.889	36.889	36.889	36.889	37.444	37.222	37.333	37.889	38.111	38.667	38.444	38.444	38.222	38	38.333	37.667	37.778	37.778	38.111	38.333	37.778	37.778	37.333	37	36.778	36.778	37.111	37.667	37.111	37.333	39.222	42.444	42.222	42	41.333	41.111	41.444	41	40.444
Cell 61	35.786	35.679	35.679	35.411	36.268	36.482	36.482	36.411	37.321	37.036	36.25	35.661	35.411	35.411	35.679	35.679	35.732	36.125	36.357	36.571	36.286	36.232	36.286	35.946	36.232	35.839	35.732	35.964	37.107	37.214	37.054	36.286	35.732	35.375	35.196	35.107	35.375	35.411	35.089	35.304	35.339	35.911	35.5	35.518	36.018	36.179	36.625	36.804	36.5
Cell 62	37.175	37	36.651	36.635	36.571	36.571	36.794	36.317	36.794	36.857	36.429	36.794	36.413	36.413	36.825	36.952	36.937	37.19	37.651	37.683	37.444	37.46	37.46	37.19	37.365	37.19	37.016	37.175	37.222	37.635	37.413	37.206	36.571	36.381	36.333	36.143	36.603	36.778	36.302	36.27	36.746	37.222	36.857	37.016	37.254	37.413	37.937	37.857	37.778
Cell 63	33.544	33.614	33.544	33.246	33.526	33.281	33.614	33.123	33.386	33.632	33.298	32.93	32.842	32.842	33.123	33.316	33.404	33.772	34.053	34.228	34.088	34.035	34.053	33.912	34.053	33.895	33.684	33.895	35.298	34.702	34.368	33.842	33.421	33.228	33.211	33.07	33.228	33.298	33	33.053	33.351	33.772	33.579	33.737	33.965	34.333	34.632	34.719	34.281
Cell 64	32.526	32.316	32.263	32	32.053	32.211	32.053	31.737	31.737	32.421	32	31.737	31.789	31.789	32	31.947	31.947	32.474	32.526	33.053	32.684	32.895	32.632	32.579	32.632	32.421	32.316	32.368	32.526	32.263	32.368	32.211	31.789	31.895	31.789	31.789	31.737	31.895	31.632	32.105	32.947	35.316	35.684	35.526	35.947	36	36	36.105	35.947
Cell 65	30	29.71	29.694	29.548	29.548	29.516	29.161	29.161	29.468	29.758	29.435	29.032	29.016	29.016	29.5	29.468	29.452	29.758	30.21	30.145	29.935	29.968	30.032	29.871	29.952	29.952	29.661	29.887	29.823	29.79	29.903	29.71	29.387	29.323	29.081	29.016	29.274	29.419	29.21	29.306	30.226	32.403	33.048	33.758	34.016	33.71	34.048	33.452	32.855
Cell 66	33.667	33.378	33.356	33.267	33.267	33.378	33.933	33.733	34	33.733	33.4	32.8	32.911	32.911	33.156	33.311	33.244	33.578	34.089	33.956	34	34.067	33.911	33.822	33.867	33.733	33.533	33.533	33.578	33.689	33.622	33.4	33.289	32.889	32.889	32.667	33.133	32.956	32.711	33.067	33.422	33.844	33.689	33.756	34.133	34.333	34.6	34.467	34.244
Cell 67	33.227	33.5	33.182	33.136	33.136	32.909	33.455	33.455	33.727	33.5	32.818	32.864	32.591	32.591	33	33.273	33.273	33.5	33.773	33.864	33.682	33.773	33.636	33.5	33.455	33.182	33.227	33.5	33.136	33.409	33.273	33.182	32.909	32.727	32.773	32.591	32.955	32.955	32.818	32.818	32.909	33.455	33.227	33.409	33.727	34.045	34.273	34.227	33.773
Cell 68	45.44	45.143	45.262	44.917	44.893	44.81	44.476	44.238	44.857	45.107	44.583	44.155	44.036	44.036	44.81	44.774	44.857	45.393	46.107	46.119	45.881	46	45.774	45.583	45.488	45.333	45.19	45.44	45.571	45.369	45.571	45.012	44.524	44.369	44.238	44.286	44.548	44.786	44.5	44.524	46.81	54.083	56.202	58.405	59.631	60.155	60.44	59.583	58.238
Cell 69	26.594	26.406	26.516	26.266	26.141	26.109	25.812	25.812	26.062	26.359	26.047	25.859	25.906	25.906	26.141	26.312	26.359	26.625	26.781	27	26.766	26.875	26.797	26.656	26.656	26.703	26.406	26.625	26.5	26.359	26.656	26.344	26.203	26.156	25.984	25.797	26.078	26.234	26.016	26.016	26.859	28.609	28.438	28.531	28.953	29.375	29.453	29.125	29.156
Cell 70	37.596	37.383	37.574	36.936	37.362	37.213	36.766	36.83	37.085	37.234	36.83	36.511	36.532	36.532	37.149	37.404	37.298	37.532	38.043	38.319	38.085	38.021	37.979	37.745	37.872	37.574	37.617	37.681	37.766	37.532	37.702	37.426	37.234	36.851	36.851	36.66	36.915	37.149	36.851	36.83	38.34	41.319	41.021	40.957	41.128	41.298	41.447	41.255	40.957
Cell 71	30.893	30.768	30.732	30.554	30.536	30.464	30.661	30.518	30.804	31.054	30.446	30.196	30.071	30.071	30.518	30.679	30.643	30.982	31.268	31.429	31.25	31.304	31.196	31	30.893	30.982	30.857	31.196	32.125	31.768	31.5	31.089	30.571	30.625	30.286	30.375	30.518	30.661	30.464	30.482	30.893	31.696	31.196	31.196	31.214	31.589	31.839	31.911	31.446
Cell 72	38.607	38.339	38.179	37.821	39.143	39.518	39.679	39.607	39.982	40.071	39.571	38.839	38.75	38.75	38.929	38.893	38.821	39.018	39.321	39.536	39.268	39.036	38.821	38.643	38.857	38.482	38.446	39.589	40.607	40.589	40.268	39.696	38.982	38.696	38.339	37.911	38.929	39.161	38.643	38.5	39.536	41.732	41.982	41.875	41.679	41.804	41.821	41.411	40.929
Cell 73	42.548	42.21	42.306	41.855	42.065	41.968	41.565	41.581	42.048	42.242	41.839	41.306	41.339	41.339	41.855	41.823	41.935	42.355	42.968	43.081	42.903	42.919	42.758	42.774	42.516	42.565	42.371	42.613	42.79	42.742	42.694	42.484	41.823	41.548	41.468	41.371	41.71	41.839	41.452	41.645	42.79	47.161	46.597	46.113	46.016	46.113	46.339	46.032	45.371
Cell 74	31.05	30.85	30.75	30.5	30.467	30.6	30.083	29.967	30.45	30.833	30.2	30	30.067	30.067	30.567	30.483	30.583	30.867	31.367	31.5	31.133	31.267	31.25	31.033	31.05	30.9	31.05	31.017	30.833	30.85	30.867	30.7	30.5	30.45	30.25	30.1	30.333	30.45	30.25	30.333	31.65	33.617	33.95	34.117	34.367	34.55	34.967	35.05	34.817
Cell 75	30.603	30.397	30.517	30.328	30.5	30.466	30.121	30.086	30.431	30.586	30.155	29.931	29.983	29.983	30.31	30.397	30.379	30.534	31.103	31.121	30.897	30.948	30.776	30.724	30.828	30.534	30.448	30.569	30.759	30.603	30.621	30.603	30.19	30.121	30.034	29.828	30.138	30.328	30.034	30.086	30.397	31.017	31.034	30.81	30.862	31.155	31.293	31.448	31.224
Cell 76	38.674	38.304	38.391	38.152	38.391	38.522	38.087	37.978	38.435	38.63	38.065	37.913	37.674	37.674	38.326	38.217	38.348	38.696	39.304	39.304	38.978	38.957	39	39	38.63	38.522	38.565	38.761	39.022	38.652	38.87	38.652	38.152	37.783	38.022	37.5	38.043	38.261	37.674	38	39.174	41.261	41.935	42.804	42.87	42.696	42.543	41.565	41.413
Cell 77	42.925	42.642	42.642	42.388	42.493	42.358	41.955	41.821	42.299	42.746	42.119	41.716	41.866	41.866	42.403	42.582	42.403	42.776	43.507	43.567	43.149	43.463	43.239	43.015	43.075	42.896	42.925	42.94	42.925	42.806	43.134	42.731	42.299	42.075	42.03	41.731	42.119	42.403	41.955	41.955	42.672	43.567	43.403	43.716	44.045	44.478	44.522	44.373	44.269
Cell 78	29.68	29.44	29.36	29.22	29.38	29.28	29.58	29.38	29.5	29.62	29.26	28.98	28.92	28.92	29.34	29.12	29.36	29.58	29.84	30.02	29.7	29.84	29.78	29.64	29.66	29.5	29.52	29.56	30.6	30.08	29.94	29.58	29.22	29.16	29.08	28.86	29.2	29.18	29.02	29.06	29.34	29.52	29.64	29.62	29.62	30.02	30.18	30.12	30.14
Cell 79	37.667	37.571	37.238	37.143	37.143	37.381	37	36.81	37.286	37.524	36.857	36.81	36.81	36.81	37.048	37.19	37.381	37.667	38.238	38.476	37.952	38.238	38.048	38	38.048	37.619	37.667	38	37.952	37.952	37.762	37.524	37.143	36.905	36.667	36.524	37.095	37.095	37.143	36.762	37.333	38.571	38.048	37.81	38.333	38.19	38.81	39	38.524
Cell 80	42.708	42.554	42.538	42.138	43.446	42.831	43.231	42.569	42.723	42.738	42.246	42.738	42.231	42.231	42.523	42.369	42.538	42.708	43.446	43.354	43.092	43.108	43.092	43.092	42.892	42.677	42.523	42.831	44.185	43.569	44.277	43.292	42.492	42.292	41.985	41.523	41.908	41.969	41.769	42	42.538	43.969	44.108	44.369	44.985	45.292	45.677	45.415	44.985
Cell 81	35.547	35.509	35.321	34.943	35.189	35.094	35.66	35.698	36.509	36.623	35.736	35.226	35.057	35.057	35.283	35.66	35.377	35.547	36.057	36.132	36.038	36.057	35.792	35.679	35.528	35.566	35.66	35.962	36.17	36.679	36.66	36.132	35.566	35.208	34.962	34.642	35	35.264	34.774	34.868	35.358	36.642	36.887	36.906	37.019	36.981	37.264	37.264	36.887
Cell 82	32.486	32.108	32.216	31.784	31.946	31.811	31.784	31.568	32	32.27	31.892	31.649	31.459	31.459	32.027	32.135	32	32.189	32.676	32.595	32.595	32.73	32.486	32.459	32.622	32.216	32.216	32.459	32.514	32.324	32.486	32.108	31.676	31.757	31.568	31.622	31.703	31.946	31.595	31.595	32.135	32.514	32.162	32.297	32.405	32.865	33.027	33.216	32.892
Cell 83	39.607	39.5	39.286	39.054	39.214	39.393	39.893	39.768	40.179	39.893	39.214	38.679	38.643	38.643	39.321	39.321	39.125	39.571	40.161	40.393	40.054	39.804	39.929	39.875	39.768	39.518	39.929	40.929	41.946	41.768	41.696	40.536	39.696	39.339	38.929	38.536	39.143	39.25	38.911	38.911	39.411	39.607	39.393	39.375	39.857	39.982	40.357	40.446	40.214
Cell 84	38.859	38.625	38.641	38.359	38.266	38.344	38.156	37.984	38.562	38.594	38.219	37.828	37.688	37.688	38.203	38.219	38.281	38.875	39.297	39.438	39.328	39.172	39.109	39.109	39.078	38.859	38.75	38.969	39.25	39.219	39.047	38.859	38.359	38.078	37.969	37.891	38.359	38.516	37.906	38.172	38.609	39.375	38.828	38.766	39	39.453	39.672	39.75	39.453
Cell 85	32.579	32.404	32.368	32.158	32.193	32.14	31.86	31.772	32.088	32.281	31.86	31.649	31.526	31.526	32.228	32.088	32.246	32.368	32.982	33.298	32.93	32.895	32.895	32.667	32.737	32.614	32.614	32.632	32.649	32.544	32.491	32.421	31.912	31.842	31.807	31.702	31.965	32.158	31.877	32	33.86	37.298	36.93	36.965	36.439	36.105	36.14	35.965	36.035
Cell 86	30.822	30.644	30.444	30.356	30.289	30.4	29.933	29.8	30.222	30.4	30.089	29.778	29.911	29.911	30.222	30.378	30.489	30.733	31.067	31.2	30.867	30.933	30.778	30.844	30.8	30.711	30.778	30.578	30.711	30.533	30.6	30.467	30.222	29.867	30.044	29.689	30.022	30.222	30.089	30	31.711	34.556	35.4	35.378	35.911	36.489	36.711	36.911	36.844
Cell 87	41.096	40.892	40.687	40.494	40.518	40.687	41.145	41.108	41.614	41.41	40.675	40.253	40.217	40.217	40.566	40.831	40.928	41.096	41.783	41.819	41.458	41.458	41.313	41.108	41.253	41.012	40.916	40.976	41.036	40.807	40.94	40.687	40.313	40.181	40.205	39.831	40.181	40.398	40.096	40.289	40.843	42.928	43.036	42.94	43.253	43.193	43.506	43.349	43.012
Cell 88	39.408	39.303	39.171	38.895	38.947	39.342	39.868	39.803	40.368	40.132	39.395	38.908	38.829	38.829	39.197	39.224	39.237	39.474	39.987	40.289	39.921	39.961	39.829	39.671	39.724	39.395	39.618	40.066	41.316	41.224	41.184	40.237	39.539	39.171	38.921	38.618	39.224	39.342	38.855	38.829	39.329	39.5	39.316	39.171	39.566	39.816	40.303	40.382	40.053
Cell 89	39.86	39.93	39.632	39.456	39.368	39.351	39.246	38.912	39.526	39.737	39.193	38.912	38.86	38.86	39.421	39.439	39.561	39.965	40.368	40.614	40.368	40.211	40.316	40.228	40.105	40	40.035	39.86	40.456	40.07	40.246	39.93	39.351	39.14	39.053	38.86	39.246	39.228	38.947	39.105	39.772	40.947	40.649	40.982	40.737	40.965	41.333	41.211	40.965
Cell 90	34.679	34.429	34.339	34.286	34.214	34.054	33.875	33.554	34.018	34.214	33.911	33.5	33.589	33.589	34	34.143	34.411	34.714	35.071	35.161	35.089	34.946	34.982	34.768	34.982	34.75	34.411	34.589	34.679	34.536	34.839	34.643	34.036	34.018	34.036	33.679	34.107	34.179	33.821	34.071	34.661	35.321	35	34.911	35.214	35.464	35.875	36.232	36.179
Cell 91	50.057	49.764	49.65	49.366	49.309	49.496	52.951	53.024	53.293	52.659	51.52	50.472	50.244	50.244	50.642	50.602	50.504	50.927	51.488	51.659	51.073	51.106	50.959	50.642	50.667	50.122	50.228	50.626	55.919	54.78	53.618	52.561	51.447	50.854	50.431	50.065	50.341	50.228	49.764	49.748	50.325	50.764	50.341	50.545	50.699	50.821	51.358	51.593	51.073
Cell 92	43.083	42.923	43.019	42.545	42.545	42.462	42	41.827	42.308	42.538	42.269	41.853	41.795	41.795	42.417	42.462	42.519	42.962	43.532	43.84	43.474	43.506	43.314	43.327	43.244	43.141	42.853	43.224	42.955	42.853	43.071	42.865	42.224	42.179	41.949	41.808	42.147	42.468	42.128	42.147	44.897	51.724	53.301	54.34	55.16	55.026	55.699	55.038	54.647
Cell 93	36.457	36.086	36.043	35.829	35.786	35.871	35.529	35.214	35.586	35.914	35.557	35.214	35.343	35.343	35.829	35.829	36.014	36.271	36.686	36.843	36.643	36.686	36.671	36.471	36.614	36.214	36.157	36.243	36.257	36.157	36.129	36.086	35.571	35.543	35.343	35.329	35.686	35.757	35.4	35.6	37.1	39.9	40.529	41.514	41.886	42.243	42.514	42.4	42.2
Cell 94	41.35	41.067	40.933	40.917	40.9	41.083	41.883	42	43	42.167	41.483	40.833	40.6	40.6	41.1	41.083	41.267	41.383	42.017	42.15	42.033	41.883	41.733	41.55	41.633	41.233	41.3	41.683	43.683	42.883	42.533	41.8	41.083	41	40.683	40.367	40.733	41.05	40.55	40.683	41.133	42.133	41.617	41.383	41.75	41.933	42.183	42.3	42.033
Cell 95	40.865	40.689	40.541	40.149	40.122	40.203	39.919	39.595	40.081	40.243	39.878	39.662	39.568	39.568	40.068	40.189	40.23	40.581	41.108	41.243	41.257	41.243	40.959	41.041	41.014	40.743	40.324	40.473	40.5	40.568	40.676	40.5	39.865	39.851	39.811	39.635	39.905	40.216	39.757	39.865	42.041	46.932	47.878	48.568	48.973	49.608	49.932	49.662	49.716
Cell 96	39.6	38.8	39.2	39.1	38.6	38.7	39.2	38.9	39.5	39.5	39	38.4	38.3	38.3	38.9	39	38.9	39.4	39.7	39.8	39.8	39.5	39.6	39.7	39.7	39.4	38.7	39.5	41	39.9	40	39.8	39.1	38.9	38.7	38.2	38.6	38.9	38.4	38.3	38.7	39.4	39.2	39.3	39.7	40.2	39.9	40.1	40
Cell 97	37.927	37.636	37.891	37.418	37.364	37.564	38.473	38.382	38.764	38.364	37.673	37.2	37.236	37.236	37.745	37.636	37.673	37.964	38.545	38.6	38.509	38.491	38.255	38.073	38.364	37.909	37.764	38	38.8	38.6	38.291	37.964	37.564	37.382	37.182	37.109	37.309	37.527	37.073	37.109	37.527	37.873	37.727	37.691	37.818	38.218	38.818	38.891	38.509
Cell 98	45.031	44.505	44.608	44.227	44.268	44.495	45.887	45.021	45.402	45.247	44.835	44.124	43.99	43.99	44.505	44.505	44.67	44.907	45.546	45.763	45.34	45.526	45.196	45.134	45.206	45.031	44.773	45.175	48.588	47.371	46.526	45.722	44.907	44.629	44.381	44.093	44.423	44.629	44.258	44.144	44.979	46.732	45.794	45.258	45.753	45.979	46.278	46.268	45.887
Cell 99	40.473	40.364	40.418	39.964	39.8	39.818	40.909	42.255	41.8	41.2	40.273	39.8	39.745	39.745	40.273	40.473	40.145	40.855	41.073	41.236	40.891	40.927	40.782	40.527	40.545	40.455	40.364	40.927	43.509	42.055	41.418	40.818	40.2	39.964	39.745	39.545	39.764	39.964	39.509	39.891	40.2	41.236	41.236	40.818	41.127	41.109	41.6	41.545	41.382
Cell 100	34.224	34.163	34	33.816	33.816	33.714	33.286	33.061	33.571	33.878	33.367	33.224	33.224	33.224	33.653	33.776	33.776	34.102	34.776	34.837	34.449	34.531	34.49	34.429	34.265	34.163	34.184	34.082	34.082	34.02	34.204	34	33.714	33.449	33.347	33.245	33.469	33.755	33.367	33.408	33.918	34.102	33.939	34.02	34.265	34.429	35.061	35.245	34.755
Cell 101	42.39	41.864	41.932	41.424	41.712	41.915	43.339	42.322	42.593	42.39	41.678	41.39	41.186	41.186	41.78	41.847	41.932	42.186	42.864	43	42.898	42.831	42.492	42.475	42.542	42.034	42.22	42.407	45.39	44.136	43.339	42.78	41.847	41.678	41.407	41.119	41.559	41.746	41.203	41.39	42.017	43.763	43.119	42.508	42.864	43.017	43.593	43.475	43.136
Cell 102	31.556	31.463	31.407	31.167	31.407	31.167	33.13	32.852	33.019	32.722	31.944	31.333	31.241	31.241	31.63	31.63	31.519	31.815	32.204	32.278	32.204	31.981	31.741	31.722	31.852	31.63	31.296	31.537	31.778	32.481	32.241	31.889	31.333	31.13	30.907	31.056	31.37	31.222	31.222	31.037	31.185	31.481	31.13	31.111	31.444	31.759	32.296	32.259	32.019
Cell 103	32.515	32.212	32.152	32.152	31.788	31.939	31.788	31.636	32.03	31.939	31.848	31.424	31.636	31.636	31.909	31.818	32.061	32.364	32.727	32.939	32.606	32.818	32.424	32.333	32.576	32.364	32.333	32.545	32.515	32.212	32.394	32.303	32	31.909	31.545	31.545	31.758	31.939	31.697	31.848	31.848	31.939	32.091	32.182	32.182	32.455	33	33.152	32.909
Cell 104	32.757	32.622	32.486	32.243	32.405	32.162	31.892	31.838	32.027	32.405	32.081	31.703	31.757	31.757	32.405	32.324	32.649	32.838	33.162	33.243	33.027	33.135	32.946	33.108	33	32.649	32.514	32.73	32.568	32.838	32.757	32.595	32.189	32	32.027	31.622	32.243	32.135	32.027	32.162	32.757	33.946	33.865	33.405	33.757	33.973	34	34.162	33.73
Cell 105	44.822	44.411	44.315	44	43.932	43.74	43.356	43.068	43.808	44.014	43.534	43.178	43.26	43.26	43.932	43.836	44.068	44.452	45.041	45.164	44.959	44.849	44.712	44.603	44.808	44.562	44.301	44.589	44.397	44.205	44.411	44.247	43.685	43.562	43.397	43.247	43.479	43.959	43.356	43.644	46.288	53.151	55.658	57.027	58.068	58.89	59.233	59.082	59.247
Cell 106	41.333	40.9	41.3	41.1	40.7	40.933	40.267	40.133	40.633	40.933	40.3	40.133	40.133	40.133	40.467	40.733	40.667	41.167	41.833	42	41.667	41.733	41.633	41.567	41.433	41.233	41.167	41.333	41	41.133	41.267	41.133	40.533	40.367	40.267	40.1	40.467	40.533	40.4	40.567	41.433	43.6	44.2	44.633	45.1	45.733	46.033	46.267	46
Cell 107	45.746	45.597	45.179	45.075	45.104	45.045	46.701	45.776	45.925	45.881	45.254	44.896	44.776	44.776	45.299	45.552	45.403	45.746	46.388	46.448	46.149	46.358	46.03	45.925	45.776	45.731	45.627	46.134	48.06	46.94	46.627	46.164	45.463	45.104	45.09	44.701	45.03	45.209	44.851	45	45.373	45.791	45.567	45.612	45.925	46.418	46.687	46.925	46.627
Cell 108	37.305	37.253	37.116	36.863	36.758	36.863	37.863	37.358	37.274	37.337	36.874	36.347	36.474	36.474	36.926	37.053	37.042	37.368	37.895	37.916	37.768	37.779	37.568	37.568	37.653	37.263	37.295	37.316	37.263	37.253	37.221	37.053	36.768	36.547	36.474	36.379	36.6	36.863	36.389	36.632	36.811	37.379	37.137	37.168	37.453	37.653	38.2	38.126	37.905
Cell 109	33.833	33.714	33.548	33.27	33.675	33.825	34.698	34.508	34.952	34.905	34.016	33.437	33.341	33.341	33.548	33.675	33.437	33.73	34.198	34.286	34.032	34.016	33.905	33.825	33.778	33.627	33.905	34.548	35.881	36.079	35.857	34.738	34.087	33.651	33.429	33.206	33.532	33.619	33.294	33.278	33.603	34.468	34.278	34.286	34.302	34.476	34.802	34.667	34.413
Cell 110	42.913	42.951	42.709	42.495	42.359	42.359	41.864	41.806	42.175	42.456	42.078	41.728	41.883	41.883	42.34	42.388	42.563	42.757	43.456	43.621	43.466	43.388	43.282	43.01	43.078	42.874	42.825	42.932	42.757	42.699	42.971	42.631	42.058	41.951	41.883	41.689	42.049	42.272	41.932	42.136	44.893	51.922	53.961	55.631	56.864	57.65	57.738	57.456	56.874
Cell 111	34.182	34.236	34.109	33.891	33.927	33.927	33.327	33.255	33.618	33.891	33.491	33.345	33.291	33.291	33.745	33.836	33.836	34.164	34.691	34.673	34.509	34.527	34.491	34.545	34.473	34.145	34.145	34.091	34.236	33.982	34.127	34.073	33.691	33.418	33.509	33.382	33.655	33.836	33.636	33.636	34.636	36.236	36.109	36.018	35.782	35.927	35.745	35.873	35.982
Cell 112	37.767	37.93	37.698	37.372	37.395	37.512	38.512	38.395	38.721	38.326	37.605	37	36.977	36.977	37.605	37.558	37.535	38	38.488	38.558	38.279	38.419	38.302	37.977	38.047	37.744	37.907	38.419	40.047	39.419	38.767	38.302	37.651	37.372	37.07	36.93	37.256	37.372	37.14	37.349	37.535	38.093	38.07	38.233	38.558	38.698	38.977	39	38.721
Cell 113	29.958	29.958	29.979	29.792	29.833	29.729	29.417	29.083	29.542	29.625	29.625	29.25	29.312	29.312	29.5	29.646	29.708	30.083	30.479	30.333	30.354	30.375	30.333	30.188	30.312	30.021	29.854	29.896	30.042	29.792	30.042	29.833	29.458	29.458	29.417	29.271	29.479	29.646	29.312	29.271	30.479	33.417	33.833	33.729	33.312	32.75	32.625	32.146	31.812
Cell 114	39.62	39.82	39.38	39.12	39.26	39.14	38.82	38.44	38.98	39.18	38.76	38.54	38.64	38.64	39.08	39.2	39.28	39.56	40.1	40.32	40.18	40.12	40.02	39.96	39.96	39.66	39.58	39.6	39.68	39.52	39.8	39.64	38.88	38.94	38.8	38.56	38.94	39.08	38.8	38.9	39.38	39.52	39.04	39.26	39.72	40.02	40.36	40.52	40.32
Cell 115	40.36	40.2	40.34	39.98	39.96	39.8	39.42	39.14	39.76	40.04	39.52	39.3	39.24	39.24	39.66	39.9	39.6	40.3	40.82	41.14	40.84	40.98	40.7	40.6	40.64	40.4	40.14	40.32	40.58	40.16	40.42	40.1	39.66	39.36	39.44	39.28	39.56	39.66	39.42	39.44	41.08	45.18	45.94	46.44	46.7	47	47.44	47.36	46.52
Cell 116	32.692	32.462	32.558	32.308	32.308	32.385	32.865	32.904	32.962	32.904	32.423	31.942	32.038	32.038	32.25	32.481	32.558	32.865	33.231	33.25	33.115	32.981	32.904	32.981	32.885	32.538	32.538	32.904	33.692	34.135	33.615	33.096	32.481	32.115	32.308	32	32.231	32.327	31.827	32.212	32.731	33.558	32.962	33	33.212	33.519	33.519	33.615	33.385
Cell 117	33.615	33.308	33.577	33.346	33.038	33.192	32.692	32.5	32.962	33.115	32.654	32.692	32.692	32.692	33	33.269	33.269	33.385	34.115	33.962	33.962	34.115	33.962	33.885	33.769	33.615	33.615	33.577	33.5	33.346	33.462	33.346	33.115	33	32.769	32.654	32.962	33.077	32.885	33.154	33.808	35.154	34.769	34.346	34.423	34.731	34.962	34.731	34.269
Cell 118	33.096	33.096	33.019	33	32.808	32.712	32.365	32.173	32.654	32.75	32.577	32.346	32.308	32.308	32.596	32.846	32.808	32.942	33.654	33.596	33.308	33.385	33.308	33.115	33.212	33.096	33.135	33.038	33.038	33.058	33.173	32.962	32.692	32.731	32.519	32.365	32.5	32.731	32.481	32.596	32.865	33.596	33.462	33.173	33.423	33.596	33.962	34.058	33.615
Cell 119	28.371	28.314	28.314	28.086	28	27.857	27.743	27.6	27.771	28.171	27.857	27.4	27.6	27.6	27.857	27.8	27.857	28.143	28.486	28.629	28.429	28.429	28.429	28.371	28.2	28.086	27.914	28.114	28.143	28.057	28.171	28.086	27.8	27.629	27.657	27.371	27.657	27.771	27.686	27.543	28.857	31.629	31.629	32.171	32.229	32.857	32.743	33	32.743
Cell 120	34.378	34.144	34.178	33.878	33.889	33.711	34.444	34.189	34.322	34.367	33.911	33.522	33.444	33.444	33.778	33.844	33.844	34.222	34.789	34.878	34.656	34.633	34.622	34.422	34.489	34.167	34.189	34.311	34.711	35.344	34.867	34.467	33.944	33.833	33.6	33.433	33.811	33.944	33.6	33.644	33.967	34.322	34.111	34.044	34.278	34.567	34.944	35.011	34.9
Cell 121	37.794	37.765	37.912	37.353	37.353	37.676	37.265	37.059	37.382	37.735	37.118	36.794	36.853	36.853	37.382	37.588	37.529	37.971	38.441	38.471	38.265	38.324	38.382	37.882	38.088	37.971	37.853	37.971	38.941	38.294	38.088	37.882	37.382	37.147	37.147	36.853	37.235	37.529	37.176	37.088	37.559	37.559	37.529	37.471	37.765	38.059	38.412	38.588	38.353
Cell 122	38.5	38	37.8	37.4	38	37.7	37.1	37.4	37.9	37.7	37.1	37	37.3	37.3	37.4	37.5	37.6	37.8	38.4	38.6	38.5	38.5	38.3	37.8	37.9	38.1	37.8	38	38	38.1	38	38.1	37.2	37.5	37.6	37	37.2	37.6	37.4	37.5	37.9	38.1	37.8	38	38.2	38.8	38.6	38.7	38.9
Cell 123	28.829	28.467	28.514	28.371	28.257	28.124	28.105	27.943	28.248	28.4	28.124	27.914	27.857	27.857	28.181	28.333	28.276	28.543	28.886	29.086	28.886	28.819	28.819	28.819	28.743	28.724	28.41	28.686	28.781	29.257	29.19	28.848	28.219	28.257	28.162	27.943	28.295	28.219	28.124	28.086	28.438	28.829	29.295	29.476	29.733	30.448	30.705	30.619	30.6
Cell 124	35.316	35.079	34.974	34.737	34.895	34.632	34.474	34.368	34.763	34.789	34.579	34.316	34.211	34.211	34.5	34.921	34.868	35.026	35.605	35.895	35.553	35.447	35.5	35.447	35.368	34.947	35.026	35.368	36.421	35.816	35.763	35.368	34.895	34.842	34.816	34.421	34.658	34.947	34.684	34.789	34.868	35.105	34.868	34.947	35.289	35.526	36.132	35.789	35.895
Cell 125	40.762	40.333	40.31	40.071	40.048	40.167	41.643	40.881	40.929	40.952	40.167	39.619	39.5	39.5	40.071	40.143	40.214	40.357	41.167	41.238	41.214	41.095	40.952	40.833	40.833	40.381	40.5	41.214	41.976	42.714	41.595	41	40.357	39.905	39.833	39.714	39.857	40.024	39.762	39.929	40.405	41.952	42.238	41.833	41.786	41.762	41.905	41.881	41.762
Cell 126	45.692	45.415	45.246	45	44.862	45.385	46.292	45.554	45.831	46.015	45.169	44.785	44.692	44.692	45.462	45.385	45.354	45.815	46.4	46.508	46.308	46.323	46.185	45.892	46.108	45.923	45.431	46.015	47.415	46.846	46.723	46.262	45.554	45.462	45.015	44.969	45.215	45.4	45.108	45.062	45.369	45.846	45.385	45.677	46.046	46.323	46.877	46.954	46.508
Cell 127	30.552	30.31	30.431	30.034	30.155	30.172	30.034	29.897	30.345	30.259	29.845	29.603	29.586	29.586	30.155	30.19	30.207	30.397	30.81	30.897	30.81	30.793	30.638	30.586	30.69	30.483	30.155	30.603	30.603	30.414	30.569	30.414	30.069	29.879	29.724	29.603	30.086	29.966	30.017	29.879	31.241	33.103	33.138	33.483	33.81	33.983	34.621	34.517	34.534
Cell 128	42.988	42.635	42.635	42.365	42.329	42.071	41.765	41.424	42.165	42.482	41.835	41.612	41.529	41.529	42.2	42.494	42.565	42.835	43.318	43.482	43.306	43.353	43.318	43.212	43.129	42.718	42.706	42.812	42.635	42.588	42.753	42.718	42.224	41.965	41.882	41.6	42.071	42.318	42.153	42.082	43.188	46.365	45.306	44.659	44.659	44.612	44.988	44.906	44.541
Cell 129	38.262	37.905	38.071	37.643	37.714	37.857	37.405	37.048	37.524	37.786	37.214	37.071	37.095	37.095	37.643	37.81	37.857	38.167	38.69	38.881	38.69	38.667	38.69	38.405	38.548	38.19	38.071	38.238	38.214	38.024	38.214	38.048	37.643	37.476	37.333	37.119	37.548	37.786	37.5	37.643	37.81	38.048	37.857	37.881	38.119	38.595	38.833	39.19	38.833
Cell 130	26.875	26.688	26.5	26.531	26.344	26.438	26.125	25.969	26.406	26.719	26.094	25.938	26.031	26.031	26.5	26.562	26.406	26.844	27.062	27.125	27.031	27	26.969	26.812	26.875	26.875	26.656	26.688	26.875	26.844	26.938	26.75	26.312	26.312	26.312	26.031	26.406	26.562	26.062	26.25	27.5	29.969	30.219	30.531	30.406	30.812	31.062	31.062	30.531
Cell 131	38.261	38.029	38.087	37.551	37.783	37.725	37.29	37.014	37.609	37.681	37.464	37.072	37.261	37.261	37.58	37.797	37.913	38.043	38.725	38.739	38.725	38.638	38.435	38.362	38.493	38.188	38.029	38	38.072	37.957	38.29	38.043	37.493	37.246	37.304	37.072	37.435	37.71	37.377	37.594	39.014	41.87	42.116	42.145	42.478	42.29	42.536	42.478	42.435
Cell 132	34.533	34.022	34.178	33.933	33.733	33.711	33.533	33.311	33.689	34.022	33.778	33.333	33.356	33.356	34.111	34.067	33.978	34.222	34.689	34.667	34.756	34.711	34.622	34.533	34.556	34.333	34.378	34.244	34.267	34.244	34.311	34.111	33.956	33.644	33.489	33.422	33.711	33.778	33.667	33.667	33.867	34.111	33.867	33.978	34.356	34.556	34.956	35.022	34.867
Cell 133	35.484	35.385	35.396	35.143	35.176	35.033	34.736	34.604	35.209	35.297	34.89	34.615	34.615	34.615	35.088	35.22	35.253	35.637	36	36.077	35.934	35.923	35.802	35.714	35.791	35.637	35.56	35.571	35.681	35.516	35.429	35.473	34.967	34.824	34.956	34.593	34.879	35.066	34.824	34.89	35.187	35.56	35.165	35.352	35.604	36	36.429	36.407	36.143
Cell 134	37.312	37.312	36.812	36.562	37	37.375	38.062	38.25	38.75	38.25	37.375	37.312	37	37	37.312	37.5	37.312	37.688	38.188	38.062	37.875	38	37.625	37.438	37.938	37.125	37.562	38.375	39.438	39.875	39.562	38.625	37.875	37.375	37	36.625	37.062	37.438	37	37.188	37.125	38.625	38	37.875	38.25	38.125	38.562	38.312	38.188
Cell 135	31.017	30.931	30.931	30.603	30.621	30.603	31.5	31.448	31.862	31.586	31.19	30.603	30.569	30.569	30.81	30.931	30.776	31.207	31.448	31.552	31.362	31.362	31.345	31.19	31.345	31.103	31	30.914	31.103	31.207	31.034	31.034	30.603	30.414	30.5	30.241	30.431	30.569	30.552	30.483	30.776	30.983	30.828	30.966	31.224	31.397	31.655	31.845	31.621
Cell 136	33.127	32.937	32.949	32.671	32.481	32.785	35.038	36.228	37.228	36.57	35.354	34.57	34.253	34.253	34.405	34.266	33.937	34.051	34.57	34.418	34.089	34.038	33.797	33.709	33.734	33.392	33.329	33.506	35.177	37.38	38.19	37.089	36.076	35.051	34.759	34.215	34.203	33.937	33.57	33.519	33.696	33.848	33.671	33.684	33.848	34.089	34.43	34.228	34.139
Cell 137	41.375	41.125	41.115	40.99	40.788	40.808	40.49	40.337	40.779	41.067	40.644	40.25	40.308	40.308	40.885	41.067	40.846	41.385	41.76	42.029	41.769	41.875	41.702	41.606	41.731	41.413	41.308	41.317	41.346	41.183	41.106	41.192	40.74	40.587	40.519	40.288	40.567	40.769	40.577	40.731	42.125	45.942	45.01	44.298	43.971	43.846	43.75	43.529	43.067
Cell 138	36.909	36.764	36.6	36.491	36.4	36.4	35.945	35.873	36.182	36.582	36.273	35.727	35.836	35.836	36.436	36.382	36.473	36.891	37.345	37.527	37.218	37.273	37.109	37.327	37.018	36.891	36.727	36.927	36.927	36.891	36.873	36.655	36.255	36.109	36.2	35.8	36.309	36.382	35.982	36.182	37.727	40.655	40.964	40.891	41.364	41.436	42.036	41.764	41.455
Cell 139	39.08	38.78	38.92	38.54	38.62	38.4	38.1	37.84	38.6	38.62	38.34	38.02	37.96	37.96	38.74	38.52	38.58	39.02	39.42	39.62	39.38	39.46	39.32	39.2	39.24	39.08	38.76	38.96	38.86	38.96	39.2	38.8	38.42	38.26	38.14	37.96	38.42	38.28	37.98	38.5	38.78	39.62	39.56	39.48	39.48	39.72	40.26	40.34	39.88
Cell 140	28.547	28.415	28.453	28.075	28.057	28.264	31.151	32.396	32.358	31.604	30.491	29.453	29.151	29.151	29.208	29.208	28.943	29.075	29.396	29.245	28.868	29.019	28.962	28.679	28.642	28.434	28.491	29.264	33.811	32.755	31.566	30.736	29.755	29.302	28.811	28.623	28.736	28.604	28.377	28.302	28.528	29.906	29.396	29.038	29.132	29.094	29.434	29.34	29.132
Cell 141	39.043	38.766	38.596	38.362	38.447	38.362	38.468	38.17	38.426	38.574	38.17	37.915	38.149	38.149	38.426	38.511	38.489	38.894	39.404	39.596	39.191	39.489	39.298	39	39.17	38.787	38.596	38.894	38.957	38.872	38.83	38.489	38.234	38.17	38.128	37.787	38.043	38.234	38.191	38.191	38.489	38.979	38.872	38.915	39.043	39.447	39.723	39.872	39.511
Cell 142	39.054	38.757	38.811	38.581	38.432	38.581	38.041	37.77	38.568	38.77	38.459	37.811	37.905	37.905	38.419	38.568	38.689	38.959	39.541	39.486	39.608	39.432	39.365	39.149	39.243	39.027	38.919	39.068	39.027	38.932	38.946	38.797	38.311	38.068	38.027	37.892	38.284	38.392	38.095	38.297	40.365	44.811	44.554	44.378	44.459	44.405	44.432	44.162	43.622
Cell 143	28.694	28.796	28.49	28.327	28.408	28.367	28	27.776	28.286	28.49	28.102	27.816	27.878	27.878	28.306	28.286	28.429	28.612	28.918	29.163	29.02	28.898	28.735	28.959	28.918	28.837	28.633	28.612	28.612	28.531	28.633	28.571	28.224	28.061	28.143	27.898	28.224	28.306	28.184	28.143	28.612	29.163	28.816	28.714	28.837	29.224	29.449	29.367	29.367
Cell 144	38.367	38.033	37.983	37.783	37.683	37.783	37.283	37	37.567	38.033	37.5	37.183	37.283	37.283	37.85	37.75	38.067	38.133	38.7	38.867	38.583	38.633	38.583	38.433	38.467	38.067	38.217	38.183	38.15	38	38.3	38.017	37.45	37.483	37.433	37.25	37.433	37.7	37.5	37.467	37.717	39.017	38.7	38.533	38.467	38.683	39.2	39.167	38.967
Cell 145	34.652	34.587	34.304	34.304	34.196	34.239	34.043	34.022	34.13	34.391	34.065	33.696	33.804	33.804	34.152	34.37	34.174	34.717	35.283	35.239	35.087	35.087	35	34.783	34.739	34.891	34.543	34.522	34.761	34.696	34.63	34.609	34.13	33.957	33.761	33.717	33.978	34.326	34.022	34.043	35.217	37.348	36.783	36.087	36.043	36.065	36.239	36.152	35.978
Cell 146	38.063	37.987	37.861	37.367	37.684	37.696	37.418	37.949	38.19	38.215	37.633	37.228	37.266	37.266	37.696	37.785	37.772	38.051	38.506	38.797	38.456	38.646	38.443	38.329	38.342	38.101	37.873	38.114	38.671	38.38	38.418	38.076	37.696	37.316	37.342	37.114	37.544	37.468	37.266	37.532	37.709	37.722	37.709	37.709	38.051	38.38	38.797	38.62	38.468
Cell 147	32.919	32.946	32.676	32.838	32.514	32.595	32.189	32.054	32.432	32.568	32.405	31.946	32.108	32.108	32.297	32.784	32.459	32.811	33.432	33.432	33.189	33.027	33.378	32.973	33.135	33.027	32.757	32.757	32.838	32.784	33.108	32.676	32.162	32.459	32.378	32.297	32.405	32.351	32.486	32.324	32.703	32.73	32.432	32.73	32.865	33.189	33.73	33.649	33.432
Cell 148	36.054	35.784	35.865	35.486	35.459	35.378	34.892	35.081	35.351	35.649	35.081	34.946	35.081	35.081	35.351	35.405	35.486	35.757	36.378	36.432	36.189	36.243	36.297	36.135	36.189	35.973	35.838	36	36.054	35.784	35.784	35.865	35.27	35.405	35.108	34.946	35.108	35.459	35.108	35.297	35.784	36.622	36.703	36.541	36.757	36.838	36.892	37.162	36.73
Cell 149	34.622	34.378	34.467	34.111	34.044	34	33.578	33.4	34.111	34.089	33.889	33.667	33.578	33.578	34.022	34.133	34.133	34.6	34.933	34.933	34.844	34.822	34.667	34.8	34.556	34.644	34.556	34.533	34.511	34.467	34.689	34.467	33.956	34.089	33.844	33.556	33.911	34.178	33.889	34.333	34.289	34.533	34.133	34.378	34.622	34.756	35.111	35.244	34.933
Cell 150	29.548	29.548	29.419	29.484	29.258	29.29	28.935	28.742	29.032	29.226	28.968	28.806	28.71	28.71	29.355	29.161	29.548	29.548	29.71	29.935	29.839	29.871	29.677	29.548	29.677	29.516	29.516	29.258	29.387	29.419	29.419	29.258	29.129	28.871	29.032	28.806	28.839	29.097	28.871	28.935	30.129	32.194	32.742	32.968	33.323	33.516	33.806	33.677	33.581
Cell 151	37.182	36.818	36.909	36.636	36.909	36.909	36.818	36.455	36.727	37.091	36.364	36.182	36.455	36.455	36.727	36.727	36.727	37.273	37.636	37.909	37.727	38.091	37.455	37.091	37.455	37	37.091	37.182	36.909	36.909	37.182	36.909	36.545	36.545	36.273	36.455	36.545	36.818	36.364	36.636	36.909	36.818	36.636	36.727	37.273	37.818	37.818	37.818	37.727
Cell 152	23.604	23.396	23.434	23.189	23.358	23.226	23.321	23.283	23.358	23.377	23.151	22.962	22.943	22.943	23.17	23.264	23.245	23.491	23.811	23.83	23.604	23.698	23.623	23.472	23.585	23.472	23.604	24.094	24.491	24.057	23.943	23.755	23.189	23.151	23.226	23	23.566	23.774	23.245	23.264	23.491	23.925	23.34	23.566	23.604	23.849	23.943	24.038	23.83
Cell 153	35.698	35.491	35.415	35.358	35.038	35.302	35.472	35.151	35.566	35.566	35.094	34.887	34.736	34.736	35.17	35.302	35.226	35.792	36.113	36.283	36.094	36.019	35.811	35.868	35.906	35.566	35.623	35.698	35.83	35.792	35.792	35.528	35.208	35	34.981	34.453	35.019	35.151	34.906	35.151	35.83	37.491	36.962	36.755	36.755	36.925	36.962	37.094	36.604
Cell 154	37.15	36.875	36.825	36.675	36.5	36.675	36.263	36.125	36.575	36.7	36.375	36.013	35.938	35.938	36.575	36.513	36.562	37.062	37.325	37.612	37.35	37.375	37.213	37.112	37.175	37.062	36.688	37.062	38.675	38.225	37.763	37.4	37.013	36.812	36.588	36.475	36.575	36.875	36.55	36.65	36.838	37.338	37.125	37.338	37.513	37.775	38.125	38.112	37.713
Cell 155	25.979	25.792	25.75	25.708	25.708	25.562	25.229	25.146	25.542	25.625	25.333	25.25	25.167	25.167	25.542	25.75	25.521	25.854	26.104	26.229	26.146	26.271	26	25.958	26.042	25.792	25.646	25.833	25.854	25.812	25.875	25.625	25.396	25.521	25.396	25.25	25.542	25.521	25.229	25.542	25.646	26.021	25.75	25.667	26	26.208	26.438	26.521	26.396
Cell 156	44.632	44.289	44.342	43.855	43.908	44.053	47.401	47.375	47.993	47.322	46.046	45.184	44.98	44.98	45.204	45	44.987	45.355	45.875	45.928	45.559	45.52	45.414	45.118	45.151	44.901	44.599	44.796	44.855	44.684	44.789	44.579	43.895	43.954	43.809	43.487	43.829	44.033	43.671	43.717	44.684	48.145	48.329	47.572	47.158	47.145	47.283	47.046	46.487
Cell 157	25.444	25.143	25.286	25.032	25.143	25.048	25.127	25.079	25.238	25.349	24.968	24.81	24.619	24.619	25.048	25.127	25.111	25.254	25.635	25.81	25.524	25.556	25.429	25.413	25.397	25.333	25.333	25.365	25.19	25.365	25.27	25.206	24.984	24.905	24.81	24.667	24.905	25	24.841	24.905	25.032	25.841	25.556	25.381	25.556	25.619	25.857	25.984	25.794
Cell 158	25.842	25.737	25.702	25.579	25.684	25.632	25.825	25.649	25.895	25.719	25.474	25.474	25.228	25.228	25.456	25.544	25.632	25.702	25.842	26.158	25.947	25.947	25.947	25.842	25.842	25.737	25.667	25.947	26.316	26.123	26	25.842	25.614	25.316	25.246	25.123	25.439	25.526	25.491	25.316	25.614	25.877	25.789	25.789	25.93	26.105	26.351	26.368	26.158
Cell 159	23.04	22.92	22.72	22.56	22.8	22.88	22.96	23	23	23.04	22.92	22.4	22.4	22.4	22.92	22.8	22.8	23	23.16	23.32	23.12	23	23.08	22.88	23.12	23.04	22.96	23.4	23.48	23.48	23.4	22.92	22.64	22.72	22.56	22.44	22.84	22.88	22.6	22.56	23.04	23.6	23.36	23.56	23.68	23.96	24.16	24	23.8
Cell 160	37.551	37.082	37.02	36.939	36.735	36.878	37.388	38.041	38.694	38.224	37.571	36.796	36.776	36.776	37.306	37.143	37.184	37.469	37.98	38.102	37.816	37.837	37.755	37.796	37.816	37.327	37.592	37.694	39.204	38.571	38.245	37.755	37.122	36.878	36.755	36.571	36.857	37.061	36.816	36.816	37.143	37.163	37.041	37.245	37.51	37.673	38.143	38.388	37.918
Cell 161	36.03	35.97	35.788	35.652	35.788	35.576	36.53	36.152	36.258	36.167	35.773	35.318	35.333	35.333	35.712	35.758	35.788	36.197	36.439	36.833	36.455	36.545	36.348	36.348	36.333	36.182	36	36.091	36.318	36.182	36.348	36.152	35.47	35.348	35.379	34.879	35.409	35.424	35.364	35.424	35.848	36.212	36.076	36.015	36.258	36.682	36.97	36.864	36.455
Cell 162	23.588	23.515	23.632	23.397	23.353	23.471	24.103	24.206	24.426	24.588	24.176	23.75	23.824	23.824	24	23.912	23.897	23.897	24.294	24.221	23.897	23.956	24.015	23.868	23.824	23.691	23.824	24.368	24.853	24.691	24.574	24.441	23.868	23.721	23.559	23.441	23.897	24.206	23.779	23.735	23.868	24.588	24.294	24.441	24.485	24.618	24.676	24.882	24.985
Cell 163	32.781	32.594	32.531	32.125	32.203	32.297	31.969	31.75	32.141	32.328	31.984	31.703	31.75	31.75	32.047	32.312	32.203	32.719	32.922	33.125	33.031	33	32.875	32.969	32.828	32.594	32.484	32.734	32.594	32.688	32.609	32.688	32.031	32.125	31.812	31.891	32	32.156	31.969	32.078	32.406	33.016	33.172	33.016	33.062	33.156	33.453	33.562	33.344
Cell 164	26.708	26.75	26.542	26.486	26.375	26.444	25.972	25.778	26.111	26.486	26.236	26.111	26.097	26.097	26.389	26.556	26.486	26.653	26.903	27.069	27	26.958	27.083	26.736	26.931	26.764	26.708	26.681	26.681	26.667	26.653	26.569	26.319	26.264	26.208	26.042	26.319	26.347	26.153	26.306	26.444	26.472	26.319	26.556	26.625	26.917	27.097	27.278	27.181
Cell 165	24.385	24.369	24.077	24.092	24.138	24.185	24.015	24.492	24.677	24.385	24.2	23.938	23.892	23.892	24.169	24.015	24.108	24.292	24.631	24.862	24.646	24.462	24.277	24.508	24.369	24.308	24.569	25.277	24.938	24.615	24.708	24.446	24.169	24.092	23.877	23.892	23.969	24.138	24.015	23.877	24.215	24.4	24.231	24.415	24.508	24.662	24.985	25	24.815
Cell 166	36.355	36.097	35.871	35.871	35.774	35.581	36.161	36.065	36.387	36.548	36.194	35.645	35.484	35.484	35.968	36	36.226	36.452	36.742	36.839	36.548	37.065	36.548	36.226	36.323	36.226	36.29	36.355	37.032	36.871	37.129	36.387	35.903	35.71	35.677	35.613	35.774	35.935	35.516	35.871	36.581	37.581	37.548	37.419	37.677	37.903	38.129	38.484	38.065
Cell 167	33.927	33.673	33.673	33.455	33.182	33.455	32.855	32.818	33.127	33.436	33.073	32.727	32.945	32.945	33.164	33.255	33.6	33.745	34.255	34.382	34.2	34.145	33.891	33.945	33.964	33.636	33.727	33.655	33.727	33.764	33.527	33.564	33.073	33.055	33.018	32.909	33.273	33.255	32.964	33.255	34.6	37.764	38	38.382	38.564	38.545	38.673	38.618	38
Cell 168	35.702	35.511	35.383	35.149	35.234	35.255	35.34	34.766	35.021	35.319	34.979	35.447	34.979	34.979	35.213	35.298	35.489	35.702	35.957	36.191	35.809	35.915	35.766	35.979	35.702	35.681	35.489	35.915	36.851	36.255	35.936	35.702	35.149	35.064	34.936	34.83	35.106	35.128	34.894	35.085	35.34	35.213	35	35.085	35.447	35.723	36.128	36.298	36.255
Cell 169	36	35.732	35.707	35.39	35.195	35.341	35.098	34.854	35.293	35.317	35.122	34.854	34.634	34.634	35.415	35.366	35.561	35.732	36.171	36.561	36.317	36.171	36.098	35.902	35.927	35.878	35.707	35.829	36.024	35.854	35.902	35.634	35.293	35.049	34.976	34.927	35.293	35.585	35.146	35.195	35.439	36.024	35.732	35.854	36.22	36.39	36.756	36.829	36.732
Cell 170	33.816	33.776	33.714	33.327	33.49	33.551	33.02	32.878	33.429	33.49	33.388	32.878	32.796	32.796	33.327	33.531	33.449	33.755	34.347	34.347	34.184	34.327	34.061	34.041	34.082	33.837	33.898	33.755	33.837	33.816	33.959	33.612	33.429	33.388	33.163	33.061	33.265	33.347	33.347	33.347	33.551	34.061	33.939	34.061	34.408	34.429	35.02	34.98	34.531
Cell 171	28.042	27.944	27.901	27.662	27.789	27.62	27.38	27.155	27.521	27.704	27.775	28.366	27.887	27.887	28.028	27.901	27.859	28.014	28.408	28.549	28.324	28.338	28.324	28.282	28.141	28.155	27.93	27.944	27.915	27.972	27.887	27.831	27.479	27.521	27.437	27.31	27.507	27.761	27.423	27.648	27.746	27.873	27.676	27.592	27.901	28.141	28.535	28.634	28.423
Cell 172	36.983	36.638	36.793	36.362	36.483	36.293	35.966	35.793	36.224	36.534	36.276	35.793	35.862	35.862	36.293	36.655	36.603	36.655	37.241	37.293	37.069	37.241	37.207	37.017	37.121	36.931	36.776	36.914	36.897	36.776	36.81	36.552	36.328	36.017	35.983	35.81	36.138	36.207	36.052	36.155	37.983	41.517	42.086	42.569	42.966	43.552	43.879	43.948	43.603
Cell 173	23.044	23	22.978	22.756	22.933	22.956	22.622	22.533	22.778	22.778	22.644	22.556	22.489	22.489	22.689	22.689	22.733	22.933	23.289	23.356	23.133	23.2	23.133	23.067	23.133	22.978	23.022	23	22.889	22.933	22.911	23	22.6	22.533	22.533	22.556	22.822	22.911	22.533	22.578	23.267	25.578	26.044	26.311	26.6	27.044	27.2	27.2	26.844
Cell 174	27.75	27.325	27.375	27.3	27.35	27.2	27	27.15	27.4	27.6	27.125	26.825	26.75	26.75	27.4	27.15	27.2	27.675	27.725	27.925	27.75	27.95	27.8	27.525	27.675	27.35	27.5	27.575	27.6	27.45	27.475	27.425	27.2	27.05	26.9	27	27.1	27.125	26.975	27.05	27.275	27.35	27.25	27.35	27.65	27.9	27.95	27.95	28
Cell 175	30.833	30.653	30.347	30.292	30.208	30.306	30.403	30.042	30.181	30.458	30.153	29.833	29.903	29.903	30.208	30.389	30.361	30.639	30.861	31.042	30.986	30.931	30.861	30.694	30.792	30.5	30.542	30.653	30.556	30.639	30.681	30.472	30.181	30.056	30.056	29.75	30.25	30.208	30.014	30.139	30.306	30.347	30.361	30.403	30.569	30.833	31.153	31.167	31.014
Cell 176	34.306	34.09	33.991	33.964	33.811	33.955	33.658	33.559	33.73	34.09	33.757	33.333	33.36	33.36	33.784	33.811	33.964	34.234	34.757	34.712	34.739	34.685	34.459	34.514	34.333	34.198	34.171	34.333	35.468	34.775	34.658	34.279	33.865	33.676	33.559	33.559	33.694	33.91	33.667	33.757	33.901	33.991	33.793	33.937	34.18	34.55	34.712	34.946	34.55
Cell 177	35.491	35.34	35.245	35.094	35.075	35.113	35.66	35.057	35.509	35.472	35.17	34.604	34.849	34.849	35.094	35.283	35.208	35.736	36	36.189	36	35.849	36.038	35.83	35.66	35.623	35.321	35.377	35.472	35.472	35.623	35.094	35	34.925	34.849	34.509	34.981	34.943	34.774	34.925	35.113	35.453	35.17	35.472	35.642	35.906	36.208	36.415	35.943
Cell 178	32.737	33.158	32.895	32.632	32.632	32.316	32	31.895	32.579	32.789	32.474	31.842	32	32	32.421	32.526	32.684	32.684	33.474	33.474	33.526	33.368	33.211	33.211	33.105	33.211	33.053	33.105	32.947	32.789	32.789	32.789	32.474	32.263	32.053	32.158	32.211	32.474	32.316	32.526	32.474	33.368	33.632	33.263	33.158	33.579	33.684	34.263	33.579
Cell 179	30.548	30.387	30.355	29.968	30.016	30.242	29.613	29.548	29.855	30.113	29.952	29.694	29.597	29.597	29.935	30.226	30.21	30.323	30.839	30.823	30.742	30.677	30.774	30.548	30.581	30.629	30.21	30.339	30.548	30.306	30.435	30.274	29.855	29.919	29.774	29.71	29.984	30.065	29.742	29.984	30.339	31.081	31.21	31.435	31.419	31.403	31.629	31.484	31.242
Cell 180	24.394	24.165	24.22	24.063	24.362	24.606	25.756	25.772	26.071	25.638	25.008	24.433	24.315	24.315	24.465	24.417	24.362	24.449	24.74	24.685	24.654	24.551	24.614	24.425	24.417	24.173	24.598	25.126	26.079	25.961	25.984	25.331	24.756	24.512	24.283	24.142	24.276	24.346	24.008	24.102	24.299	25.102	24.732	24.748	24.685	25.346	25.449	25.315	25.047
Cell 181	24	23.65	23.55	23.6	23.4	23.3	23.1	22.85	23.35	23.4	23.3	23.05	23	23	23.45	23.5	23.35	23.8	23.9	23.9	23.95	23.9	23.85	23.75	23.8	23.85	23.6	23.7	23.55	23.85	23.85	23.75	23.45	23.25	23.4	23.1	23.4	23.3	23.2	23.2	23.5	23.5	23.4	23.5	23.75	24.1	24.3	24.1	24.2
Cell 182	27.9	27.7	27.8	27.3	27.9	27.7	28.2	28.1	28.4	28.1	28	27.5	27.4	27.4	27.5	27.6	27.7	27.8	28.2	28.3	28.4	28.3	28.2	27.8	27.9	28.1	27.8	28	28.6	28.4	28.1	27.7	27.6	27.2	27.3	27.5	27.3	27.6	27.5	27.6	27.7	28	27.6	27.7	27.8	28.2	28.7	28.2	28.1
Cell 183	30.848	30.742	30.727	30.455	30.455	30.47	30.212	30.242	30.712	30.727	30.348	30.242	30.03	30.03	30.47	30.515	30.485	30.803	31.167	31.379	31.136	31.182	31.106	30.894	30.97	30.909	30.682	30.682	30.924	30.833	30.924	30.727	30.227	30.227	30.182	30.091	30.227	30.47	30.091	30.242	30.409	30.621	30.409	30.652	30.894	31.061	31.379	31.409	31.364
Cell 184	30.138	30.034	29.897	29.724	29.724	29.793	29.448	29.31	29.552	29.724	29.414	29.345	29.138	29.138	29.621	29.966	29.69	30.207	30.586	30.448	30.345	30.69	30.31	30.207	30.034	30.069	30.034	30.034	29.931	30.034	30.034	30	29.552	29.621	29.448	29.103	29.69	29.621	29.448	29.586	30.483	32.379	31.931	31.828	31.31	31.31	31.31	31.414	30.862
Cell 185	27.556	27.333	27.222	27.267	27.133	27.156	26.622	26.511	27.067	27.222	26.844	26.867	26.911	26.911	27.289	27.133	27.333	27.533	27.822	28.089	27.644	27.889	27.689	27.644	27.756	27.6	27.378	27.467	27.356	27.444	27.378	27.444	27.156	27.067	26.911	26.911	27.111	27.133	27.044	27.044	27.667	29.489	29.778	29.978	30.311	30.6	30.556	30.222	30
Cell 186	22.612	22.551	22.469	22.469	22.469	22.551	22.388	22.245	22.347	22.469	22.265	22.204	22.204	22.204	22.347	22.408	22.469	22.49	22.939	23.082	22.816	22.857	22.776	22.592	22.633	22.551	22.673	23.143	22.898	22.816	22.918	22.653	22.265	22.327	22.327	22.245	22.245	22.551	22.286	22.429	22.408	22.694	22.551	22.673	22.633	22.939	22.98	23.082	23.061
Cell 187	27.833	27.611	27.611	27.528	27.389	27.5	28.111	27.972	28.194	28.083	27.444	27.306	27.194	27.194	27.722	27.667	27.556	27.806	28.083	28.306	28.028	28.083	28.139	27.889	27.722	27.75	27.667	27.861	28.528	28.111	27.944	27.778	27.25	27.389	27.417	27.139	27.361	27.417	27.25	27.306	27.639	27.694	27.444	27.472	27.722	28.111	28.194	28.361	28.111
Cell 188	27.844	27.438	27.5	27.25	27.312	27.375	26.594	26.719	27.188	27.25	26.875	26.844	26.906	26.906	27.219	27.406	27.344	27.5	28.031	28.094	27.844	28.062	28.031	27.656	27.594	27.594	27.375	27.531	27.594	27.469	27.469	27.281	27.312	27.031	27	26.969	27.094	27.188	26.844	27.125	27.469	27.344	27	27.312	27.438	27.625	27.969	28.094	27.938
Cell 189	27.533	27.467	27.733	27.533	27.267	27.133	28.067	28.133	29.333	29.067	27.933	27.8	27.067	27.067	27.533	27.533	27.6	27.667	28.067	28.267	27.933	28.133	27.867	27.6	27.8	27.733	27.667	27.6	27.667	27.4	27.667	27.4	27.133	27.133	27.267	26.867	27.333	27.267	27.067	27	27.667	27.733	27.4	27.867	29.2	28.8	28.733	28.867	28.2
[truncated: 671 more columns]

## Sheet: ExtendedData Fig8C
-	DA	DOI	KCl
8.08819	8.0689	22.8322	11.897
7.35229	8.48546	18.8681	30.728
8.94086	7.22391	21.7744	17.604
7.8235	7.37373	14.9141	38.8911
8.97221	10.0677	16.0691	21.6668
9.36561	8.30051	23.8236	20.5287
9.9704	6.41269	31.0707	16.8287
7.56668	7.51509	26.6588	14.8332
6.46724	9.10754	15.9894	30.3798
9.64202	8.67219	14.1958	30.819
10.3255	8.76447	23.4863	24.9182
5.94513	8.5733	12.5756	21.8005
9.41673	8.38729	20.4839	16.2095
10.3223	9.08582	22.5782	21.5936
10.6615	10.3755	12.7709	20.5082
9.7514	8.61788	20.9319	19.2878
9.5465	9.46836	13.6386	29.9141
10.5282	7.87471	18.7658	27.3412
8.88323	8.22025	15.8455	17.9669
9.09214	10.5328	16.7602	11.8077
6.3479	8.52968	19.3811	22.9234
9.00899	9.07468	24.5207	20.9818
7.4587	7.44924	16.9747	23.7142
9.94784	9.83532	10.2883	11.9914
9.36206	9.52137	10.6617	9.70994
9.71752	9.75353	19.1949	28.2659
10.4231	9.84946	20.117	12.8769
8.53974	11.0647	16.6055	19.7892
9.53299	10.0411	15.2808	23.6621
9.46143	11.4324	12.0092	25.4674
9.11698	8.67965	16.4597	26.9883
10.3075	9.65512	14.3421	31.2972
10.1106	7.14543	24.158	27.0307
11.3134	8.91418	16.583	23.2309
8.70871	9.15327	16.1319	17.7835
10.834	11.3085	25.9314	32.3563
9.96198	10.7601	21.7273	19.3324
10.7532	9.41693	18.1887	22.886
8.50129	9.94484	13.722	21.9734
10.5798	10.2573	15.4406	32.3268
10.7067	10.2931	8.00322	19.5819
9.028	8.32957	13.9773	19.3233
12.8251	10.8926	18.0095	26.2676
9.9913	9.52498	13.8713	10.3994
5.73485	9.61314	8.13589	20.4562
11.001	11.0659	16.3519	18.9539
11.0203	11.0314	10.273	21.2498
10.8326	12.0313	13.9954	12.1659
8.71325	11.5467	13.2403	8.80793
10.2175	11.313	16.1329	22.3155
8.32787	10.8222	9.30591	27.463
10.6631	11.0194	12.651	23.5438
11.0147	9.74663	13.0413	14.9635
7.28919	9.68953	18.247	18.3772
10.418	11.5144	19.3917	13.3755
9.18411	11.2533	17.4019	27.0958
7.11538	11.1225	21.4859	25.3976
9.57953	11.4821	17.831	22.7712
9.72005	8.80158	21.8139	10.4492
10.1707	9.99072	17.2061	17.6932
9.69508	10.748	16.2482	16.5745
8.23415	10.0772	12.016	24.2612
9.01756		10.5987	26.4118
10.2056		29.2014	15.586
8.75606		27.0814	18.5379
10.9591		15.2711	22.6769
7.76235		20.2334	23.1696
11.7794		17.5998	9.63471
9.43723		16.9038	16.1594
		15.0865	16.8838
		14.1908	27.4895
		16.7604	16.7195
		19.4297	25.667
		23.6178	11.5566
		10.0041	35.3685
		17.7757	19.8248
		15.9243	36.7844
		18.1397	26.9371
		21.8897	22.2387
		21.5206	26.7622
		20.8817	18.0647
		17.0725	23.7603
		14.2713	19.7991
		19.655	23.5853
		24.6971	18.0757
		21.7365	9.07878
		16.3434	26.4891
		24.8882	19.1612
		21.6399	25.0841
		23.104	22.4327
		15.4349	14.8068
		17.1322	10.0106
		8.5203	12.8306
		19.973	21.8295
		21.5889	9.48965
		21.0755	22.1927
		21.7935	20.5756
		18.1716	23.0545
		23.1372	21.0819
		24.7523	21.5957
		19.8308	26.4338
		24.5642	21.7829
		22.5281	30.6554
		23.3482	20.7601
			7.51814
			18.0614
			30.1375
			29.2865
			19.4542
			8.72284
			18.4767
			21.6871
			19.3044
			24.0131
			11.9826
			24.5953
			18.1427
			21.8366
			11.1034
			25.8272
			20.4724
			21.7067
			23.6783
			30.1952
			26.5595
			23.1296
			13.223
			33.5793
			21.2263
			11.7084
			13.9562
			33.8981
			40.1912
			17.5808
			20.7198
			12.2616
			35.1075
			12.8129
			28.867
			18.2805
			23.3159
			14.6475
			19.9368
			21.8752
			21.695
			25.7056
			13.5681
			27.5417
			24.8823
			11.0732
			23.7555
			19.4285
			24.6166
			39.2379
			22.7029
			18.5147
			24.2822
			28.7679
			19.8532
			21.0754
			28.5929
			18.573
			22.2217
			27.5372
			29.6988
			22.8897
			13.243
			23.4862
			25.0362
			24.1853
			32.2758
			10.8386
			11.2504
			25.0235
			23.9114
			25.7173
			28.2053
			22.7086
			22.7506
			25.0548
			20.8556
			18.2485
			24.8007
			20.8173
			14.4842
			33.6806
			21.314
			25.7284
			21.898
