# Supplementary material for: Rapid, biochemical tagging of cellular activity history in vivo
Source: Nat Methods. 2024 Aug 5;21(9):1725–35. doi: 10.1038/s41592-024-02375-7 (PMC11399108; doi:10.1038/s41592-024-02375-7)
Supplement: Supplementary file 20 — Statistical source data. [file 41592_2024_2375_MOESM20_ESM.xlsx]

## Sheet: ExtendedData Fig9F
	Saline							Psilocybin
Time (min)	Cell 1	Cell 2	Cell 3	Cell 4	Cell 5	Cell 6		Cell 1	Cell 2	Cell 3	Cell 4	Cell 5	Cell 6
0	0.343334	-0.328649	0.12272	-0.0599704	-0.298056	-0.0722151		-0.0235498	0.583713	-0.358151	-0.171806	0.37607	-0.00367598
0.00905797	0.0921909	-0.22397	-0.0855115	-0.152996	-0.334026	0.018448		-0.0271191	0.474992	-0.352491	-0.156763	0.519942	0.033804
0.0181159	0.0586988	-0.305029	-0.036326	-0.183947	-0.18791	-0.0804345		-0.00234822	0.117112	-0.373018	-0.166729	0.608505	0.0372159
0.0271739	0.0450008	-0.302076	-0.0879592	-0.171025	-0.192118	-0.150198		-0.00223571	-0.155835	-0.379838	-0.17777	0.745483	0.0729746
0.0362319	0.0492844	-0.332486	-0.133815	-0.180255	-0.175442	-0.131096		0.0278071	-0.34615	-0.417085	-0.199864	0.804527	0.0817246
0.0452899	0.0421997	-0.337061	-0.166894	-0.188917	-0.175035	-0.142353		0.00827717	-0.391068	-0.464333	-0.186621	0.763317	0.10428
0.0543478	0.0416937	-0.35564	-0.191345	-0.191175	-0.161403	-0.151071		-0.0177276	-0.385367	-0.459638	-0.230364	0.749986	0.10101
0.0634058	0.0216393	-0.435124	-0.190538	-0.173438	-0.143159	-0.144372		-0.0906665	-0.406462	-0.39683	-0.208123	0.76244	0.13356
0.0724638	0.00801451	-0.430497	-0.213075	-0.141518	-0.226165	0.0368134		-0.130424	-0.414818	-0.4117	-0.196957	0.748486	0.141357
0.0815217	-0.023133	-0.451435	-0.196289	-0.121269	-0.241122	0.277435		-0.145001	-0.439935	-0.358088	-0.183013	0.443247	0.163908
0.0905797	-0.0518404	-0.455992	-0.136481	-0.095987	-0.248803	0.494197		-0.181807	-0.475497	-0.360959	-0.192948	0.329724	0.145943
0.0996377	-0.0621426	-0.489659	-0.105445	-0.0903852	-0.22547	0.655447		-0.211442	-0.530552	-0.325734	-0.158858	0.255107	0.219874
0.108696	-0.104795	-0.476545	-0.0855704	-0.0843441	-0.265551	0.706868		-0.217888	-0.52102	-0.347728	-0.120093	0.202532	0.229932
0.117754	-0.132302	-0.492964	-0.0868682	-0.0723812	-0.265787	0.73927		-0.230014	-0.525658	-0.314191	-0.112706	0.170228	0.23154
0.126812	-0.147872	-0.489251	-0.0360778	-0.047367	-0.23083	0.779974		-0.242577	-0.504117	-0.310821	-0.102446	0.20687	0.261179
0.13587	-0.130294	-0.486428	-0.0162113	-0.0324485	-0.220884	0.770611		-0.196236	-0.516499	-0.336925	-0.0865329	0.195034	0.261213
0.144928	-0.111759	-0.432533	0.0680691	0.00857849	-0.199735	0.734021		-0.158615	-0.499514	-0.346629	-0.0567844	0.255535	0.238405
0.153986	-0.0409023	-0.403895	0.139073	0.0239088	-0.160913	0.534845		-0.160221	-0.386858	-0.298569	-0.0463769	0.751541	0.16073
0.163043	0.00103012	-0.395247	0.113255	0.0298918	-0.142809	0.300777		-0.144038	-0.363262	-0.279169	-0.0321114	1.12754	0.127436
0.172101	0.0652017	-0.399975	0.0676467	0.0217703	-0.108687	0.123616		-0.109362	-0.355136	-0.250533	-0.0013307	1.2935	0.122305
0.181159	0.136884	-0.417004	0.0329748	0.0130022	-0.134819	-0.0276065		-0.071188	-0.305058	-0.249598	-0.0132451	1.4041	0.0492812
0.190217	0.324921	-0.426696	0.0448509	0.0462683	-0.0837396	-0.0752556		-0.0518134	-0.236323	-0.188079	-0.0310127	1.4932	0.0534752
0.199275	0.413774	-0.428177	0.125878	0.0685553	-0.000579331	-0.163591		-0.0602738	-0.20428	-0.203405	-0.00897123	1.5076	0.0434603
0.208333	0.43383	-0.375315	0.216615	0.0896661	0.0597916	-0.250001		-0.0637739	-0.174299	-0.182518	-0.00876056	1.52046	0.00200689
0.217391	0.446183	-0.313373	0.269839	0.113217	0.251239	-0.270902		-0.105054	-0.142917	-0.169364	-0.00925439	1.58134	-0.0477473
0.226449	0.476412	-0.318293	0.232652	0.131143	0.319524	-0.286597		-0.13613	-0.0830348	-0.118739	-0.0579863	1.58047	-0.0916047
0.235507	0.485913	-0.344286	0.243551	0.111663	0.344282	-0.281914		-0.117809	-0.193832	-0.149248	-0.0869679	1.09812	-0.126865
0.244565	0.496942	-0.250746	0.342088	0.110697	0.357507	-0.317944		-0.114661	-0.185289	-0.174766	-0.10311	0.63281	-0.148328
0.253623	0.492191	-0.239068	0.350218	0.133725	0.379198	-0.363177		-0.125351	-0.177168	-0.181169	-0.116521	0.461814	-0.244683
0.262681	0.428119	-0.231439	0.365798	0.125296	0.45026	-0.381613		-0.114251	-0.208641	-0.187733	-0.114636	0.389608	-0.304691
0.271739	0.299648	-0.259759	0.327694	0.0941213	0.438312	-0.413419		-0.107127	-0.219207	-0.240015	-0.134835	0.276992	-0.367731
0.280797	0.19761	-0.243154	0.298203	0.0791109	0.373214	-0.426032		-0.102071	-0.225735	-0.224106	-0.168359	0.444558	-0.408528
0.289855	0.151443	-0.300021	0.142375	0.0518783	0.313996	-0.401026		-0.107765	-0.170812	-0.195745	-0.164748	0.483889	-0.440676
0.298913	0.161685	-0.33542	0.0857807	0.0391415	0.136338	-0.396373		-0.129615	-0.173068	-0.170215	-0.176561	0.490361	-0.465115
0.307971	0.135856	-0.344901	0.0814192	0.0250458	0.0355288	-0.374329		-0.12613	-0.174516	-0.236204	-0.156302	0.462113	-0.468604
0.317029	0.0795684	-0.24388	-0.00977287	-6.61239e-05	-0.00144273	-0.31255		-0.148666	-0.177716	-0.259261	-0.169643	0.418937	-0.474267
0.326087	0.0694935	-0.237908	-0.122014	-0.0313523	-0.0287714	-0.243923		-0.191755	-0.197771	-0.27389	-0.185247	0.537948	-0.479901
0.335145	0.038883	-0.150967	0.00243717	-0.0866098	-0.0975261	-0.27212		-0.184201	-0.205158	-0.30238	-0.184506	0.588373	-0.387303
0.344203	0.0525676	-0.0795101	0.0316528	-0.103037	-0.189607	-0.335588		-0.234093	-0.251358	-0.340795	-0.197863	0.589528	-0.230978
0.353261	0.046529	0.00345441	0.100188	-0.0885242	-0.220091	-0.333097		-0.287016	-0.308842	-0.347407	-0.177947	1.16868	-0.211118
0.362319	0.0463145	0.0427851	0.0207074	-0.108999	-0.234053	-0.305418		-0.334793	-0.331525	-0.334473	-0.152492	1.67193	-0.20332
0.371377	0.0751634	0.0534833	0.0504848	-0.135415	-0.259366	-0.311685		-0.342393	-0.415448	-0.368961	-0.153714	1.95583	-0.147788
0.380435	0.0463232	0.0606511	0.0955956	-0.179368	-0.288428	-0.329274		-0.327754	-0.460166	-0.364329	-0.125897	2.08311	-0.0207831
0.389493	0.0468213	0.0573576	0.0815865	-0.251228	-0.287949	-0.351734		-0.316248	-0.494052	-0.308068	-0.101641	2.68738	0.0816644
0.398551	0.0316178	-0.0444955	0.0942507	-0.253966	-0.320047	-0.421383		-0.319152	-0.409444	-0.188809	-0.076969	3.00295	0.111265
0.407609	0.00896839	-0.139696	0.0895947	-0.248776	-0.305054	-0.501986		-0.302513	-0.398518	-0.163277	-0.0616094	3.21196	0.14964
0.416667	0.00712704	-0.235047	-0.0504234	-0.22429	-0.299311	-0.460237		-0.321304	-0.391347	-0.128036	-0.0769959	3.43166	0.0663498
0.425725	0.00246694	-0.29129	-0.0651047	-0.21447	-0.302045	-0.370382		-0.334107	-0.367313	-0.0438234	-0.0953766	3.52327	-0.065236
0.434783	0.0104772	-0.252259	-0.0626538	-0.230745	-0.297228	-0.337669		-0.329007	-0.378934	0.0268628	-0.0791411	3.50787	-0.105348
0.443841	-0.000703406	-0.0220176	-0.00842596	-0.218946	-0.308658	-0.358727		-0.302842	-0.339642	0.0580466	-0.0750739	3.06233	-0.120721
0.452899	-0.011219	0.0942678	-0.025289	-0.205239	-0.33007	-0.309637		-0.295998	-0.270682	0.113409	-0.0626613	3.27499	-0.192753
0.461957	-0.0213514	0.149471	-0.0749628	-0.193274	-0.344608	-0.33976		-0.288582	-0.194086	0.0859998	-0.0832319	3.33261	-0.211419
0.471014	-0.0205116	0.239246	-0.0863551	-0.192505	-0.376018	-0.362212		-0.290763	-0.237818	0.0629346	-0.126376	2.84799	-0.234359
0.480072	0.012736	0.304236	-0.0988593	-0.173015	-0.364183	-0.357718		-0.29284	-0.313592	-0.00108919	-0.150254	2.65436	-0.258678
0.48913	0.0462817	0.35372	-0.128869	-0.155824	-0.359378	-0.27764		-0.282584	-0.318182	0.00278711	-0.165507	2.94652	-0.304276
0.498188	0.093727	0.691509	-0.132078	-0.138885	-0.366804	-0.193471		-0.271464	-0.344212	-0.0408568	-0.181953	2.99636	-0.181616
0.507246	0.124224	0.894364	-0.153851	-0.115713	-0.38354	-0.116227		-0.248725	-0.339637	-0.0683142	-0.185774	3.11148	-0.132997
0.516304	0.158571	0.960703	-0.203765	-0.116387	-0.431095	-0.0720736		-0.199804	-0.292697	-0.0377316	-0.2156	2.73679	-0.065024
0.525362	0.219393	0.796822	-0.2126	-0.113923	-0.415219	0.0747071		-0.19876	-0.325007	-0.0568756	-0.20918	2.55493	-0.0321335
0.53442	0.207818	0.749463	-0.208603	-0.118073	-0.429436	0.174479		-0.172001	-0.402304	-0.116149	-0.22661	2.37552	-0.00329607
0.543478	0.222708	0.762971	-0.232779	-0.140638	-0.442738	0.287644		-0.17325	-0.433981	-0.0848096	-0.192883	2.39363	-0.0408163
0.552536	0.228555	1.03164	-0.26375	-0.140085	-0.416755	0.387234		-0.13142	-0.430904	-0.110497	-0.175128	2.51768	-0.0138486
0.561594	0.199078	1.21486	-0.26028	-0.138856	-0.427586	0.401035		-0.0770317	-0.452155	-0.125416	-0.137149	2.57781	0.0607442
0.570652	0.156717	1.32036	-0.197717	-0.17369	-0.462161	0.342453		-0.0679973	-0.375161	-0.0958989	-0.101243	2.05434	0.0777573
0.57971	0.08127	1.13582	-0.210025	-0.222912	-0.452422	0.222618		-0.0536403	-0.358999	-0.0492247	-0.100834	1.82666	-0.0385954
0.588768	0.00729136	1.09469	-0.207642	-0.278598	-0.423818	0.113698		-0.106731	-0.347991	-0.0495374	-0.0990129	2.20395	-0.103302
0.597826	-0.053787	1.32126	-0.229926	-0.304249	-0.399037	0.0429306		-0.139161	-0.389942	-0.122835	-0.100431	2.38141	-0.161585
0.606884	-0.10492	1.50088	-0.218028	-0.304389	-0.380185	-0.0979815		-0.142885	-0.382627	-0.095599	-0.101105	2.50722	-0.190665
0.615942	-0.0933993	1.58599	-0.24842	-0.310049	-0.350974	-0.209732		-0.160667	-0.360385	-0.0680049	-0.0849966	2.21711	-0.130562
0.625	-0.131792	1.65049	-0.189177	-0.266553	-0.333799	-0.312628		-0.164134	-0.291504	-0.0326262	-0.0989473	2.0064	-0.136533
0.634058	-0.159955	1.52424	-0.0820257	-0.198788	-0.357042	-0.411113		-0.18099	-0.27341	-0.0424627	-0.117443	1.77163	-0.187463
0.643116	-0.18652	1.41453	0.0616905	-0.18564	-0.335951	-0.432842		-0.227797	-0.267416	-0.0423951	-0.1456	1.66148	-0.25809
0.652174	-0.208715	1.34987	0.115615	-0.156117	-0.205326	-0.457754		-0.247215	-0.364812	-0.0871407	-0.160177	1.57055	-0.271085
0.661232	-0.21553	1.29858	0.196184	-0.113319	-0.0914069	-0.483588		-0.25049	-0.389909	-0.0919636	-0.13226	1.51557	-0.306479
0.67029	-0.185618	1.1933	0.236779	-0.082913	0.0318755	-0.505426		-0.252225	-0.443693	-0.0892252	-0.116699	0.992347	-0.364144
0.679348	-0.185219	0.864347	0.323754	-0.0589371	0.165157	-0.549986		-0.255456	-0.455775	-0.0810448	-0.0957979	0.671413	-0.392852
0.688406	-0.217433	0.64219	0.383969	-0.0533148	0.362261	-0.531447		-0.263617	-0.461033	-0.101968	-0.125252	0.472429	-0.441968
0.697464	-0.263591	0.566598	0.560207	-0.0380899	0.47876	-0.577726		-0.30079	-0.48525	-0.118737	-0.16488	0.538378	-0.5286
0.706522	-0.273191	0.567274	0.678167	0.0314943	0.665465	-0.542948		-0.275634	-0.580162	-0.224523	-0.17405	0.590099	-0.617722
0.71558	-0.287973	0.417977	0.685833	0.0459512	0.793559	-0.539674		-0.304038	-0.635171	-0.208875	-0.169048	0.598805	-0.666585
0.724638	-0.303191	0.327523	0.554438	0.0462544	0.814284	-0.56944		-0.31457	-0.632004	-0.275656	-0.182497	0.568913	-0.709504
0.733696	-0.295686	0.260203	0.546108	0.0447609	0.690943	-0.563329		-0.3209	-0.602693	-0.27616	-0.184881	0.880725	-0.726488
0.742754	-0.28475	0.186957	0.502011	0.0471418	0.589876	-0.576894		-0.346249	-0.497419	-0.124037	-0.172622	1.51036	-0.682467
0.751812	-0.327188	0.130692	0.4626	0.0398674	0.459994	-0.600868		-0.336002	-0.445119	-0.154981	-0.179	1.71606	-0.653176
0.76087	-0.338555	0.0920252	0.42865	0.0221988	0.373319	-0.599653		-0.350401	-0.422483	-0.172653	-0.191339	1.86029	-0.614235
0.769928	-0.305895	0.0654184	0.35309	0.00169469	0.185655	-0.647749		-0.345595	-0.362223	-0.177902	-0.182844	1.87917	-0.576349
0.778986	-0.310907	0.0108409	0.241043	-0.0181078	0.132262	-0.646869		-0.332051	-0.34053	-0.174088	-0.169807	1.77435	-0.508846
0.788043	-0.303342	-0.115851	0.161399	-0.0888496	0.0710702	-0.661286		-0.346568	-0.324005	-0.118419	-0.173852	2.28904	-0.426917
0.797101	-0.281341	-0.227004	0.0628063	-0.174601	0.0301207	-0.682583		-0.346976	-0.283965	-0.0939831	-0.173207	2.49019	-0.39131
0.806159	-0.285752	-0.269611	0.0792483	-0.214252	0.00217179	-0.648998		-0.363147	-0.269366	-0.00635668	-0.15785	3.11687	-0.319645
0.815217	-0.272329	-0.302087	0.0481876	-0.234169	0.00347732	-0.686188		-0.379662	-0.25738	-0.0109305	-0.126718	3.14518	-0.298284
0.824275	-0.308105	-0.300456	0.0201432	-0.264582	-0.0230284	-0.635171		-0.379956	-0.330061	-0.134644	-0.137852	2.75192	-0.349884
0.833333	-0.281165	-0.267002	-0.0127388	-0.252114	-0.0146125	-0.617835		-0.350269	-0.361414	-0.107708	-0.137627	2.87302	-0.361713
0.842391	-0.302628	-0.276195	-0.000425941	-0.251546	-0.0470483	-0.636638		-0.297007	-0.345058	-0.0613427	-0.119411	2.99851	-0.363369
0.851449	-0.318995	-0.315417	-0.00582446	-0.252894	-0.0778371	-0.637333		-0.260534	-0.320948	-0.034363	-0.083919	3.08517	-0.371305
0.860507	-0.301753	-0.352473	-0.0296377	-0.255899	-0.16394	-0.656941		-0.214178	-0.296329	0.015239	-0.0639832	3.04993	-0.417236
0.869565	-0.268427	-0.3873	-0.0729944	-0.284153	-0.280134	-0.690789		-0.199786	-0.312651	0.00912895	-0.0620278	2.67581	-0.460444
0.878623	-0.167912	-0.380046	-0.0476132	-0.265779	-0.343966	-0.665968		-0.192343	-0.348834	0.0351853	-0.0291607	2.60993	-0.49402
0.887681	-0.0347006	-0.387732	-0.0880481	-0.248664	-0.368939	-0.681725		-0.170743	-0.34621	0.0227114	-0.0184851	2.30958	-0.527682
0.896739	-0.0156655	-0.404374	-0.131564	-0.246494	-0.364796	-0.657978		-0.135725	-0.364363	0.0184683	-0.067453	2.0814	-0.519673
0.905797	0.0501644	-0.420256	-0.10662	0.089578	-0.363095	-0.678374		-0.0952776	-0.404305	-0.054007	-0.0947506	1.85798	-0.437002
0.914855	0.0901467	-0.461246	-0.0752074	0.858463	-0.398257	-0.669073		-0.120219	-0.429117	-0.105724	0.284334	1.44825	-0.380768
0.923913	0.125185	-0.475403	-0.135901	1.32059	-0.432105	-0.61403		-0.137526	-0.456591	-0.0821636	1.30785	1.12696	-0.31339
0.932971	0.130358	-0.480762	-0.154714	1.57651	-0.446043	-0.613045		-0.155731	-0.543282	-0.063493	2.25596	1.33354	-0.218314
0.942029	0.160784	-0.498729	-0.179967	1.71425	-0.460343	-0.605774		-0.206391	-0.575776	-0.058323	2.80868	1.41091	-0.219759
0.951087	0.1402	-0.489412	-0.193056	1.81971	-0.462568	-0.520671		-0.224921	-0.588544	-0.0332546	3.13229	1.20106	-0.189168
0.960145	0.0455916	-0.233807	-0.141226	1.88384	-0.476599	-0.368536		-0.23383	-0.546694	-0.12231	3.32971	1.00732	-0.0897316
0.969203	-0.0483491	-0.0952758	-0.126982	1.90066	-0.436729	-0.289552		-0.236984	-0.581282	-0.156256	3.44564	0.640873	-0.0538163
0.978261	-0.0842815	0.0306411	-0.0601849	1.93808	-0.41544	-0.211896		-0.273869	-0.594194	-0.0949108	3.6285	0.508983	-0.00427796
0.987319	-0.110209	0.147137	-0.0320077	1.66983	-0.409003	-0.146766		-0.28753	-0.568189	-0.0346496	3.75412	0.446922	0.00420639
0.996377	-0.121746	0.278712	0.0339883	0.956697	-0.391178	-0.0907753		-0.257643	-0.565036	0.000709364	3.43686	0.384768	-0.0083844
1.00543	-0.121423	0.502003	0.121004	0.525947	-0.360495	-0.0740419		-0.289168	-0.541404	-0.0523761	2.43604	0.576521	-0.073394
1.01449	-0.0855273	0.959577	0.204641	0.289053	-0.360607	-0.0510022		-0.296887	-0.525252	-0.100951	1.52632	0.28863	-0.173341
1.02355	-0.0625238	1.59585	0.22311	0.145953	-0.327106	-0.0261517		-0.283875	-0.517558	-0.171811	0.98731	0.56922	-0.163154
1.03261	-0.0319711	2.01187	0.215192	0.0454508	-0.3271	-0.115077		-0.307382	-0.504695	-0.140259	0.681757	0.713803	-0.18513
1.04167	-0.0684474	2.07436	0.124318	-0.0203729	-0.346867	-0.290682		-0.294652	-0.453006	0.232566	0.46968	0.846135	-0.184654
1.05072	-0.0751658	2.16554	0.0886783	-0.036469	-0.391529	-0.400974		-0.243835	-0.41824	0.366547	0.339519	0.915939	-0.0554222
1.05978	-0.0494974	2.22912	0.000934836	-0.0795317	-0.415343	-0.481762		-0.199816	-0.41264	0.384482	0.15725	1.41682	0.122039
1.06884	-0.081997	2.2425	-0.0584421	-0.138197	-0.438118	-0.57376		-0.181509	-0.422533	0.389981	0.0141351	1.65703	0.337364
1.0779	-0.130296	2.23567	-0.123338	-0.193997	-0.440825	-0.621065		-0.173674	-0.409284	0.400241	-0.0749482	1.82461	0.545061
1.08696	-0.159601	2.09373	-0.196743	-0.232654	-0.461203	-0.651634		-0.135388	-0.446563	0.398382	-0.110186	1.72875	0.700243
1.09601	-0.194083	1.71361	-0.285328	-0.248208	-0.464547	-0.651294		-0.0918447	-0.461906	0.427534	-0.15486	1.82161	0.842804
1.10507	-0.275705	1.13162	-0.294375	-0.251818	-0.450214	-0.65365		-0.0467133	-0.470801	0.463801	-0.172243	1.41383	0.931505
1.11413	-0.321472	0.74914	-0.317246	-0.268322	-0.465101	-0.680941		-0.0259355	-0.491974	0.416356	-0.17907	1.25841	1.0727
1.12319	-0.303864	0.474452	-0.300061	-0.289467	-0.444533	-0.712749		-0.0102293	-0.579635	0.0992973	-0.20048	1.12114	1.11472
1.13225	-0.303056	0.260579	-0.26622	-0.312549	-0.444809	-0.684569		-0.0509458	-0.586149	-0.0272342	-0.221992	1.05502	1.01529
1.1413	-0.32943	0.0900196	-0.218774	-0.317686	-0.465557	-0.65996		-0.0721578	-0.56098	-0.0664115	-0.214223	1.05229	0.833097
1.15036	-0.286968	-0.0492544	-0.21311	-0.313102	-0.462749	-0.659676		-0.135953	-0.539464	-0.0332206	-0.192159	0.979373	0.571918
1.15942	-0.26252	-0.163795	-0.227511	-0.337409	-0.467945	-0.665784		-0.129026	-0.539747	0.0528957	-0.177245	1.49993	0.432341
1.16848	-0.226668	-0.21882	-0.223857	-0.33525	-0.497827	-0.673261		-0.156212	-0.564127	0.127724	-0.199622	1.64969	0.332072
1.17754	-0.224839	-0.292858	-0.186805	-0.358456	-0.499921	-0.705519		-0.204134	-0.565255	0.150656	-0.214678	1.6974	0.265463
1.18659	-0.175237	-0.334673	-0.210339	-0.350649	-0.526259	-0.719803		-0.229205	-0.573398	0.182948	-0.229865	1.78975	0.189517
1.19565	-0.164	-0.377079	-0.167011	-0.338031	-0.516396	-0.667034		-0.223571	-0.547202	0.279576	-0.243266	1.85762	0.0349894
1.20471	-0.184431	-0.412232	-0.1464	-0.328144	-0.535803	-0.641133		-0.226527	-0.548667	0.311192	-0.248629	2.04469	-0.0594742
1.21377	-0.203334	-0.420825	-0.206031	-0.326628	-0.496972	-0.678315		-0.199222	-0.573754	0.35109	-0.248463	2.12052	-0.0627238
1.22283	-0.204647	-0.420549	-0.24493	-0.33933	-0.496113	-0.697589		-0.200675	-0.570081	0.370589	-0.236013	1.65397	-0.0572839
1.23188	-0.241215	-0.436447	-0.203418	-0.36093	-0.494944	-0.664152		-0.182458	-0.593416	0.297018	-0.24291	1.48776	-0.0356956
1.24094	-0.235012	-0.441078	-0.162866	-0.369098	-0.483125	-0.689476		-0.196469	-0.60638	0.219784	-0.250701	0.862183	-0.0771619
1.25	-0.245279	-0.437084	-0.130611	-0.330473	-0.428569	-0.679706		-0.176317	-0.577186	0.156711	-0.246618	0.625701	-0.0798186
1.25906	-0.258664	-0.450691	-0.140622	-0.284973	-0.429396	-0.61964		-0.179418	-0.548503	0.122203	-0.226853	0.722354	-0.0546505
1.26812	-0.237062	-0.46596	-0.103972	-0.261934	-0.417192	-0.60802		-0.155493	-0.536561	0.128589	-0.228144	0.761148	-0.0655937
1.27717	-0.246526	-0.383092	-0.0616375	-0.193565	-0.385642	-0.574485		-0.140286	-0.53578	0.064484	-0.230966	1.02876	-0.0530213
1.28623	-0.223452	-0.267322	0.0163529	-0.109658	-0.355556	-0.556013		-0.157077	-0.508633	0.0260677	-0.219409	0.963708	-0.0118407
1.29529	-0.182317	-0.249706	0.0809344	-0.0916944	-0.360694	-0.476169		-0.113072	-0.488599	-0.0475374	-0.19984	0.927629	-0.0114958
1.30435	-0.136828	-0.243001	0.121479	-0.0402303	-0.213143	-0.454436		-0.0988398	-0.499228	-0.102845	-0.208665	0.951596	-0.0648748
1.31341	-0.10367	-0.207918	0.112063	-0.00851464	-0.120577	-0.472751		-0.0701669	-0.503107	-0.0955035	-0.206324	0.97717	-0.102963
1.32246	-0.092121	-0.181872	0.151907	0.0167566	-0.0845236	-0.433523		-0.0615283	-0.487767	-0.0899168	-0.190019	1.12593	-0.113163
1.33152	-0.108266	-0.202529	0.192708	0.00844298	-0.0478083	-0.470805		-0.0534099	-0.474662	-0.0911165	-0.176164	1.2342	-0.119121
1.34058	-0.10858	-0.202892	0.18715	-0.0217462	0.00735149	-0.540223		-0.0415659	-0.484293	-0.095954	-0.209494	1.03218	-0.0927803
1.34964	-0.150219	-0.18183	0.187422	-0.0444848	0.0700662	-0.584584		-0.0743333	-0.492897	-0.10447	-0.224524	0.91463	-0.0353141
1.3587	-0.126681	-0.234241	0.0818711	-0.1092	0.11249	-0.643499		-0.057206	-0.499496	-0.127003	-0.24228	0.853475	0.0465037
1.36775	-0.130088	-0.330136	-0.0190512	-0.193343	0.193897	-0.630982		-0.0696224	-0.497491	-0.0991668	-0.258596	0.852578	-0.00142154
1.37681	-0.156362	-0.348366	0.0113594	-0.196536	0.312514	-0.679608		-0.145506	-0.492321	-0.0860324	-0.257424	0.843699	-0.0567346
1.38587	-0.167521	-0.328612	0.0445452	-0.237246	0.24197	-0.651497		-0.158903	-0.492049	0.0232635	-0.254837	0.852873	-0.092349
1.39493	-0.175088	-0.378687	0.0288826	-0.262598	0.196604	-0.624531		-0.171399	-0.477511	0.0427618	-0.236528	1.02612	-0.134254
1.40399	-0.176318	-0.387079	0.0211246	-0.245972	0.162774	-0.58377		-0.172015	-0.472956	0.00356262	-0.219872	0.949487	-0.0560272
1.41304	-0.145428	-0.37656	0.0397385	-0.233778	0.105842	-0.454513		-0.187385	-0.494543	-0.0154443	-0.204424	1.33951	-0.0878656
1.4221	-0.103735	-0.339434	0.0891619	-0.21245	0.0669572	-0.32846		-0.194949	-0.511492	-0.0373959	-0.178449	1.44216	-0.166952
1.43116	-0.0686672	-0.346826	0.154896	-0.200782	0.0328823	-0.209541		-0.176444	-0.495923	-0.0264632	-0.134212	1.55408	-0.203136
1.44022	-0.0560116	-0.338095	0.256718	-0.18839	0.0412248	-0.0662013		-0.212895	-0.484613	-0.026644	-0.115153	1.36082	-0.243722
1.44928	-0.00408644	-0.361366	0.283867	-0.184383	0.00139255	0.0716904		-0.152733	-0.4973	-0.0358105	-0.0964775	1.3362	-0.262455
1.45833	0.0496247	-0.35337	0.26447	-0.180848	-0.0792911	0.190859		-0.159088	-0.528276	-0.0474817	-0.111092	1.37612	-0.295833
1.46739	0.0488102	-0.370362	0.206832	-0.151694	-0.127272	0.22297		-0.158917	-0.557054	-0.143755	-0.118398	1.31275	-0.242334
1.47645	0.0556869	-0.331313	0.164741	-0.135188	-0.125213	0.247334		-0.151935	-0.544919	-0.107514	-0.142349	1.60177	-0.159678
1.48551	0.0746747	-0.365092	0.112541	-0.148661	-0.0618992	0.244856		-0.159808	-0.518143	-0.109608	-0.183461	1.76023	-0.175481
1.49457	0.0656442	-0.383933	0.0283943	-0.17199	-0.056489	0.158873		-0.154874	-0.505554	-0.114463	-0.196365	1.41439	-0.00761528
1.50362	0.0276578	-0.419687	0.0387259	-0.170084	-0.0592699	0.114373		-0.121151	-0.514167	-0.0910941	-0.223233	1.63801	0.191452
1.51268	0.0042494	-0.418756	-0.0709307	-0.173791	-0.107835	0.0479254		-0.14059	-0.455823	0.0974156	-0.222827	2.20292	0.302514
1.52174	-0.0235111	-0.42945	-0.133094	-0.175732	-0.195106	-0.0504945		-0.135388	-0.438895	0.269546	-0.220244	2.37987	0.362642
1.5308	-0.0725762	-0.422807	-0.148308	-0.174125	-0.269196	-0.148703		-0.169909	-0.447694	0.47392	-0.205987	2.97345	0.440476
1.53986	-0.131575	-0.437864	-0.202691	-0.195743	-0.348098	-0.265396		-0.148438	-0.409044	0.659961	-0.181078	3.21481	0.554512
1.54891	-0.136327	-0.451537	-0.220675	-0.21582	-0.358324	-0.31988		-0.137903	-0.328197	0.75844	-0.172449	3.3697	0.54061
1.55797	-0.115063	-0.452878	-0.166685	-0.223679	-0.40699	-0.365857		-0.146112	-0.350284	0.747134	-0.149131	3.38225	0.54583
1.56703	-0.143874	-0.45653	-0.194784	-0.244314	-0.491685	-0.395856		-0.148563	-0.369189	0.779779	-0.15162	3.39779	0.595741
1.57609	-0.116299	-0.418586	0.568456	-0.247536	-0.495346	-0.375029		-0.165215	-0.365151	0.85982	-0.169125	3.44574	0.640673
1.58514	-0.0910013	-0.40454	1.12822	-0.281676	-0.509433	-0.420458		-0.198388	-0.371828	0.880684	-0.16813	3.15642	0.753736
1.5942	-0.0455932	-0.412014	1.41479	-0.298628	-0.511404	-0.439382		-0.203602	-0.466979	0.638306	-0.197051	3.09021	0.917023
1.60326	-0.0139599	-0.448041	1.54389	-0.305707	-0.518722	-0.423215		-0.225179	-0.484123	0.508539	-0.184588	3.09078	1.07014
1.61232	-0.0132609	-0.471532	1.57429	-0.302425	-0.525847	-0.442972		-0.237854	-0.395316	0.387602	-0.189149	2.5918	1.24177
1.62138	-0.00186544	-0.480664	1.61171	-0.291711	-0.513882	-0.352027		-0.222372	-0.40017	0.285552	-0.198566	2.34789	1.3017
1.63043	-0.0232885	-0.484369	1.71944	-0.295617	-0.501338	-0.348706		-0.246181	-0.437689	0.288149	-0.211712	2.40835	1.44306
1.63949	-0.0442912	-0.518335	1.68593	-0.292695	-0.496827	-0.339323		-0.250855	-0.389852	0.323198	-0.201483	1.98831	1.56086
1.64855	-0.0868886	-0.479787	2.45656	-0.280356	-0.490755	-0.30993		-0.243915	-0.37653	0.33877	-0.166999	1.86332	1.71144
1.65761	-0.152682	-0.490594	2.89371	-0.295658	-0.520407	-0.345988		-0.230845	-0.364657	0.330237	-0.143847	1.77889	1.96544
1.66667	-0.17864	-0.495796	2.88378	-0.297357	-0.504463	-0.33633		-0.211193	-0.279429	0.352181	-0.117495	2.15374	2.19684
1.67572	-0.230338	-0.494882	3.03491	-0.299725	-0.496628	-0.280902		-0.206125	-0.203362	0.417929	-0.0910756	1.7529	2.32073
1.68478	-0.288314	-0.487126	3.21212	-0.296293	-0.454891	-0.248482		-0.182387	-0.17188	0.408954	-0.080727	2.01328	2.43317
1.69384	-0.320817	-0.441093	4.48635	-0.309451	-0.441474	-0.124164		-0.162381	-0.250614	0.336969	-0.0973485	2.33922	2.40977
1.7029	-0.331586	-0.431736	5.52861	-0.334972	-0.4362	0.0618289		-0.146856	-0.247618	0.299915	-0.0997949	2.60855	2.48726
1.71196	-0.290125	-0.456638	5.95911	-0.335504	-0.446323	0.375067		-0.104382	-0.259475	0.233389	-0.0857585	2.56809	2.53757
1.72101	-0.295274	-0.438955	6.30466	-0.353463	-0.463091	0.6213		-0.0971163	-0.308957	0.206318	-0.106518	2.60654	2.58508
1.73007	-0.251764	-0.46583	5.82389	-0.358185	-0.472583	0.730804		-0.12147	-0.342592	0.209096	-0.109111	2.54725	2.6478
1.73913	-0.233188	-0.523195	4.7064	-0.360224	-0.41632	0.887877		-0.145201	-0.313243	0.200617	-0.095667	2.5591	2.56459
1.74819	-0.222533	-0.560691	4.16521	-0.372924	-0.449018	1.0337		-0.166305	-0.34522	0.165685	-0.100748	2.16476	2.48678
1.75725	-0.261961	-0.374805	3.80491	-0.365257	-0.433243	1.09992		-0.178051	-0.415081	0.0714367	-0.125088	1.99378	2.49992
1.7663	-0.264481	-0.207843	3.50796	-0.37155	-0.465417	1.15845		-0.19057	-0.455123	0.0139635	-0.135021	1.49223	2.52746
1.77536	-0.25244	-0.137776	2.18788	-0.371459	-0.425993	1.09206		-0.213458	-0.410137	-0.0276083	-0.127779	1.40789	2.64923
1.78442	-0.24922	-0.0418943	1.16173	-0.360996	-0.403378	0.900513		-0.244747	-0.429938	-0.0256503	-0.135805	1.36469	2.69248
1.79348	-0.294101	0.0704037	0.654514	-0.35929	-0.4027	0.653385		-0.273526	-0.427957	-0.0179604	-0.115693	1.49595	2.77135
1.80254	-0.301028	0.402259	0.39323	-0.320658	-0.382863	0.466353		-0.277185	-0.413643	-0.0553712	-0.088646	1.64232	2.78196
1.81159	-0.119316	0.702499	0.0976877	-0.320973	-0.363672	0.352324		-0.278897	-0.394134	-0.0457123	-0.0962193	1.72595	2.56118
1.82065	0.306589	0.945747	-0.0227861	-0.317973	-0.413533	0.264702		-0.267689	-0.415752	-0.0625297	-0.100013	1.74977	2.26634
1.82971	0.736729	1.12506	-0.128693	-0.295148	-0.403947	0.1382		-0.26175	-0.39547	-0.0443549	-0.0392548	1.7304	1.91373
1.83877	1.04928	1.07369	-0.185292	-0.292706	-0.43285	0.0684805		-0.248529	-0.271655	0.0705329	0.0414154	1.72698	1.5658
1.84783	1.2613	1.13955	-0.204953	-0.288157	-0.384051	-0.05486		-0.235775	-0.203426	0.147933	0.0992733	1.70159	1.26627
1.85688	1.4313	1.40549	-0.168994	-0.25305	-0.400589	-0.10846		-0.241393	-0.218233	0.162497	0.108482	1.32067	0.924968
1.86594	1.51748	1.58575	-0.101568	-0.210375	-0.406146	-0.195615		-0.220221	-0.229876	0.135033	0.120576	1.05516	0.652583
1.875	1.59052	1.71328	-0.034796	-0.177557	-0.396852	-0.235399		-0.210632	-0.255394	0.117272	0.0838758	0.752208	0.374947
1.88406	1.66246	1.52304	-0.0807051	-0.157642	-0.366674	-0.258972		-0.199923	-0.290381	0.101287	0.0631312	1.07324	0.155856
1.89312	1.51019	1.35056	0.00879796	-0.105824	-0.34513	-0.263642		-0.165392	-0.301946	0.0770282	0.0553716	1.17347	0.0526744
1.90217	1.1166	1.21942	0.0281917	-0.0586231	-0.273021	-0.324368		-0.136239	-0.342322	0.0430012	0.0490293	1.14399	-0.0619582
1.91123	0.681937	1.17518	0.0742145	0.0129128	-0.238813	-0.325655		-0.132846	-0.407565	0.0339613	-0.0124834	1.1797	-0.176012
1.92029	0.393647	1.28726	0.0819133	0.0232384	-0.221223	-0.365185		-0.140126	-0.52469	-0.0197518	-0.0845164	1.15501	-0.270786
1.92935	0.215572	1.32024	0.124517	0.011439	-0.177991	-0.339742		-0.143844	-0.610521	-0.0367706	-0.145256	1.49345	-0.385581
1.93841	0.0824731	1.16678	0.0904238	-0.00323964	-0.102014	-0.224485		-0.10398	-0.656228	0.0135313	-0.154824	1.65326	-0.362077
1.94746	-0.0132286	1.05661	0.0217161	-0.0325811	-0.041309	-0.213073		-0.0963186	-0.64005	0.0470739	-0.158834	1.80547	-0.353724
1.95652	-0.10132	0.980667	-0.00523238	-0.0474931	0.0370024	-0.26778		-0.0988354	-0.629947	0.0607595	-0.127777	1.84179	-0.318303
1.96558	-0.202139	0.975358	-0.026366	-0.0893404	0.0778664	-0.313724		-0.0959551	-0.568759	0.138305	-0.137293	1.84717	-0.26874
1.97464	-0.271706	0.927395	-0.075253	-0.122781	0.135655	-0.341642		-0.104495	-0.550213	0.12992	-0.156251	1.99328	-0.276418
1.9837	-0.327607	0.933785	-0.0418056	-0.140688	0.133408	-0.348572		-0.117088	-0.538371	0.13813	-0.186904	2.07892	-0.240189
1.99275	-0.337362	0.89103	-0.0774776	-0.197496	0.105546	-0.409706		-0.142318	-0.507895	0.147176	-0.184827	2.07301	-0.227188
2.00181	-0.334646	0.661608	-0.116064	-0.203603	0.0752016	-0.452862		-0.119109	-0.482447	0.112727	-0.154286	2.11814	-0.182602
2.01087	-0.342371	0.434213	-0.216978	-0.200558	0.0440021	-0.457666		-0.104205	-0.460991	0.0930653	-0.142396	1.79588	-0.170536
2.01993	-0.319256	0.235953	-0.26166	-0.228152	-0.014293	-0.609768		-0.120567	-0.396204	0.0552368	-0.0643888	1.57482	-0.0624032
2.02899	-0.288209	0.22279	-0.270267	-0.212788	-0.0437893	-0.622035		-0.128521	-0.326286	0.113114	0.0156159	1.37531	0.0648677
2.03804	-0.284606	0.457574	-0.340653	-0.20669	-0.124286	-0.630095		-0.136726	-0.231417	0.202626	0.0749455	1.30338	0.0419102
2.0471	-0.24541	0.632037	-0.360007	-0.187692	-0.178349	-0.638903		-0.171022	-0.160042	0.279661	0.136164	0.682123	-0.039415
2.05616	-0.217904	0.77534	-0.377604	-0.190475	-0.261057	-0.679237		-0.180857	-0.110752	0.386315	0.185592	0.26184	-0.0334838
2.06522	-0.187501	0.824957	-0.441832	-0.188912	-0.314198	-0.707684		-0.163609	-0.0663988	0.478934	0.215036	0.0770604	-0.0680962
2.07428	-0.197016	0.879752	-0.417175	-0.168183	-0.304498	-0.682284		-0.144706	-0.0984973	0.512209	0.225622	0.0078285	-0.114981
2.08333	-0.180214	0.997708	-0.355667	-0.158369	-0.284198	-0.675907		-0.145051	-0.117193	0.569367	0.221676	-0.0419119	-0.176444
2.09239	-0.19582	1.27228	-0.28343	-0.136114	-0.255952	-0.631151		-0.159536	-0.121932	0.600722	0.222144	-0.0796347	-0.153198
2.10145	-0.232693	1.55606	-0.260941	-0.116819	-0.23369	-0.608537		-0.182917	-0.183292	0.593828	0.157433	-0.0489044	-0.297652
2.11051	-0.232927	1.6316	-0.307387	-0.115735	-0.245093	-0.603116		-0.211989	-0.227026	0.504951	0.109146	-0.0640774	-0.383942
2.11957	-0.240213	1.47608	-0.257008	-0.145651	-0.243883	-0.634531		-0.211613	-0.310037	0.479545	0.0716857	-0.0300761	-0.39079
2.12862	-0.300216	1.72616	-0.235306	-0.176306	-0.262264	-0.658444		-0.174149	-0.419435	0.406456	0.0547453	0.000158884	-0.320298
2.13768	-0.338198	2.13206	-0.177936	-0.203577	-0.212652	-0.620149		-0.1713	-0.510565	0.313252	0.539669	0.00787518	-0.338758
2.14674	-0.354621	2.54343	-0.0740695	-0.219068	-0.151891	-0.609374		-0.179087	-0.544279	0.323595	1.71968	0.00674957	-0.309524
2.1558	-0.354042	2.79109	-0.0647547	-0.253378	-0.12295	-0.586466		0.0260531	-0.488861	0.353729	2.40083	0.0231479	-0.245301
2.16486	-0.367933	2.95357	-0.0814725	-0.252604	-0.103133	-0.586128		0.161797	-0.441243	0.425995	2.77471	0.0422851	-0.176603
2.17391	-0.375518	2.85425	-0.111319	-0.266643	-0.168584	-0.6659		0.224998	-0.413501	0.457512	3.0343	0.0591941	-0.0732738
2.18297	-0.34384	2.74393	-0.0670935	-0.249325	-0.203943	-0.685339		0.309209	-0.407067	0.495507	3.24506	0.0370668	0.0174121
2.19203	-0.357595	2.63835	-0.0584415	-0.268088	-0.195617	-0.701658		0.361982	-0.403846	0.546368	3.39715	0.0352856	0.0270505
2.20109	-0.365535	2.53105	-0.0773485	-0.251368	-0.219052	-0.681654		0.406792	-0.383416	0.511957	3.48769	0.0274449	0.0612872
2.21014	-0.335157	2.07215	-0.135032	-0.256515	-0.156168	-0.646596		0.389627	-0.343505	0.515425	3.54782	0.0904289	0.100191
2.2192	-0.288417	1.52123	-0.223973	-0.24453	-0.18219	-0.657531		0.402033	-0.291373	0.538237	3.11882	0.154815	0.231993
2.22826	-0.291165	1.04373	-0.251939	-0.213418	-0.234151	-0.618783		0.398704	-0.278889	0.460348	2.00424	0.217352	0.336076
2.23732	-0.281165	0.738521	-0.255937	-0.184859	-0.282669	-0.59734		0.212086	-0.319472	0.3757	1.35087	0.181995	0.349307
2.24638	-0.300683	0.474481	-0.275634	-0.219949	-0.281865	-0.598981		0.0885776	-0.355776	0.284568	0.960049	0.120217	0.34362
2.25543	-0.307109	0.325722	-0.284349	-0.24355	-0.287823	-0.608588		0.00342708	-0.367556	0.210031	0.705309	0.115453	0.227288
2.26449	-0.351735	0.475777	-0.304497	-0.252787	-0.260957	-0.606907		-0.0507116	-0.354245	0.217238	0.491705	0.156759	0.18638
2.27355	-0.414153	0.625922	-0.283593	-0.246164	-0.303259	-0.602457		-0.0567306	-0.364822	0.206023	0.310353	0.356225	0.204652
2.28261	-0.406037	0.709322	-0.292592	-0.252198	-0.284768	-0.591952		-0.0779145	-0.364281	0.18752	0.184352	0.382865	0.232548
2.29167	-0.400503	0.791899	-0.280439	-0.211386	-0.325647	-0.588651		-0.0548253	-0.383323	0.151709	0.0722954	0.31863	0.22482
2.30072	-0.440855	0.865506	-0.226884	-0.202895	-0.293773	-0.615269		-0.0681706	-0.399995	0.139464	0.0170691	0.29286	0.18989
2.30978	-0.450949	0.986085	-0.23188	-0.0435202	-0.263704	-0.65151		-0.0705961	-0.392973	0.167551	-0.0604139	0.28969	0.137849
2.31884	-0.445547	1.325	-0.209089	-0.0285238	-0.257058	-0.708362		-0.0851858	-0.365593	0.267014	-0.0870416	0.629282	0.130856
2.3279	-0.417596	1.60134	-0.213402	0.023527	-0.275223	-0.729779		-0.136865	-0.352478	0.332666	-0.0903612	1.13313	0.122229
2.33696	-0.412382	2.17895	-0.181298	0.0665322	-0.270782	-0.728723		-0.134716	-0.374433	0.3249	-0.132044	1.39688	0.178751
2.34601	-0.444818	2.38421	-0.180929	0.0813892	-0.282369	-0.748246		-0.183618	-0.367241	0.296572	-0.136689	1.49374	0.196882
2.35507	-0.400032	2.50488	-0.192377	0.0980389	-0.265147	-0.766598		-0.199646	-0.376662	0.237366	-0.132566	1.41156	0.168336
2.36413	-0.397782	2.67464	-0.172638	0.16185	-0.247178	-0.754104		-0.220971	-0.4286	0.287136	-0.148738	1.64363	0.13862
2.37319	-0.377768	2.8203	-0.014244	0.212788	-0.237118	-0.740068		-0.247523	-0.466454	0.246186	-0.159058	2.11466	0.148736
2.38225	-0.352635	2.92832	0.063019	0.282349	-0.288703	-0.719504		-0.242847	-0.470384	0.251954	-0.179632	2.84811	0.292887
2.3913	-0.283273	2.91981	0.0749088	0.838559	-0.344991	-0.69613		-0.280416	-0.466436	0.25902	-0.176504	3.11439	0.574859
2.40036	-0.230011	2.65003	0.0454011	2.19641	-0.344572	-0.672524		-0.276357	-0.48752	0.177627	-0.164366	2.96772	0.950749
2.40942	-0.225355	2.52995	0.173925	3.59276	-0.355113	-0.600096		-0.263818	-0.473264	0.130124	-0.159388	2.66164	1.40888
2.41848	-0.156346	1.95838	0.224576	4.42886	-0.368713	-0.600105		-0.255556	-0.431208	0.159962	-0.128602	2.53964	1.83277
2.42754	-0.0581171	1.50578	0.255011	4.92993	-0.367694	-0.579559		-0.262492	-0.425424	0.141301	-0.127361	2.52576	2.16587
2.43659	-0.0565317	1.17474	0.327826	5.26367	-0.341845	-0.554799		-0.312413	-0.415025	0.204821	-0.125849	2.46302	2.4623
2.44565	-0.013174	0.883854	0.358866	5.42259	-0.31905	-0.56237		-0.35275	-0.391045	0.144023	-0.101666	2.25935	2.68565
2.45471	0.150603	0.785612	0.263638	5.49693	-0.339863	-0.558028		-0.380792	-0.385663	0.182064	-0.0813752	1.76145	2.80949
2.46377	0.222511	0.817148	0.178391	5.54374	-0.335679	-0.571396		-0.397015	-0.398219	0.15371	-0.0778067	1.01998	2.74743
2.47283	0.236453	0.831237	0.149905	4.85689	-0.265479	-0.589939		-0.366548	-0.430276	0.107849	-0.0711944	0.685976	2.52322
2.48188	0.236633	0.863021	0.127806	3.5086	-0.261231	-0.614397		-0.347953	-0.456062	0.136949	-0.116465	0.454324	2.2159
2.49094	0.269974	0.793396	0.0157254	2.11418	-0.274267	-0.658066		-0.353562	-0.515938	0.131983	-0.146691	0.27979	1.84669
2.5	0.249226	0.922014	-0.0411843	1.26844	-0.284994	-0.646558		-0.367655	-0.516592	0.1442	-0.170413	0.213492	1.49507
2.50906	0.240646	1.31583	-0.0531786	0.750413	-0.310491	-0.626621		-0.354472	-0.542676	0.136002	-0.18034	0.106902	1.17081
2.51812	0.279266	1.88467	-0.078447	0.437051	-0.353197	-0.624076		-0.376021	-0.546983	0.0975519	-0.167408	0.142539	0.935767
2.52717	0.286773	2.30053	-0.0637066	0.24779	-0.383823	-0.642523		-0.359342	-0.578808	0.0686802	-0.185744	0.068138	0.70972
2.53623	0.133411	2.46515	-0.0242319	0.111964	-0.339605	-0.6702		-0.344281	-0.568999	0.0127171	-0.181033	0.0751332	0.562112
2.54529	0.131982	2.48854	0.0583406	0.0278677	-0.209051	-0.646011		-0.32195	-0.586293	-0.00724846	-0.213724	0.0184031	0.461232
2.55435	0.0853429	2.52598	0.0791837	-0.00405328	-0.164012	-0.636137		-0.296104	-0.602464	-0.0240217	-0.241761	-0.0416827	0.409159
2.56341	0.147997	2.66757	0.137078	-0.014823	-0.118096	-0.618015		-0.297179	-0.573981	-0.0930702	-0.267862	-0.0573194	0.37479
2.57246	0.490412	3.1638	0.226514	-0.0208837	-0.0830338	-0.496013		-0.280187	-0.523872	-0.165265	-0.260875	-0.0712933	0.314085
2.58152	1.04046	3.50994	0.202653	-0.0366487	-0.0580445	-0.416224		-0.228685	-0.526926	-0.219676	-0.27773	-0.184275	0.272696
2.59058	1.78866	3.46543	0.213565	-0.011787	-0.079393	-0.292251		-0.177661	-0.525165	-0.229891	-0.29833	-0.189006	0.235158
2.59964	2.65156	3.18004	0.197094	-0.0149025	-0.0417402	-0.150438		-0.126332	-0.52842	-0.215876	-0.318126	-0.290793	0.153764
2.6087	3.68512	3.13713	0.1725	-0.0278726	0.0208958	-0.0224708		-0.11888	-0.466392	-0.202551	-0.325854	-0.325066	0.116615
2.61775	4.48969	3.39761	0.150613	-0.0431812	0.0418444	0.0511431		-0.101514	-0.43378	-0.208422	-0.353219	-0.350697	0.0734456
2.62681	5.07927	3.56825	0.0815089	-0.0662032	-0.0151997	0.0691392		-0.134244	-0.386628	-0.218097	-0.325578	-0.356153	0.00671541
2.63587	5.6539	3.7238	0.0741464	-0.064973	-0.017068	0.173846		-0.152847	-0.333895	-0.186365	-0.297958	-0.309854	-0.0647221
2.64493	6.5059	3.70148	0.0612675	-0.0859365	-0.0288482	0.357899		-0.150232	-0.34542	-0.200917	-0.274849	-0.275963	-0.0561073
2.65399	7.17739	3.31971	0.0251072	-0.107119	-0.0223394	0.350709		-0.161676	-0.368567	-0.154911	-0.275141	-0.304019	0.0569707
2.66304	7.63417	2.95763	0.0977329	-0.092525	0.0159419	0.354734		-0.218109	-0.422071	-0.131283	-0.251242	-0.313737	0.226424
2.6721	7.66107	2.66914	0.0677394	-0.132822	0.0839026	0.292807		-0.260506	-0.410141	-0.170363	-0.224844	-0.339121	0.40029
2.68116	7.4396	2.47886	0.0757542	-0.16963	0.0948216	0.245879		-0.264179	-0.452781	-0.201864	-0.203716	-0.338721	0.518505
2.69022	6.87297	2.17508	0.0534175	-0.179788	0.0336886	0.18555		-0.273496	-0.516674	-0.233329	-0.213529	-0.350975	0.63259
2.69928	6.48276	1.79733	0.016904	-0.184429	-0.03981	0.161348		-0.30339	-0.571205	-0.253942	-0.202057	-0.31621	0.68269
2.70833	6.13681	1.83963	-0.00432555	-0.179586	-0.135078	0.281592		-0.30474	-0.61869	-0.271654	-0.227199	-0.309462	0.730149
2.71739	5.85542	1.83185	-0.0207996	-0.197088	-0.180541	0.326849		-0.351992	-0.648824	-0.325601	-0.235562	-0.334741	0.775132
2.72645	5.08034	1.80949	-0.0696347	-0.22648	-0.233893	0.209582		-0.410816	-0.668105	-0.320837	-0.24559	-0.354678	0.89755
2.73551	4.21659	1.76722	-0.150865	-0.240589	-0.286906	0.154635		-0.40982	-0.679692	-0.364047	-0.260854	-0.324509	1.06362
2.74457	3.36668	1.72938	-0.197028	-0.252047	-0.351096	0.151479		-0.41355	-0.672542	-0.441647	-0.271103	-0.301306	1.20295
2.75362	2.69456	1.70443	-0.174414	-0.243615	-0.40852	0.136046		-0.40355	-0.670343	-0.434537	-0.286612	-0.318801	1.45456
2.76268	2.11679	1.95166	-0.163427	-0.242191	-0.479804	0.087305		-0.440837	-0.636164	-0.38606	-0.327277	-0.311606	1.64544
2.77174	1.71429	2.24021	-0.202739	-0.247958	-0.450343	0.12281		-0.445631	-0.62032	-0.408881	-0.325858	-0.281516	1.76233
2.7808	1.36404	2.26286	-0.217854	-0.244271	-0.45863	0.0772017		-0.440488	-0.609937	-0.386101	-0.320247	-0.285657	1.88915
2.78986	1.13152	2.00447	-0.157045	-0.218442	-0.459357	-0.0682598		-0.450032	-0.594515	-0.373897	-0.321762	-0.224098	1.97531
2.79891	0.863173	1.79925	-0.169393	-0.242838	-0.513717	-0.235595		-0.464474	-0.614509	-0.400208	-0.33963	-0.180077	2.07991
2.80797	0.697911	1.68542	-0.148678	-0.227593	-0.47755	-0.342947		-0.467854	-0.61825	-0.446817	-0.329721	-0.156492	1.93613
2.81703	0.541281	1.58871	-0.134562	-0.222769	-0.465248	-0.403952		-0.481028	-0.624892	-0.429075	-0.307448	-0.127563	1.68354
2.82609	0.399015	1.54667	-0.146871	-0.230151	-0.485292	-0.503433		-0.481747	-0.61456	-0.338503	-0.275094	-0.104177	1.5567
2.83514	0.279199	1.51826	-0.17244	-0.228798	-0.497805	-0.593559		-0.480231	-0.62984	-0.303998	-0.249436	-0.0549471	1.44857
2.8442	0.200901	1.28337	-0.222166	-0.226513	-0.48316	-0.651744		-0.451255	-0.642191	-0.354457	-0.219591	-0.0173009	1.53279
2.85326	0.123119	1.25963	-0.183846	-0.201515	-0.550065	-0.701048		-0.423198	-0.652985	-0.343636	-0.212089	0.0328672	1.69621
2.86232	0.0553135	1.22413	-0.211885	-0.182166	-0.536707	-0.702053		-0.452349	-0.668001	-0.326315	-0.216612	0.0264804	1.79737
2.87138	0.00268833	1.14993	-0.315862	-0.199204	-0.526365	-0.706208		-0.457494	-0.671749	-0.318158	-0.209332	-0.00612677	1.91274
2.88043	-0.00116543	1.131	-0.323424	-0.172294	-0.5224	-0.683342		-0.452872	-0.687818	-0.316643	-0.20443	-0.0398005	1.9308
2.88949	0.0359257	1.1189	-0.318132	-0.192068	-0.566235	-0.644542		-0.430942	-0.688859	-0.286366	-0.211243	0.0182974	2.01627
2.89855	0.0410472	1.13116	-0.289983	-0.178991	-0.497763	-0.656179		-0.442594	-0.699158	-0.348993	-0.23407	-0.0139983	2.03936
2.90761	0.0340645	1.10243	-0.263012	-0.14399	-0.488002	-0.668748		-0.439132	-0.682273	-0.43294	-0.274207	-0.0373243	1.84668
2.91667	0.0143293	1.36929	-0.208801	-0.141662	-0.478738	-0.68971		-0.452917	-0.702502	-0.474384	-0.301561	-0.0775797	1.52352
2.92572	-0.0238907	1.5674	-0.187411	-0.0938443	-0.438187	-0.653283		-0.430993	-0.696684	-0.456707	-0.323618	-0.0629902	1.16108
2.93478	-0.0412003	1.42731	-0.17461	-0.106332	-0.420772	-0.661639		-0.419894	-0.68247	-0.47475	-0.338573	-0.0813485	0.820767
2.94384	-0.0838866	1.35234	-0.167319	-0.137092	-0.431199	-0.623502		-0.35982	-0.665698	-0.515149	-0.319389	-0.069417	0.597514
2.9529	-0.109177	1.26801	-0.148138	-0.171691	-0.448986	-0.578388		-0.297934	-0.664731	-0.466316	-0.290973	-0.103221	0.556868
2.96196	-0.13788	1.21473	-0.136318	-0.19088	-0.432345	-0.538395		-0.273458	-0.64171	-0.412741	-0.285207	-0.082954	0.693922
2.97101	-0.213643	1.15504	-0.143723	-0.166398	-0.325366	-0.526219		-0.258476	-0.619666	-0.403243	-0.282087	-0.134456	0.968287
2.98007	-0.253067	1.09272	-0.190497	-0.198378	-0.398866	-0.45751		-0.223691	-0.590809	-0.32589	-0.257204	-0.155075	1.26529
2.98913	-0.285744	1.07758	-0.210671	-0.233743	-0.328285	-0.397149		-0.178875	-0.589306	-0.261397	-0.234991	-0.145768	1.63334
2.99819	-0.334963	0.786413	-0.229619	-0.245047	-0.27951	-0.343625		-0.167162	-0.537713	-0.23097	-0.210679	-0.135195	2.0294
3.00725	-0.331893	0.474776	-0.272842	-0.309311	-0.276781	-0.338209		-0.205963	-0.449342	-0.194121	-0.16395	-0.198338	2.33349
3.0163	-0.349611	0.245815	-0.297322	-0.324079	-0.299151	-0.354436		-0.215268	-0.364356	-0.0949168	-0.101653	-0.227842	2.6359
3.02536	-0.358212	0.128648	-0.287693	-0.304745	-0.32852	-0.395853		-0.183728	-0.292064	-0.0281456	-0.0873143	-0.236429	2.86298
3.03442	-0.388392	0.0492777	-0.277427	-0.286275	-0.307175	-0.464462		-0.204893	-0.266706	-0.0316505	-0.107136	-0.192254	2.88422
3.04348	-0.42578	-0.0509482	-0.240516	-0.294152	-0.307559	-0.543162		-0.20287	-0.288281	-0.0451485	-0.10716	-0.179392	2.68096
3.05254	-0.417269	-0.0795943	-0.222849	-0.293022	-0.375555	-0.558248		-0.20137	-0.294161	-0.0186634	-0.0998949	-0.227429	2.32328
3.06159	-0.448771	0.0316979	-0.176764	-0.264145	-0.335226	-0.600403		-0.222214	-0.275936	-0.0373757	-0.0949296	-0.22656	1.96995
3.07065	-0.457281	0.182087	-0.149803	-0.268741	-0.379014	-0.645329		-0.233895	-0.287786	-0.0519185	-0.0885811	-0.214835	1.5872
3.07971	-0.4138	0.267177	-0.182596	-0.25283	-0.413905	-0.629323		-0.216019	-0.306113	-0.0371575	-0.0549238	-0.202581	1.25321
3.08877	-0.402055	0.537485	-0.0774915	-0.193064	-0.452161	-0.635632		-0.192593	-0.40067	-0.0973119	-0.0503814	-0.170175	0.985769
3.09783	-0.400591	0.734804	0.0102081	0.469236	-0.44701	-0.640046		-0.19009	-0.480987	-0.169049	-0.0674163	-0.176502	0.728296
3.10688	-0.387826	0.827548	0.0439374	1.22566	-0.419062	-0.660968		-0.247347	-0.546002	-0.196249	-0.0998225	-0.184278	0.47191
3.11594	-0.381389	0.913839	0.0968798	1.5821	-0.423065	-0.669197		-0.258839	-0.577837	-0.283271	-0.126407	-0.216698	0.256688
3.125	-0.377055	1.1857	0.0844376	1.81229	-0.465468	-0.662947		-0.276547	-0.558066	-0.309491	-0.138201	-0.256215	0.147684
3.13406	-0.422696	1.56555	0.0941719	1.94219	-0.487447	-0.738118		-0.312998	-0.566152	-0.339242	-0.147616	-0.19632	0.060393
3.14312	-0.415899	1.69576	0.111102	2.03077	-0.515185	-0.752565		-0.318553	-0.549605	-0.319784	-0.147868	-0.0944947	0.0163949
3.15217	-0.425501	1.6945	0.0994543	2.10265	-0.545812	-0.777462		-0.344542	-0.568993	-0.328961	-0.159626	-0.106757	0.011519
3.16123	-0.441792	1.70946	0.0549105	2.12601	-0.569533	-0.850457		-0.372764	-0.587099	-0.354336	-0.210682	-0.101502	-0.0694015
3.17029	-0.46129	1.53018	0.00247221	2.11426	-0.504171	-0.889762		-0.367901	-0.618791	-0.337686	-0.241426	-0.13209	-0.150808
3.17935	-0.474912	1.40053	-0.0747104	1.46573	-0.485127	-0.911439		-0.397259	-0.602857	-0.386268	-0.272024	-0.135475	-0.279862
3.18841	-0.471254	1.34934	-0.0605441	0.723405	-0.48598	-0.881562		-0.423283	-0.604869	-0.427274	-0.25876	-0.172077	-0.332853
3.19746	-0.469313	1.33399	-0.0832353	0.375773	-0.490096	-0.855952		-0.419717	-0.60026	-0.399595	-0.217255	-0.166173	-0.370976
3.20652	-0.45051	1.14313	-0.109109	0.172855	-0.45994	-0.849752		-0.399906	-0.608392	-0.405711	-0.187486	-0.149147	-0.373353
3.21558	-0.422946	0.962964	-0.120912	0.0522538	-0.463338	-0.779989		-0.39684	-0.602536	-0.420281	-0.172478	-0.182263	-0.34747
3.22464	-0.397038	1.20232	-0.115938	-0.0313822	-0.482914	-0.79498		-0.371562	-0.658231	-0.40888	-0.170573	-0.262991	-0.340882
3.2337	-0.382563	1.67036	-0.134851	-0.0433044	-0.488318	-0.802271		-0.380967	-0.648762	-0.388506	-0.160759	-0.241713	-0.380787
3.24275	-0.362785	2.00898	-0.0535654	-0.0640567	-0.47289	-0.803525		-0.367166	-0.673649	-0.447973	-0.156686	-0.275406	-0.38324
3.25181	-0.342666	2.21622	-0.0349876	-0.0959916	-0.552827	-0.787307		-0.406172	-0.652627	-0.467059	-0.182325	0.0730909	-0.405463
3.26087	-0.339201	2.43753	-0.0472698	-0.0947561	-0.573036	-0.784345		-0.391153	-0.679681	-0.375324	-0.171323	0.503241	-0.346402
3.26993	-0.366854	2.51305	-0.0876104	-0.105352	-0.577183	-0.812132		-0.357074	-0.673348	-0.363541	-0.177017	0.684252	-0.32304
3.27899	-0.355487	2.57632	-0.116405	-0.114371	-0.572158	-0.80087		-0.329793	-0.68112	-0.345767	-0.179979	0.762395	-0.272833
3.28804	-0.369516	2.61328	-0.127409	-0.12294	-0.572916	-0.778426		-0.306336	-0.66998	-0.335548	-0.191639	0.78792	-0.146874
3.2971	-0.338766	2.63253	-0.117451	-0.135886	-0.564222	-0.757256		-0.238172	-0.689325	-0.333205	-0.187773	0.786273	0.105408
3.30616	-0.348284	2.65682	-0.118714	-0.160087	-0.507375	-0.723764		-0.247459	-0.663592	-0.314887	-0.202116	0.768799	0.356505
3.31522	-0.349057	2.74126	-0.0818007	-0.203596	-0.478309	-0.690972		-0.189677	-0.675228	-0.319793	-0.220569	0.734887	0.712137
3.32428	-0.349773	2.84682	-0.0538187	-0.203948	-0.494591	-0.643946		-0.222986	-0.6553	-0.209732	-0.2347	0.754849	0.946916
3.33333	-0.354509	2.92348	-0.0926725	-0.19022	-0.465676	-0.650438		-0.198241	-0.633847	-0.136344	-0.205959	0.43733	1.19542
3.34239	-0.328989	2.94696	-0.0871775	-0.206787	-0.460274	-0.667185		-0.183672	-0.621939	-0.117606	-0.190554	0.0367264	1.31985
3.35145	-0.245228	3.01647	-0.0955304	-0.227143	-0.456688	-0.627575		-0.171199	-0.632581	0.0787036	-0.178573	-0.103359	1.37683
3.36051	-0.192568	3.072	-0.0792213	-0.234245	-0.431093	-0.628339		-0.186764	-0.605786	0.187846	-0.19305	-0.181894	1.3932
3.36957	-0.139505	3.12504	-0.0338648	-0.240384	-0.401304	-0.63183		-0.204466	-0.615318	0.180263	-0.20171	-0.231964	1.32892
3.37862	-0.135957	3.06434	-0.0563485	-0.238715	-0.352289	-0.640815		-0.251809	-0.581499	0.202212	-0.216866	-0.224366	1.09735
3.38768	-0.13619	2.64077	-0.0671029	-0.234338	-0.34669	-0.645455		-0.239285	-0.568605	0.207317	-0.170749	-0.198665	0.920584
3.39674	-0.133479	2.27699	-0.0756897	-0.232701	-0.280402	-0.627321		-0.263856	-0.539499	0.15935	-0.157277	-0.177961	0.609414
3.4058	-0.165494	1.94153	-0.135798	-0.248699	-0.236787	-0.642075		-0.244815	-0.555407	0.0783732	-0.149315	-0.200392	0.413156
3.41486	-0.155195	1.70089	-0.109992	-0.260166	-0.241616	-0.653392		-0.224146	-0.536853	-0.00408183	-0.178616	-0.216127	0.201591
3.42391	-0.127175	1.51232	-0.0907267	-0.253216	-0.218173	-0.615807		-0.238378	-0.46203	0.29211	-0.18265	-0.234454	0.0863964
3.43297	-0.168574	1.38957	-0.0455192	-0.243551	-0.201512	-0.656906		-0.217197	-0.461281	0.227518	-0.187631	-0.235876	0.0826487
3.44203	-0.180258	1.25159	-0.0848388	-0.238947	-0.216157	-0.661266		-0.213382	-0.505097	0.141447	-0.159364	-0.211962	0.088064
3.45109	-0.170147	1.14085	-0.130354	-0.265752	-0.250525	-0.671328		-0.202915	-0.523716	0.165698	-0.136059	-0.190254	0.0884446
3.46014	0.00552163	1.18576	-0.135215	-0.270806	-0.324651	-0.638101		-0.177449	-0.543025	0.230092	-0.118922	-0.215786	0.230813
3.4692	0.410861	1.5905	-0.120064	-0.269054	-0.374476	-0.645901		-0.161423	-0.580198	0.183666	-0.161087	-0.251761	0.426355
3.47826	0.767296	1.63128	-0.115435	-0.283898	-0.420203	-0.660524		-0.146871	-0.581909	0.200591	-0.167279	-0.283059	0.788698
3.48732	1.01554	1.70829	-0.11596	-0.2794	-0.432426	-0.655411		-0.12131	-0.565639	0.252372	-0.1594	-0.267725	1.22204
3.49638	1.17533	1.764	-0.118679	-0.282617	-0.451079	-0.657645		-0.100303	-0.542432	0.298986	-0.118202	-0.257787	1.70064
3.50543	1.25341	1.80175	-0.173168	-0.296483	-0.476005	-0.649535		-0.087336	-0.606087	-0.0381807	-0.109121	-0.261501	2.16652
3.51449	1.34268	1.79257	-0.22676	-0.290649	-0.492355	-0.618027		-0.104259	-0.582508	-0.146728	-0.0940622	-0.254799	2.54959
3.52355	1.4098	1.82189	-0.211548	-0.283554	-0.434422	-0.548717		-0.101367	-0.553607	-0.189869	-0.110411	-0.274258	2.9742
3.53261	1.41902	1.82522	-0.20815	-0.26885	-0.418801	-0.524092		-0.111663	-0.530854	-0.205381	-0.115388	-0.302473	3.39432
3.54167	1.28871	1.64525	-0.208491	-0.25368	-0.346599	-0.518491		-0.123105	-0.539468	-0.336384	-0.119019	-0.268914	3.66887
3.55072	0.954557	1.17214	-0.238597	-0.235492	-0.275917	-0.433906		-0.143216	-0.506044	-0.363669	-0.130223	-0.258489	3.75888
3.55978	0.713328	0.811975	-0.260442	-0.229047	-0.307326	-0.375574		-0.135523	-0.509565	-0.391401	-0.110697	-0.25243	3.64845
3.56884	0.556811	0.49106	-0.257346	-0.235755	-0.344019	-0.365296		-0.116301	-0.470192	-0.407349	-0.0997568	-0.249777	3.4615
3.5779	0.597583	0.310927	-0.220297	-0.23254	-0.346025	-0.346565		-0.163125	-0.501619	-0.412906	-0.115541	-0.266227	3.13891
3.58696	1.01329	0.163691	-0.175351	-0.225987	-0.348791	-0.364516		-0.162839	-0.47812	-0.339361	-0.112062	-0.22913	2.8345
3.59601	1.4219	0.0576343	-0.147501	-0.232947	-0.352748	-0.358736		-0.200005	-0.473954	-0.341228	-0.116258	-0.162432	2.44269
3.60507	1.7335	-0.0552244	-0.122565	-0.240459	-0.366139	-0.387937		-0.246678	-0.459035	-0.313155	-0.113892	-0.162719	2.02562
3.61413	1.98905	0.11929	-0.118197	-0.234156	-0.328407	-0.279145		-0.249635	-0.458428	-0.331866	-0.105921	-0.0382722	1.60127
3.62319	2.43387	0.322877	-0.108683	-0.265211	-0.392886	-0.253273		-0.2381	-0.470062	-0.300323	-0.111483	-0.0176618	1.17061
3.63225	3.1666	0.476944	-0.114806	-0.259478	-0.463173	-0.309496		-0.230691	-0.456416	-0.243748	-0.0447135	-0.00191583	0.798249
3.6413	3.70172	0.495285	-0.142212	-0.283214	-0.459184	-0.344951		-0.246726	-0.392742	-0.160381	-0.015282	0.0186611	0.487092
3.65036	4.1181	0.556868	-0.130238	-0.268409	-0.388036	-0.342369		-0.24821	-0.327631	-0.0845683	0.0277478	0.371126	0.240848
3.65942	4.27088	0.562459	-0.207899	-0.281639	-0.396948	-0.359371		-0.219808	-0.319641	-0.0569243	0.0382125	0.527	0.203787
3.66848	4.00183	0.569701	-0.248065	-0.286852	-0.374232	-0.36693		-0.212357	-0.37437	-0.142248	0.0012176	0.5303	0.207898
3.67754	3.79371	0.60182	-0.291015	-0.322078	-0.387186	-0.393452		-0.15468	-0.409272	-0.146131	-0.0270868	0.610057	0.579251
3.68659	3.57653	0.649927	-0.290784	-0.31993	-0.459246	-0.442068		-0.122919	-0.443532	-0.115968	-0.0404438	0.861655	0.937283
3.69565	3.44268	0.449291	-0.299938	-0.313475	-0.484671	-0.489491		-0.116234	-0.449291	-0.089305	-0.0562351	0.840546	1.27764
3.70471	3.05679	0.408632	-0.270716	-0.301868	-0.404615	-0.444736		-0.144238	-0.432489	-0.052022	-0.0525819	0.912248	1.57515
3.71377	2.34941	0.554423	-0.30098	-0.338529	-0.359623	-0.437738		-0.175806	-0.477528	0.00986437	-0.10821	0.94107	1.87477
3.72283	1.7484	0.712961	-0.282259	-0.305857	-0.353785	-0.448442		-0.170525	-0.585733	-0.0340134	-0.165826	0.947227	2.09792
3.73188	1.32164	0.796807	-0.281488	-0.3273	-0.452562	-0.474335		-0.192254	-0.722039	-0.153489	-0.22014	0.576127	2.21571
3.74094	1.01651	0.876945	-0.227986	-0.328565	-0.469167	-0.457289		-0.201285	-0.723824	-0.124401	-0.21968	0.424772	2.18787
3.75	0.78859	0.934103	-0.199708	-0.308048	-0.458403	-0.44407		-0.209468	-0.683355	-0.101206	-0.204891	0.370688	2.12407
3.75906	0.529906	0.94303	-0.163345	-0.28082	-0.383475	-0.413087		-0.253777	-0.655907	-0.077749	-0.199627	0.215598	1.7879
3.76812	0.347587	0.953978	-0.195304	-0.2985	-0.311609	-0.37713		-0.231262	-0.603429	-0.0922079	-0.195715	-0.0324458	1.45959
3.77717	0.23383	0.986817	-0.190707	-0.29707	-0.3259	-0.380695		-0.246518	-0.579184	-0.0860355	-0.198435	-0.146983	1.17128
3.78623	0.134817	0.80636	-0.166478	-0.283638	-0.391838	-0.351435		-0.221763	-0.565524	-0.0656522	-0.193694	-0.273932	0.930393
3.79529	0.0402292	0.47829	-0.108059	-0.247211	-0.449072	-0.283829		-0.159448	-0.552657	-0.142856	-0.200916	-0.306472	0.731039
3.80435	-0.0298222	0.275116	-0.119409	-0.256188	-0.431169	-0.237533		-0.111365	-0.513754	-0.0786565	-0.20274	-0.331251	0.603702
3.81341	-0.12681	0.1192	-0.152158	-0.246004	-0.402227	-0.199402		-0.0754331	-0.426552	0.0472228	-0.19002	-0.330184	0.604443
3.82246	-0.155443	0.0445752	-0.189842	-0.206983	-0.338021	-0.154854		-0.0419007	-0.431946	0.0359535	-0.197241	-0.296883	0.696479
3.83152	-0.18836	-0.0350023	-0.202763	-0.18245	-0.337601	-0.129137		-0.0035458	-0.450584	0.00269242	-0.20114	-0.260601	0.887079
3.84058	-0.177529	-0.0645848	-0.213271	-0.153869	-0.388929	-0.113115		0.03414	-0.47569	-0.0115392	-0.208838	-0.263619	1.25045
3.84964	-0.16927	-0.0949579	-0.231404	-0.0932373	-0.402106	-0.0975477		0.0289228	-0.490047	-0.0093973	-0.207018	-0.234233	1.63815
3.8587	-0.239127	-0.155047	-0.208372	-0.0572141	-0.321527	-0.17494		0.0562162	-0.508505	0.0160092	-0.206951	-0.192049	2.10308
3.86775	-0.272458	-0.200366	-0.240068	-0.0470895	-0.30137	-0.315981		0.0736931	-0.511602	-0.0143243	-0.214188	-0.20032	2.49086
3.87681	-0.294211	-0.223448	-0.239048	-0.0338497	-0.222984	-0.406339		0.06162	-0.522641	-0.0630714	-0.216478	0.0514775	2.79642
3.88587	-0.200026	-0.27969	-0.240192	-0.00648371	-0.257117	-0.352081		0.00277483	-0.559377	-0.165892	-0.1965	0.182821	2.98814
3.89493	0.0739408	-0.328257	-0.246603	0.0108306	-0.256769	-0.290249		-0.0386635	-0.638826	-0.24951	-0.203227	0.239536	3.04769
3.90399	0.207505	-0.388828	-0.265811	-0.000312761	-0.280906	-0.291766		-0.0723635	-0.673384	-0.270927	-0.216407	0.226643	2.99518
3.91304	0.306224	-0.439315	-0.288147	-0.0244064	-0.308503	-0.309534		-0.0834159	-0.692065	-0.255554	-0.198639	0.217038	2.81783
3.9221	0.318703	-0.498403	-0.253165	-0.0454714	-0.339509	-0.269836		-0.0971763	-0.648024	-0.267351	-0.175251	0.252866	2.46727
3.93116	0.388683	-0.509593	-0.13918	-0.0926918	-0.355641	-0.24636		-0.0938225	-0.608092	-0.301811	-0.146152	0.693357	2.07274
3.94022	0.45712	-0.535194	-0.160571	-0.114828	-0.449492	-0.172242		-0.095859	-0.588393	-0.343056	-0.101148	0.897264	1.57251
3.94928	0.556807	-0.527543	-0.209285	-0.130855	-0.462526	-0.131659		-0.106526	-0.618768	-0.302864	-0.0879875	1.01078	1.16851
3.95833	0.634596	-0.483355	-0.250972	-0.161391	-0.535168	0.0430307		-0.123964	-0.604152	-0.267146	-0.0597488	0.793321	0.792655
3.96739	0.584648	-0.199006	-0.20186	-0.188732	-0.541232	0.0984057		-0.126427	-0.571942	-0.233577	-0.0578085	0.65037	0.545231
3.97645	0.370821	-0.0072155	-0.197106	-0.192472	-0.54025	0.0873452		-0.13494	-0.574557	-0.252419	-0.0773413	0.591437	0.310965
3.98551	0.229952	0.129364	-0.181745	-0.201892	-0.565545	0.109041		-0.142171	-0.567086	-0.313643	-0.0964376	0.568884	0.154446
3.99457	0.232727	0.238818	-0.188358	-0.216151	-0.58328	0.247213		-0.175287	-0.549883	-0.312941	-0.112679	0.601476	0.0127805
4.00362	0.549417	0.683993	-0.157635	-0.181048	-0.543209	0.304875		-0.206611	-0.583072	-0.333504	-0.140273	0.597325	-0.0581674
4.01268	1.10457	0.929609	-0.23181	-0.178512	-0.552732	0.303057		-0.248763	-0.658215	-0.296037	-0.16576	0.134745	-0.0989193
4.02174	1.51321	1.13317	-0.230765	-0.175972	-0.542891	0.272833		-0.25562	-0.682547	-0.255938	-0.18706	-0.0967145	-0.143926
4.0308	1.7459	1.25547	-0.228877	-0.170428	-0.529959	0.260356		-0.287487	-0.662165	-0.273917	-0.19177	-0.177091	-0.174942
4.03986	1.8939	1.27974	-0.273406	-0.18136	-0.525675	0.0609633		-0.310383	-0.679777	-0.308612	-0.206033	-0.16734	-0.158954
4.04891	2.02784	1.07762	-0.350502	-0.194642	-0.548846	-0.125118		-0.282515	-0.697345	-0.298896	-0.202729	-0.140948	-0.00218524
4.05797	2.17707	1.03122	-0.341256	-0.200161	-0.540026	-0.160364		-0.259056	-0.659802	-0.233494	-0.18517	-0.101139	0.331055
4.06703	2.25166	1.33168	-0.34703	-0.225487	-0.450719	-0.205597		-0.244081	-0.584838	-0.167263	-0.135861	-0.108571	0.720777
4.07609	2.27374	1.57417	-0.312671	-0.186518	-0.337516	-0.363928		-0.201947	-0.601378	-0.187558	-0.129438	-0.164902	1.16229
4.08514	2.002	1.39748	-0.371832	-0.201449	-0.293192	-0.517028		-0.196345	-0.596817	-0.192024	-0.0992738	-0.19577	1.63571
4.0942	1.45551	1.31315	-0.406841	-0.192402	-0.296343	-0.499177		-0.172544	-0.587619	-0.250949	-0.100706	-0.209188	1.98056
4.10326	1.28295	1.24219	-0.40432	-0.198619	-0.326453	-0.438531		-0.173518	-0.570523	-0.279494	-0.13462	-0.216966	2.2509
4.11232	1.52277	1.27153	-0.408914	-0.196787	-0.353127	-0.431244		-0.186041	-0.539863	-0.280741	-0.147464	-0.210409	2.41847
4.12138	2.04589	1.65628	-0.351892	-0.189995	-0.333611	-0.416186		-0.179574	-0.536698	-0.300855	-0.159546	-0.234159	2.54424
4.13043	2.45127	1.91103	-0.349083	-0.174117	-0.314233	-0.348518		-0.221452	-0.532366	-0.327625	-0.155069	-0.15696	2.42376
4.13949	2.66032	2.00778	-0.367428	-0.186439	-0.328328	-0.393655		-0.261992	-0.561006	-0.340336	-0.165821	-0.0690633	2.22063
4.14855	2.91337	1.724	-0.348412	-0.14873	-0.428396	-0.416308		-0.292141	-0.671795	-0.422894	-0.202638	0.00959472	1.93369
4.15761	3.03793	1.59567	-0.306433	-0.160704	-0.51564	-0.32856		-0.301868	-0.680654	-0.393284	-0.211027	0.234062	1.54254
4.16667	3.41401	1.46804	-0.3203	-0.159222	-0.561029	-0.216747		-0.297821	-0.695334	-0.408971	-0.205747	0.343714	1.11094
4.17572	4.11159	1.38301	-0.274873	-0.150161	-0.535266	-0.236721		-0.287097	-0.689685	-0.444126	-0.195463	0.428907	0.767981
4.18478	4.86812	1.33993	-0.268212	-0.154747	-0.489737	-0.309379		-0.293443	-0.69878	-0.45856	-0.18664	0.502167	0.502919
4.19384	5.13464	1.26022	-0.211239	-0.139764	-0.399534	-0.29842		-0.273225	-0.708854	-0.463801	-0.18984	0.843897	0.326561
4.2029	5.07109	0.868884	-0.198352	-0.124806	-0.414392	-0.232791		-0.256987	-0.695573	-0.433594	-0.1848	1.00249	0.15738
4.21196	4.95025	0.567349	-0.139164	-0.136034	-0.408367	-0.287802		-0.241137	-0.695912	-0.427029	-0.201994	0.953734	0.127173
4.22101	4.96642	0.387231	-0.082985	-0.105164	-0.38178	-0.246132		-0.209189	-0.711346	-0.467936	-0.191548	0.91564	0.036083
4.23007	4.96212	0.381772	-0.0650329	-0.0912179	-0.336806	-0.188886		-0.211444	-0.686953	-0.461447	-0.169529	1.14844	-0.0808817
4.23913	4.96156	0.528974	-0.0513693	-0.125792	-0.351836	-0.221151		-0.241607	-0.681985	-0.498375	-0.184857	1.39351	-0.144956
4.24819	4.67047	0.614588	-0.084435	-0.147063	-0.391814	-0.298311		-0.229624	-0.67777	-0.429491	-0.214358	1.70941	-0.0788845
4.25725	4.01092	0.682564	-0.112007	-0.165835	-0.438241	-0.392435		-0.258473	-0.671788	-0.37158	-0.242896	2.15129	0.103147
4.2663	3.08601	0.714595	-0.0917699	-0.170669	-0.437044	-0.408705		-0.263167	-0.678622	-0.361139	-0.237329	2.87113	0.379249
4.27536	2.36296	0.7262	-0.150263	-0.210151	-0.538792	-0.460392		-0.264011	-0.707992	-0.382445	-0.223389	2.97653	0.71332
4.28442	1.75812	0.917908	-0.172525	-0.226847	-0.504935	-0.567533		-0.289284	-0.721258	-0.395478	-0.227178	3.08409	1.09024
4.29348	1.37782	1.20153	-0.181054	-0.203444	-0.469905	-0.555382		-0.302828	-0.697231	-0.38906	-0.217424	3.22921	1.40725
4.30254	1.03757	1.35307	-0.217533	-0.221626	-0.461577	-0.592571		-0.302326	-0.659291	-0.363827	-0.193936	3.26891	1.68197
4.31159	0.738875	1.34741	-0.235623	-0.242678	-0.452149	-0.68162		-0.288035	-0.613811	-0.318976	-0.205703	3.01573	1.92864
4.32065	0.556907	1.16398	-0.26027	-0.203495	-0.423882	-0.681675		-0.295721	-0.577397	-0.242906	-0.188135	2.5565	2.06127
4.32971	0.424086	1.07888	-0.178735	-0.157388	-0.375543	-0.711059		-0.28852	-0.566808	-0.247706	-0.18624	2.20305	2.1251
4.33877	0.33737	1.03887	-0.0672904	-0.0844133	-0.331213	-0.667916		-0.24371	-0.54452	-0.191861	-0.153515	2.01813	2.06106
4.34783	0.229677	1.05618	0.00603221	-0.0322703	-0.287131	-0.685798		-0.193949	-0.535544	-0.13383	-0.162374	1.83763	1.92582
4.35688	0.17589	1.01979	0.173081	0.0225676	-0.236229	-0.668098		-0.15924	-0.521184	-0.0987338	-0.172136	1.73479	1.65683
4.36594	0.153473	0.785982	0.303833	0.0497048	-0.231338	-0.645225		-0.133053	-0.519842	-0.0969041	-0.15788	1.68202	1.32125
4.375	0.151239	0.520179	0.450542	0.114757	-0.259531	-0.588908		-0.121926	-0.525446	-0.0913318	-0.171208	1.6039	1.00615
4.38406	0.182828	0.432839	0.584729	0.212447	-0.284347	-0.546154		-0.130623	-0.539061	-0.103059	-0.219519	2.02204	0.736565
4.39312	0.234945	0.387038	0.689102	0.281387	-0.26827	-0.457398		-0.10501	-0.535206	-0.131642	-0.220426	2.21167	0.548168
4.40217	0.222166	0.304129	0.798378	0.628688	-0.25173	-0.493134		-0.0845035	-0.5682	-0.182128	-0.227337	2.38648	0.398133
4.41123	0.20325	0.24336	0.868043	1.32146	-0.208491	-0.453929		-0.0685872	-0.580559	-0.227229	-0.231438	2.59856	0.188
4.42029	0.217826	0.145865	0.775053	1.54307	-0.182049	-0.412205		-0.110508	-0.596816	-0.272973	-0.239308	2.42345	0.0507369
4.42935	0.227128	0.0326832	0.723978	1.64046	-0.168242	-0.399548		-0.148444	-0.597935	-0.316932	-0.227568	1.97065	-0.169767
4.43841	0.188882	-0.0212496	0.568574	1.69933	-0.161935	-0.439392		-0.163417	-0.587982	-0.336367	-0.209175	1.69376	-0.276358
4.44746	0.179789	-0.0456488	0.453611	1.96268	-0.150666	-0.445376		-0.170733	-0.606658	-0.330034	-0.228436	2.00582	-0.385026
4.45652	0.135233	-0.0870974	0.323455	3.01355	-0.128268	-0.4723		-0.191837	-0.60617	-0.349291	-0.2458	2.35879	-0.465416
4.46558	0.0942985	-0.147513	0.201965	3.83047	-0.102738	-0.529158		-0.19065	-0.572667	-0.345055	-0.210246	2.17208	-0.496713
4.47464	0.034479	-0.222092	0.0957597	4.30891	-0.0904934	-0.587149		-0.219243	-0.591889	-0.303901	-0.208158	2.13742	-0.564847
4.4837	0.000783201	-0.269936	0.0137596	4.32031	-0.101249	-0.571851		-0.247144	-0.59571	-0.282227	-0.194512	2.151	-0.590982
4.49275	-0.0343465	-0.315914	-0.0733555	3.80687	-0.163905	-0.569277		-0.268489	-0.602185	-0.233903	-0.181145	1.95969	-0.590685
4.50181	-0.0776092	-0.329131	-0.0587327	3.64496	-0.232855	-0.562587		-0.285389	-0.617726	-0.231991	-0.169482	1.85034	-0.611368
4.51087	-0.0437284	-0.327981	-0.0770136	3.6218	-0.309074	-0.530561		-0.300739	-0.624954	-0.232608	-0.185588	1.74879	-0.571228
4.51993	-0.0436065	-0.313055	0.00418185	3.64041	-0.336876	-0.488627		-0.312748	-0.656193	-0.207603	-0.205868	1.66559	-0.517629
4.52899	-0.0727264	-0.316595	0.037979	3.42075	-0.375143	-0.457738		-0.329408	-0.637267	-0.158604	-0.201619	1.13308	-0.348945
4.53804	-0.0844284	-0.280732	0.0228798	2.33927	-0.377984	-0.47756		-0.330255	-0.643906	-0.133427	-0.189727	0.704237	-0.107452
4.5471	-0.128261	-0.275803	0.0171365	1.43721	-0.384791	-0.499192		-0.352745	-0.666228	-0.107668	-0.207149	0.36423	0.161753
4.55616	-0.162213	-0.272911	0.0585213	0.912557	-0.401928	-0.494661		-0.362199	-0.677896	-0.0943262	-0.205842	0.193684	0.647299
4.56522	-0.188507	-0.307973	0.0155864	0.543005	-0.366584	-0.539788		-0.364977	-0.670783	-0.100987	-0.212008	0.00309816	1.03714
4.57428	-0.179245	-0.262664	0.0450471	0.326641	-0.326381	-0.579296		-0.361652	-0.633741	-0.0837463	-0.188364	-0.0888488	1.34561
4.58333	-0.215387	-0.203411	0.0520087	0.189236	-0.316493	-0.657599		-0.3372	-0.614559	-0.119604	-0.207816	-0.146226	1.56067
4.59239	-0.270776	-0.158652	0.0605569	0.0456097	-0.291545	-0.69112		-0.340322	-0.625128	-0.173624	-0.210191	-0.154556	1.73641
4.60145	-0.291996	-0.167473	-0.0258446	-0.0741228	-0.275325	-0.728275		-0.361166	-0.588722	-0.161606	-0.157894	-0.133156	1.83646
4.61051	-0.285848	-0.173076	-0.066802	-0.167955	-0.288793	-0.724158		-0.363543	-0.586521	-0.194772	-0.136938	-0.0928568	1.80813
4.61957	-0.32126	-0.204558	-0.117859	-0.221841	-0.298889	-0.766999		-0.361499	-0.575478	-0.165586	-0.107183	-0.152007	1.68886
4.62862	-0.326124	-0.273574	-0.157887	-0.258724	-0.315834	-0.760416		-0.314388	-0.571085	-0.164382	-0.0821239	-0.182856	1.47525
4.63768	-0.300532	-0.324624	-0.204499	-0.293569	-0.367262	-0.724616		-0.321351	-0.566007	-0.151522	-0.0617373	-0.229388	1.04028
4.64674	-0.272128	-0.328695	-0.219634	-0.322791	-0.426129	-0.683712		-0.324548	-0.541549	-0.173664	-0.056806	-0.240583	0.710561
4.6558	-0.280241	-0.38834	-0.298536	-0.346484	-0.487868	-0.642009		-0.35255	-0.580588	-0.165104	-0.0555067	-0.243442	0.45238
4.66486	-0.258504	-0.477192	-0.343095	-0.362575	-0.4916	-0.625304		-0.340289	-0.585542	-0.0676105	-0.0264567	-0.253895	0.233003
4.67391	-0.244565	-0.540735	-0.378223	-0.338805	-0.53508	-0.609793		-0.351383	-0.577788	0.0419103	0.00254695	-0.283323	0.107587
4.68297	-0.215937	-0.553318	-0.371006	-0.345691	-0.579742	-0.617411		-0.333846	-0.56783	0.104113	-0.00899115	-0.296783	0.0420331
4.69203	-0.239973	-0.56701	-0.388054	-0.309286	-0.584823	-0.63065		-0.312399	-0.592582	0.166076	0.0166085	-0.347023	0.0277946
4.70109	-0.22744	-0.589348	-0.361318	-0.317279	-0.605576	-0.603493		-0.295216	-0.607569	0.188191	0.0537452	-0.329773	0.130088
4.71014	-0.211487	-0.591236	-0.339112	-0.324243	-0.612247	-0.597914		-0.319736	-0.623676	0.180889	0.0421821	-0.305447	0.32672
4.7192	-0.25122	-0.599278	-0.368938	-0.335546	-0.57661	-0.651769		-0.268123	-0.618335	0.139727	0.0288839	-0.244299	0.704301
4.72826	-0.256585	-0.619881	-0.388363	-0.342478	-0.553729	-0.699867		-0.250299	-0.634482	0.158935	0.0259274	-0.22426	0.92131
4.73732	-0.258352	-0.647049	-0.33285	-0.349563	-0.538433	-0.723979		-0.224343	-0.593681	0.148014	0.0194696	-0.194727	1.09674
4.74638	-0.268303	-0.649417	-0.329326	-0.365387	-0.563045	-0.671293		-0.233137	-0.606124	0.134604	-0.0204847	-0.200524	1.24656
4.75543	-0.294429	-0.636906	-0.356531	-0.38596	-0.549774	-0.662336		-0.233969	-0.581052	0.0990468	-0.0426957	-0.194872	1.31707
4.76449	-0.293622	-0.482423	-0.371982	-0.392349	-0.542362	-0.525048		-0.260425	-0.597927	0.0969955	-0.0636588	-0.165475	1.3034
4.77355	-0.316178	-0.399474	-0.40261	-0.417591	-0.51586	-0.52197		-0.276757	-0.556275	0.139273	-0.0720689	0.014303	1.31295
4.78261	-0.280021	-0.341727	-0.411612	-0.415802	-0.512443	-0.509092		-0.312657	-0.548534	0.113308	-0.110951	0.151671	1.18996
4.79167	-0.311967	-0.121144	-0.350979	-0.363195	-0.502589	-0.397383		-0.321651	-0.459778	0.116369	-0.0846897	0.275773	1.06789
4.80072	-0.290131	0.181992	-0.271464	-0.334546	-0.513216	-0.367471		-0.350892	-0.426328	0.22904	-0.0806495	0.378949	0.710565
4.80978	-0.335993	0.390949	-0.251169	-0.327803	-0.539537	-0.341803		-0.35416	-0.430855	0.265386	-0.0693879	0.660161	0.56571
4.81884	-0.349828	0.539201	-0.295265	-0.303935	-0.52553	-0.344276		-0.387287	-0.465803	0.25952	-0.0804994	0.747566	0.400688
4.8279	-0.359692	0.645186	-0.2868	-0.275421	-0.498322	-0.391206		-0.39809	-0.46302	0.258681	-0.0759459	0.801546	0.235208
4.83696	-0.356331	0.701946	-0.249728	-0.265311	-0.501	-0.439184		-0.397836	-0.49179	0.275625	-0.0623627	0.919472	0.137597
4.84601	-0.371192	0.610503	-0.222149	-0.270917	-0.464988	-0.523938		-0.398257	-0.492187	0.218653	-0.0725526	0.876589	0.105108
4.85507	-0.351486	0.887398	-0.147839	-0.263357	-0.487879	-0.552145		-0.403554	-0.489584	0.143455	-0.103573	0.752552	0.0857402
4.86413	-0.375325	1.21241	-0.112996	-0.256085	-0.476803	-0.591209		-0.38628	-0.489732	0.164764	-0.111431	0.705876	0.0566639
4.87319	-0.376897	1.29877	-0.221224	-0.276502	-0.470006	-0.693974		-0.364865	-0.557137	0.153671	-0.138804	0.665453	-0.0542961
4.88225	-0.382368	1.21439	-0.271534	-0.287219	-0.448953	-0.725102		-0.362446	-0.591424	0.0489193	-0.161934	0.546703	-0.06802
4.8913	-0.366113	1.1759	-0.310358	-0.286807	-0.428206	-0.696434		-0.344152	-0.58591	0.0499682	-0.176663	0.288417	-0.184327
4.90036	-0.338685	1.17434	-0.24708	-0.289185	-0.43833	-0.612259		-0.320692	-0.57485	0.0373131	-0.19989	0.172707	-0.261149
4.90942	-0.32835	1.51298	-0.240078	-0.270481	-0.445003	-0.57635		-0.309637	-0.591889	-0.0188158	-0.198912	0.126762	-0.286475
4.91848	-0.317183	1.7481	-0.259491	-0.251417	-0.440195	-0.508149		-0.260124	-0.57303	-0.0476185	-0.215243	0.0614302	-0.291891
4.92754	-0.276982	1.9258	-0.260649	-0.236859	-0.46376	-0.50627		-0.21759	-0.572561	-0.103979	-0.205309	0.0617699	-0.289367
4.93659	-0.21636	1.75428	-0.28305	-0.218682	-0.452864	-0.474408		-0.159243	-0.616377	-0.149534	-0.223166	-0.0150676	-0.285135
4.94565	-0.173014	1.54312	-0.271884	-0.194646	-0.461967	-0.43894		-0.109647	-0.654641	-0.214815	-0.245917	-0.085391	-0.27782
4.95471	-0.0878661	1.55508	-0.180383	-0.197349	-0.441376	-0.382988		-0.0706028	-0.702175	-0.281538	-0.259777	-0.144038	-0.247937
4.96377	-0.0600288	1.75421	-0.187266	-0.190948	-0.453423	-0.353521		0.00777858	-0.720673	-0.331205	-0.237183	-0.146022	-0.195639
4.97283	-0.0282394	1.9152	-0.136196	-0.169427	-0.442617	-0.342589		0.106608	-0.702174	-0.34999	-0.23474	-0.13968	-0.0885988
4.98188	-0.0319925	2.06692	-0.174345	-0.16056	-0.426847	-0.422217		0.320254	-0.673145	-0.29588	-0.202378	-0.0969802	-0.0267335
4.99094	-0.0119038	1.82083	-0.172076	-0.171246	-0.416437	-0.452357		0.475308	-0.625686	-0.186275	-0.183154	-0.0934826	0.0412547
5	-0.0242334	1.63974	-0.132361	-0.180357	-0.394791	-0.519059		0.502716	-0.557338	0.687738	-0.161316	-0.0987806	0.023736
5.00906	-0.060191	1.51595	-0.130174	-0.160755	-0.38588	-0.562129		0.568022	-0.543884	1.46846	-0.171802	-0.084706	0.020647
5.01812	-0.109782	1.43081	-0.0938469	-0.172378	-0.374918	-0.579873		0.557345	-0.405955	1.92561	-0.0945383	-0.0145676	-0.0364485
5.02717	-0.164852	1.33451	-0.0961447	-0.186458	-0.375226	-0.590497		0.575833	-0.367081	2.31592	-0.0413556	0.0419373	-0.0477756
5.03623	-0.234609	1.08872	-0.12372	-0.171559	-0.367067	-0.637662		0.582547	-0.326768	2.65994	0.0229291	0.0211772	-0.0899089
5.04529	-0.226824	0.728397	-0.104858	-0.173582	-0.395124	-0.644248		0.537426	-0.294766	2.87694	0.0352324	-0.0042031	-0.143704
5.05435	-0.227665	0.668142	-0.131561	-0.141288	-0.282801	-0.678848		0.449554	-0.296898	2.95849	0.0542828	-0.0335631	-0.235271
5.06341	-0.23257	0.754123	-0.152759	-0.125838	-0.228556	-0.65899		0.267004	-0.329838	3.00882	0.050504	-0.0617092	-0.269143
5.07246	-0.239469	0.809583	-0.123951	-0.123177	-0.230038	-0.655539		0.119023	-0.364233	2.95172	0.0433817	-0.0802872	-0.318581
5.08152	-0.232202	0.8473	-0.138367	-0.124191	-0.258681	-0.62838		0.117873	-0.441618	2.12525	0.0345249	-0.132761	-0.308128
5.09058	-0.250258	0.855332	-0.175492	-0.14664	-0.275819	-0.624596		0.0615977	-0.415259	1.46722	0.0589464	-0.134862	-0.353716
5.09964	-0.239025	0.880343	-0.264818	-0.144584	-0.288927	-0.588887		0.085718	-0.42588	1.11624	0.0277118	-0.187786	-0.37051
5.1087	-0.235353	0.890482	-0.300799	-0.161795	-0.271711	-0.559629		0.0607105	-0.369426	0.75815	0.00111631	-0.237824	-0.412233
5.11775	-0.227745	0.889325	-0.29785	-0.147443	-0.222578	-0.466358		0.00503383	-0.329999	0.498733	-0.0572795	-0.249877	-0.431484
5.12681	-0.272019	0.893487	-0.375421	-0.150721	-0.198663	-0.393517		-0.0231665	-0.295997	0.340831	-0.0640635	-0.258901	-0.40151
5.13587	-0.258282	0.705234	-0.373608	-0.176735	-0.308747	-0.263176		-0.0144943	-0.258287	0.281045	-0.0690035	-0.271871	-0.33643
5.14493	-0.245172	0.395377	-0.369874	-0.169723	-0.349705	-0.227814		-0.0048885	-0.227011	0.18632	-0.063667	-0.310647	-0.161381
5.15399	-0.272704	0.193817	-0.364698	-0.123437	-0.324741	-0.171614		0.0194547	-0.20521	0.166723	-0.0612212	-0.286354	-0.0214065
5.16304	-0.270566	0.0498156	-0.348114	-0.106791	-0.319256	-0.162473		-0.0274453	-0.179539	0.130459	-0.0375391	-0.28971	0.0500555
5.1721	-0.257162	-0.0584381	-0.279044	-0.0340618	-0.294432	-0.137008		-0.0532085	-0.148993	0.0338769	0.00205286	-0.286273	0.125541
5.18116	-0.241571	0.0173162	-0.194019	-0.0101352	-0.276279	-0.148875		-0.081733	-0.161517	0.0140144	0.0352322	-0.310985	0.18405
5.19022	-0.187492	0.213791	-0.169328	0.0239191	-0.283885	-0.178002		-0.0919253	-0.134773	0.0756902	0.0784443	-0.325165	0.235712
5.19928	-0.160545	0.364388	-0.134875	-0.0103694	-0.359458	-0.251282		-0.0626687	-0.0744148	0.136392	0.151989	-0.317919	0.386755
5.20833	-0.11722	0.428707	-0.0891975	-0.0306005	-0.388557	-0.35619		-0.0178785	-0.0557521	0.19026	0.162929	-0.313195	0.559298
5.21739	-0.107607	0.482251	-0.090789	-0.0322955	-0.378003	-0.459053		-0.0113396	-0.0912945	0.189602	0.161953	-0.327135	0.801967
5.22645	-0.10602	0.511524	-0.0683629	-0.039854	-0.412349	-0.418372		-0.0381496	-0.101136	0.184798	0.162593	-0.32563	1.03943
5.23551	-0.0695669	0.534427	-0.0820358	-0.0949068	-0.441266	-0.422224		-0.0616204	-0.119108	0.226688	0.15717	-0.337926	1.36427
5.24457	-0.0780944	0.560116	-0.116378	-0.135014	-0.461542	-0.420134		-0.0376836	-0.132499	0.303101	0.126887	-0.337196	1.78318
5.25362	-0.0909888	0.582614	-0.196157	-0.205828	-0.498879	-0.434734		-0.0133799	-0.194308	0.284838	0.0627397	-0.334219	2.21635
5.26268	-0.104314	0.422467	-0.276624	-0.235085	-0.528504	-0.407127		-0.000534606	-0.248345	0.258506	-0.00265856	-0.322722	2.66135
5.27174	-0.139907	0.163484	-0.309721	-0.271658	-0.524081	-0.356523		0.00846119	-0.292162	0.179971	-0.0580929	-0.321267	2.99202
5.2808	-0.159294	-0.0430429	-0.407181	-0.255505	-0.505004	-0.332036		0.0115888	-0.374781	0.0961951	-0.136321	-0.337815	3.18791
5.28986	-0.207919	-0.0983746	-0.351287	-0.206641	-0.462028	-0.231627		-0.0197349	-0.427069	0.0101911	-0.159303	-0.346939	3.21172
5.29891	-0.226674	-0.202617	-0.285709	-0.223051	-0.486796	-0.154505		-0.0258566	-0.436936	-0.0495108	-0.171996	-0.335352	3.11164
5.30797	-0.176819	-0.25034	-0.330189	-0.23578	-0.479351	-0.188728		-0.00296621	-0.430083	-0.0880972	-0.200349	-0.355687	2.82766
5.31703	-0.196805	-0.257562	-0.341788	-0.244505	-0.498249	-0.19951		0.00266626	-0.416675	-0.173656	-0.213444	-0.350563	2.52591
5.32609	-0.192797	-0.310686	-0.35692	-0.232817	-0.492721	-0.198858		-0.0271913	-0.437528	-0.266046	-0.201147	-0.376342	2.15359
5.33514	-0.179804	-0.350172	-0.312909	-0.208699	-0.454584	-0.164835		-0.0442928	-0.443206	-0.22943	-0.200949	-0.37995	1.73001
5.3442	-0.202274	-0.391437	-0.266016	-0.221349	-0.442139	-0.166211		-0.0708922	-0.455307	-0.256375	-0.206822	-0.397268	1.30943
5.35326	-0.194655	-0.37154	-0.0565514	-0.175814	-0.443378	-0.108128		-0.0985104	-0.457656	-0.226414	-0.20796	-0.366445	0.94621
5.36232	-0.202906	-0.36045	0.0162232	-0.190379	-0.37355	-0.0859274		-0.142887	-0.450822	-0.235847	-0.182633	-0.319856	0.649721
5.37138	-0.185988	-0.40931	-0.00689665	-0.241694	-0.404351	-0.112786		-0.147061	-0.439504	-0.222289	-0.17661	-0.242988	0.414328
5.38043	-0.175179	-0.274219	-0.0804687	-0.236054	-0.383544	-0.114695		-0.149099	-0.421541	-0.214176	-0.165987	-0.17787	0.17757
5.38949	-0.228905	-0.0389896	-0.0773757	-0.242074	-0.401461	-0.0916031		-0.183458	-0.464989	-0.243421	-0.147802	-0.142606	0.0339457
5.39855	-0.23979	0.0954614	-0.0997029	-0.22089	-0.397121	-0.108563		-0.187948	-0.464832	-0.257756	-0.146503	-0.148938	-0.123267
5.40761	-0.260402	0.218999	-0.137669	-0.230363	-0.408278	-0.0884658		-0.218039	-0.453864	-0.26899	-0.163212	-0.13226	-0.304904
5.41667	-0.241159	0.303492	-0.168598	-0.269896	-0.422284	-0.0986634		-0.223623	-0.469911	-0.318156	-0.172573	-0.153842	-0.367737
5.42572	-0.218803	0.39438	-0.150146	-0.263031	-0.420673	-0.162988		-0.246497	-0.457681	-0.343802	-0.173039	-0.127797	-0.395942
5.43478	-0.265638	0.403939	-0.314317	-0.298815	-0.434407	-0.268087		-0.240188	-0.487077	-0.367577	-0.157246	-0.141567	-0.262565
5.44384	-0.265353	0.438052	-0.33379	-0.283917	-0.539322	-0.317813		-0.214005	-0.493861	-0.398614	-0.176048	-0.179307	-0.0218958
5.4529	-0.256268	0.483702	-0.327824	-0.258842	-0.536483	-0.310906		-0.258235	-0.535173	-0.414307	-0.166958	-0.241345	0.277175
5.46196	-0.289334	0.360355	-0.293878	-0.247574	-0.542348	-0.334062		-0.319916	-0.555083	-0.400499	-0.141541	-0.315221	0.528757
5.47101	-0.313186	0.10391	-0.281541	-0.264437	-0.519635	-0.404217		-0.325887	-0.519009	-0.333522	-0.119663	-0.24067	0.693377
5.48007	-0.30075	-0.077328	-0.262759	-0.273863	-0.523627	-0.423928		-0.367566	-0.523546	-0.28388	-0.0883177	-0.20456	0.827618
5.48913	-0.296524	-0.188348	-0.189827	-0.283071	-0.504171	-0.495173		-0.376753	-0.517032	-0.259653	-0.0325965	-0.0973101	0.978145
5.49819	-0.313573	-0.0786147	-0.163949	-0.285664	-0.521627	-0.548576		-0.379796	-0.497179	-0.247944	0.00871831	0.00539529	1.0133
5.50725	-0.31162	0.0972105	-0.179354	-0.264709	-0.516481	-0.54412		-0.382963	-0.53681	-0.183961	0.0187013	0.36962	1.06024
5.5163	-0.296226	0.213548	-0.238156	-0.265626	-0.519299	-0.468239		-0.371492	-0.557419	-0.198218	-0.00345354	0.433016	0.930527
5.52536	-0.334171	0.271668	-0.292495	-0.303277	-0.529203	-0.489956		-0.394384	-0.55867	-0.191229	0.030781	0.488069	0.669875
5.53442	-0.371365	0.296524	-0.336154	-0.3044	-0.558027	-0.537358		-0.36367	-0.531019	-0.176602	0.0429686	0.497625	0.366875
5.54348	-0.360387	0.312312	-0.354306	-0.34507	-0.609882	-0.573538		-0.3361	-0.538278	-0.15475	0.0206473	0.506274	0.18986
5.55254	-0.350651	0.375631	-0.369299	-0.331111	-0.622614	-0.531397		-0.341005	-0.564346	-0.183251	-0.0076491	0.434149	0.0615307
5.56159	-0.326507	0.426787	-0.400872	-0.346193	-0.603213	-0.509782		-0.302636	-0.595521	-0.209391	-0.0466556	0.394462	0.0829705
5.57065	-0.263016	0.482052	-0.398088	-0.31159	-0.587206	-0.443075		-0.267219	-0.596812	-0.206548	-0.0911976	0.260051	0.137674
5.57971	-0.255044	0.353694	-0.372031	-0.261634	-0.557427	-0.401029		-0.314006	-0.628298	-0.130963	-0.0973129	0.152045	0.162091
5.58877	-0.261078	0.160335	-0.336799	-0.246311	-0.451802	-0.384165		-0.320003	-0.643478	-0.220847	-0.0975695	-0.233058	0.144048
5.59783	-0.237945	0.0732907	-0.29439	-0.226258	-0.340033	-0.507497		-0.339517	-0.653689	-0.116916	-0.0208082	-0.357784	0.191683
5.60688	-0.192477	-0.0170853	-0.241109	-0.18283	-0.247989	-0.460073		-0.365744	-0.653846	-0.0321145	0.711027	-0.419187	0.192804
5.61594	-0.170487	-0.0730585	-0.219342	-0.191422	-0.222879	-0.424922		-0.390945	-0.692881	-0.0453001	1.37267	-0.476655	0.181442
5.625	-0.193402	-0.125547	-0.261131	-0.18958	-0.183291	-0.501254		-0.401979	-0.699541	-0.100094	1.67535	-0.475521	0.14528
5.63406	-0.204652	-0.179444	-0.255734	-0.189304	-0.187767	-0.585465		-0.408844	-0.671371	-0.0704282	1.96627	-0.503077	0.126739
5.64312	-0.24566	-0.228792	-0.27691	-0.172267	-0.183769	-0.644176		-0.450366	-0.574367	-0.0356977	2.21879	-0.498375	-0.0109669
5.65217	-0.306007	-0.246808	-0.337309	-0.202242	-0.196018	-0.693878		-0.473353	-0.479604	-0.0187126	2.34722	-0.447401	-0.157878
5.66123	-0.332006	-0.314448	-0.366324	-0.22301	-0.185822	-0.711693		-0.451285	-0.382128	-0.00663329	2.44321	-0.458986	-0.154237
5.67029	-0.342387	-0.376597	-0.460642	-0.252272	-0.284075	-0.744968		-0.452583	-0.325115	0.0680903	2.52734	-0.447203	-0.20885
5.67935	-0.322796	-0.352488	-0.458843	-0.23694	-0.39315	-0.692982		-0.49078	-0.304466	0.000758507	2.51856	-0.40312	-0.264042
5.68841	-0.368949	-0.179118	-0.454001	-0.252818	-0.469649	-0.723519		-0.48918	-0.299806	-0.075033	1.78663	-0.376845	-0.298214
5.69746	-0.353781	-0.0730129	-0.43941	-0.259341	-0.476598	-0.758566		-0.492787	-0.290365	-0.0807859	1.12233	-0.357054	-0.280933
5.70652	-0.283668	0.080905	0.219314	-0.230453	-0.505212	-0.630683		-0.495601	-0.284473	-0.0587895	0.829505	-0.376165	-0.289855
5.71558	-0.270055	0.213841	1.85703	-0.219088	-0.475013	-0.52425		-0.508724	-0.309429	-0.0682862	0.560571	-0.400557	-0.294563
5.72464	-0.258711	0.271277	2.70372	-0.215603	-0.485045	-0.494148		-0.497066	-0.403061	-0.101825	0.320897	-0.442517	-0.304617
5.7337	-0.226363	0.263033	3.28212	-0.168089	-0.416168	-0.479459		-0.493388	-0.517269	-0.15944	0.186336	-0.510874	-0.314096
5.74275	-0.17518	0.302514	3.60632	-0.141789	-0.423806	-0.440898		-0.477486	-0.584815	-0.184778	0.059904	-0.5195	-0.381758
5.75181	-0.184069	0.307295	3.8469	-0.143749	-0.427407	-0.402815		-0.475484	-0.595849	-0.164799	0.00746246	-0.486116	-0.4268
5.76087	-0.217793	0.234217	3.92191	-0.183316	-0.413291	-0.42159		-0.453599	-0.581027	-0.192174	-0.0619958	-0.502117	-0.476669
5.76993	-0.193032	0.0531784	4.10169	-0.182298	-0.392268	-0.416134		-0.435649	-0.590104	-0.133885	-0.0944479	-0.524186	-0.480823
5.77899	-0.212811	-0.0216638	4.76018	-0.175646	-0.366756	-0.430115		-0.401226	-0.58226	-0.0695699	-0.109281	-0.487502	-0.469865
5.78804	-0.267985	-0.0870746	4.5564	-0.202981	-0.361634	-0.533616		-0.377534	-0.583832	-0.0129228	-0.123578	-0.456568	-0.442287
5.7971	-0.235918	0.0785435	3.18273	-0.191047	-0.33864	-0.569518		-0.328396	-0.579598	0.0986841	-0.124267	-0.39727	-0.463659
5.80616	-0.256674	0.524056	2.59748	-0.208046	-0.324902	-0.581432		-0.298439	-0.559289	0.188826	-0.103424	-0.365051	-0.489037
5.81522	-0.30368	0.850314	2.17024	-0.255384	-0.407	-0.612547		-0.289013	-0.547836	0.25688	-0.117151	-0.319715	-0.516897
5.82428	-0.354154	1.08513	1.92476	-0.272116	-0.442129	-0.638819		-0.294515	-0.535017	0.19725	-0.101691	-0.281535	-0.536963
5.83333	-0.364771	1.29402	1.77685	-0.276302	-0.439215	-0.671979		-0.267604	-0.541269	0.180765	-0.115972	-0.28228	-0.486787
5.84239	-0.384037	1.39996	1.69012	-0.286989	-0.453504	-0.667716		-0.247645	-0.520675	0.31531	-0.092116	-0.144222	-0.446801
5.85145	-0.375448	1.49108	1.45261	-0.296856	-0.488939	-0.696599		-0.241092	-0.517354	0.363293	-0.0728441	-0.103949	-0.443001
5.86051	-0.383461	1.51913	0.746724	-0.317109	-0.536867	-0.702078		-0.222052	-0.492014	0.359423	-0.0910979	-0.00201637	-0.502851
5.86957	-0.377845	1.4959	0.307051	-0.270071	-0.505432	-0.66249		-0.209484	-0.458528	0.340264	-0.094334	0.399061	-0.444327
5.87862	-0.4196	1.24013	0.0462492	-0.295139	-0.528675	-0.700645		-0.201394	-0.441637	0.201465	-0.138805	0.551755	-0.260004
5.88768	-0.40764	0.799579	-0.137989	-0.264279	-0.549795	-0.69954		-0.206632	-0.456114	0.128211	-0.167771	0.652934	-0.0155949
5.89674	-0.42007	0.513601	-0.2676	-0.252959	-0.531908	-0.68141		-0.197215	-0.429562	0.055252	-0.173612	0.704091	0.140024
5.9058	-0.40718	0.269932	-0.380241	-0.264773	-0.471843	-0.677267		-0.209595	-0.468221	0.0824398	-0.224937	0.718666	0.240325
5.91486	-0.383014	0.0810038	-0.438913	-0.257169	-0.464023	-0.618004		-0.232825	-0.476261	0.046671	-0.252128	0.722237	0.289649
5.92391	-0.354066	-0.0216842	-0.441759	-0.256193	-0.463549	-0.601094		-0.239367	-0.516092	-0.0581212	-0.282319	0.625662	0.305852
5.93297	-0.391378	0.0147994	-0.424243	-0.271627	-0.435617	-0.60686		-0.252203	-0.514502	-0.119507	-0.328723	0.646408	0.357338
5.94203	-0.374151	0.0346955	-0.448739	-0.252912	-0.42866	-0.594661		-0.289172	-0.541475	-0.17041	-0.352497	0.56597	0.421874
5.95109	-0.399976	0.0803969	-0.443152	-0.282636	-0.442246	-0.641952		-0.312492	-0.570305	-0.23201	-0.369716	0.175144	0.377965
5.96014	-0.372045	0.0735848	-0.47326	-0.289061	-0.432461	-0.608536		-0.35623	-0.575755	-0.202445	-0.365048	0.00463402	0.223676
5.9692	-0.348978	0.0401932	-0.531787	-0.301531	-0.432549	-0.581315		-0.378828	-0.571883	-0.198918	-0.365584	-0.0936851	0.0105238
5.97826	-0.302242	0.0116189	-0.5714	-0.312246	-0.461124	-0.56541		-0.408677	-0.543367	-0.155538	-0.35332	-0.155023	-0.109404
5.98732	-0.26244	0.00626079	-0.526359	-0.324902	-0.50357	-0.581866		-0.391844	-0.506267	-0.153867	-0.308671	-0.183838	-0.170447
5.99638	-0.237455	0.000334397	-0.533233	-0.345371	-0.559219	-0.609624		-0.364661	-0.49777	-0.0973939	-0.304314	-0.258348	-0.133583
6.00543	-0.190188	0.128767	-0.514504	-0.31869	-0.548906	-0.602625		-0.358184	-0.41949	-0.0743186	-0.28955	-0.315012	0.066705
6.01449	-0.113476	0.322711	-0.454829	-0.308753	-0.554491	-0.532443		-0.334766	-0.378345	-0.0979615	-0.275814	-0.379941	0.358363
6.02355	-0.148036	0.449738	-0.47176	-0.320809	-0.548646	-0.500044		-0.329783	-0.351553	-0.0574523	-0.267257	-0.425537	0.694789
6.03261	-0.137504	0.501247	-0.482567	-0.318143	-0.516597	-0.491078		-0.355119	-0.352188	-0.0646342	-0.270994	-0.461588	1.10681
6.04167	-0.160083	0.58592	-0.473177	-0.3006	-0.507525	-0.509526		-0.346723	-0.372953	-0.111611	-0.285674	-0.479542	1.58307
6.05072	-0.180287	0.985166	-0.451973	-0.299569	-0.4876	-0.499767		-0.342187	-0.368077	-0.183287	-0.302545	-0.496413	2.07717
6.05978	-0.158725	1.43919	-0.376795	-0.271711	-0.467976	-0.493864		-0.312618	-0.369691	-0.198521	-0.30815	-0.534448	2.52435
6.06884	-0.201031	1.77964	-0.394102	-0.237046	-0.471781	-0.492194		-0.330064	-0.341036	-0.25014	-0.315761	-0.541251	2.85018
6.0779	-0.202291	2.04154	-0.365938	-0.178446	-0.413419	-0.484403		-0.348245	-0.340769	-0.340233	-0.318278	-0.527636	3.00006
6.08696	-0.249215	2.08297	-0.378708	-0.15734	-0.422	-0.492721		-0.364612	-0.401593	-0.416214	-0.319432	-0.476575	2.90565
6.09601	-0.262127	1.92889	-0.386507	-0.11637	-0.433555	-0.526913		-0.391393	-0.405072	-0.396906	-0.290697	-0.471054	2.68973
6.10507	-0.184435	1.84767	-0.333023	-0.0848748	-0.406641	-0.524215		-0.417661	-0.359873	-0.431711	-0.25996	-0.442836	2.45664
6.11413	-0.151074	1.80867	-0.356378	-0.090298	-0.448978	-0.479562		-0.402567	-0.333042	-0.391777	-0.239146	-0.433194	2.07989
6.12319	-0.143352	1.78356	-0.35527	-0.0886903	-0.487098	-0.472905		-0.431246	-0.320809	-0.339158	-0.205834	-0.41889	1.66523
6.13225	-0.0796689	1.43699	-0.365468	-0.10131	-0.50557	-0.508982		-0.419501	-0.307187	-0.261526	-0.181151	-0.399304	1.25305
6.1413	-0.079289	1.01756	-0.400225	-0.104696	-0.501927	-0.54023		-0.424917	-0.312973	-0.240177	-0.187348	-0.358791	0.821635
6.15036	-0.0677234	0.701786	-0.410559	-0.12998	-0.491954	-0.541964		-0.411922	-0.360657	-0.192683	-0.173736	-0.356222	0.502226
6.15942	-0.0829337	0.478085	-0.394512	-0.157325	-0.51272	-0.552176		-0.431931	-0.328667	-0.145861	-0.162722	-0.364828	0.238405
6.16848	-0.081699	0.604756	-0.313924	-0.16077	-0.493662	-0.563129		-0.408424	-0.290067	-0.1216	-0.186636	-0.363137	0.113263
6.17754	-0.0990642	0.653871	-0.27674	-0.166145	-0.471586	-0.574529		-0.436382	-0.333387	-0.137639	-0.216255	-0.381008	-0.0154825
6.18659	-0.164646	0.675467	-0.236391	-0.158482	-0.469706	-0.625301		-0.437511	-0.357738	-0.0639334	-0.215888	-0.403922	-0.127771
6.19565	-0.156346	0.685135	-0.109165	-0.117747	-0.433645	-0.644383		-0.44294	-0.378933	-0.0202584	-0.231982	-0.412985	-0.218708
6.20471	-0.155154	0.694418	-0.0245813	-0.119896	-0.441502	-0.698239		-0.426819	-0.36925	-0.00882853	-0.235579	-0.363576	-0.314025
6.21377	-0.20217	0.685239	0.00366593	-0.114647	-0.408026	-0.690666		-0.441947	-0.363294	0.0490805	-0.236013	-0.321945	-0.42366
6.22283	-0.188062	0.68682	0.0443859	-0.112664	-0.385242	-0.6642		-0.458804	-0.394092	0.0509691	-0.212097	-0.300611	-0.451509
6.23188	-0.153969	0.708667	0.0558991	-0.106075	-0.359286	-0.6062		-0.45468	-0.363416	0.143076	-0.240519	-0.25466	-0.500784
6.24094	-0.147634	0.70392	0.051606	-0.0980383	-0.309751	-0.539673		-0.43986	-0.353728	0.23553	-0.236873	-0.23358	-0.540257
6.25	-0.113697	0.421365	-0.00675649	-0.0858833	-0.278232	-0.486936		-0.470979	-0.373284	0.326698	-0.201493	-0.230215	-0.594498
6.25906	-0.0526853	0.21212	-0.0625407	-0.0881817	-0.283441	-0.477044		-0.453396	-0.379171	0.355084	-0.200538	-0.219438	-0.61672
6.26812	0.017311	0.0602381	-0.0785843	-0.113475	-0.304015	-0.41268		-0.452003	-0.42441	0.313322	-0.225381	-0.21518	-0.639587
6.27717	0.000285884	-0.0361879	-0.156084	-0.143975	-0.330334	-0.40881		-0.447099	-0.449646	0.265941	-0.242285	-0.219099	-0.605546
6.28623	0.0191935	-0.15983	-0.183506	-0.143871	-0.266507	-0.35091		-0.469554	-0.450227	0.286026	-0.231494	-0.226755	-0.593759
6.29529	0.0338134	-0.206838	-0.164772	-0.106157	-0.245724	-0.287924		-0.454015	-0.453999	0.263537	-0.245538	-0.23559	-0.608448
6.30435	0.0275994	-0.285821	-0.203435	-0.124532	-0.259061	-0.179582		-0.443306	-0.464265	0.247332	-0.276027	-0.267615	-0.573604
6.31341	0.0221768	-0.351098	-0.209605	-0.129022	-0.273135	-0.193438		-0.457356	-0.499168	0.174775	-0.257013	-0.302199	-0.583039
6.32246	0.0581912	-0.395513	-0.242729	-0.13869	-0.324125	-0.241399		-0.445054	-0.51995	0.102952	-0.275556	-0.23492	-0.562576
6.33152	0.043383	-0.43892	-0.24656	-0.177405	-0.37131	-0.245332		-0.424594	-0.583797	0.0241738	-0.304146	-0.29126	-0.530744
6.34058	-0.00233748	-0.360883	-0.117849	-0.14253	-0.309082	-0.206746		-0.407712	-0.586649	0.00549689	-0.30917	-0.274958	-0.515839
6.34964	-0.0116994	-0.336479	-0.0534772	-0.132695	-0.252557	-0.23798		-0.393582	-0.50896	0.0658078	-0.298219	-0.259153	-0.570735
6.3587	0.00545482	-0.323592	0.0203367	-0.126063	-0.207723	-0.241492		-0.407078	-0.465279	0.051491	-0.278858	-0.115118	-0.594591
6.36775	0.0294776	-0.293593	0.0512983	-0.121198	-0.224185	-0.267666		-0.390232	-0.460518	0.00836146	-0.289394	0.242644	-0.611989
6.37681	0.0605958	-0.310849	0.0682928	-0.158644	-0.243184	-0.325018		-0.372964	-0.343918	0.0040876	-0.248681	0.419838	-0.584426
6.38587	0.0441565	-0.29249	0.106056	-0.129726	-0.258398	-0.44469		-0.358998	-0.279726	0.0332112	-0.217708	0.568164	-0.636957
6.39493	0.027357	-0.272217	0.155983	-0.128259	-0.274403	-0.468682		-0.34638	-0.282666	-0.0231348	-0.225902	0.620196	-0.636118
6.40399	-0.0246741	-0.261367	0.162188	-0.123649	-0.250486	-0.384932		-0.354952	-0.328732	-0.0645034	-0.200532	0.699826	-0.656267
6.41304	-0.0634549	-0.271679	0.126671	-0.125078	-0.196047	-0.393862		-0.367912	-0.290033	-0.0205061	-0.18407	0.799381	-0.654641
6.4221	-0.104773	-0.291845	0.0554649	-0.170153	-0.244349	-0.428123		-0.392102	-0.275324	0.0324474	-0.175263	0.845169	-0.666127
6.43116	-0.107536	-0.3418	-0.0331782	-0.181833	-0.274245	-0.368339		-0.402346	-0.348325	-0.0274771	-0.198681	0.856051	-0.655311
6.44022	-0.136688	-0.352784	-0.126939	-0.20082	-0.302212	-0.376086		-0.377495	-0.362668	0.00414022	-0.209202	1.06982	-0.68254
6.44928	-0.195974	-0.174117	-0.172874	-0.221957	-0.36063	-0.366577		-0.395366	-0.348046	0.0242741	-0.197055	0.814299	-0.68372
6.45833	-0.225622	0.0841678	-0.226564	-0.216539	-0.376352	-0.350474		-0.454131	-0.488838	0.0168315	-0.222392	1.09608	-0.709301
6.46739	-0.235284	0.239253	-0.246776	-0.238987	-0.359295	-0.318939		-0.489666	-0.548759	0.0300921	-0.229089	1.56703	-0.67711
6.47645	-0.264777	0.368448	-0.25345	-0.199422	-0.349654	-0.321598		-0.505798	-0.556011	0.126001	-0.204007	1.79111	-0.670511
6.48551	-0.265052	0.432443	-0.202558	-0.194798	-0.341374	-0.414183		-0.51717	-0.536978	0.146001	-0.204624	2.052	-0.633826
6.49457	-0.253939	0.531991	-0.164653	-0.187346	-0.389171	-0.43371		-0.499672	-0.553821	0.112455	-0.202452	2.37391	-0.658401
6.50362	-0.217755	0.498186	-0.264633	-0.203047	-0.412626	-0.408945		-0.477751	-0.572774	0.092833	-0.198937	2.59175	-0.61485
6.51268	-0.249668	0.518565	-0.2757	-0.207957	-0.420863	-0.488422		-0.478047	-0.552845	0.100495	-0.161942	2.67609	-0.616239
6.52174	-0.248861	0.636026	-0.236759	-0.183984	-0.454613	-0.44522		-0.504281	-0.584013	0.0538163	-0.15425	2.38372	-0.598615
6.5308	-0.270217	0.842866	-0.237465	-0.192328	-0.436112	-0.457586		-0.489415	-0.617976	-0.00736268	-0.183479	2.27659	-0.627669
6.53986	-0.311161	0.825934	-0.225492	-0.215606	-0.463208	-0.496526		-0.441284	-0.542153	-0.0413362	-0.105103	1.80958	-0.551991
6.54891	-0.340727	0.830376	-0.226961	-0.229325	-0.483389	-0.514294		-0.418223	-0.520925	0.0252106	-0.0655069	1.21927	-0.532812
6.55797	-0.303758	0.797411	-0.269755	-0.279304	-0.50803	-0.454266		-0.413941	-0.503276	-0.029945	-0.0498029	0.928416	-0.507713
6.56703	-0.302799	0.817598	-0.311554	-0.277254	-0.547248	-0.422636		-0.408443	-0.498971	-0.0272867	-0.0509107	0.523775	-0.524631
6.57609	-0.299892	0.793781	-0.325716	-0.281662	-0.560202	-0.427631		-0.403963	-0.495189	-0.0165734	-0.033473	0.117395	-0.486289
6.58514	-0.312588	0.80297	-0.300078	-0.271213	-0.520194	-0.445953		-0.344754	-0.472403	-0.0165849	-0.030159	-0.102024	-0.447268
6.5942	-0.319888	0.844739	-0.304127	-0.2787	-0.542128	-0.388513		-0.301854	-0.468043	-0.00644883	-0.0304261	-0.204321	-0.329101
6.60326	-0.300917	0.729802	-0.299446	-0.285661	-0.542438	-0.422841		-0.295713	-0.435091	0.0170591	-0.0241294	-0.225243	-0.237503
6.61232	-0.26468	0.353793	-0.325936	-0.266492	-0.555378	-0.401676		-0.272541	-0.430179	0.0604369	-0.0112448	-0.218638	-0.128019
6.62138	-0.241382	0.110477	-0.323394	-0.263007	-0.514149	-0.378973		-0.295531	-0.49424	0.0334891	-0.097061	-0.196786	-0.16284
6.63043	-0.23783	-0.0625409	-0.346154	-0.257695	-0.52923	-0.436567		-0.29022	-0.531482	-0.0921107	-0.121047	-0.201128	-0.180295
6.63949	-0.269917	-0.14845	-0.340343	-0.2493	-0.514481	-0.518991		-0.303575	-0.540076	-0.137069	-0.148745	-0.198091	-0.149702
6.64855	-0.263128	-0.254245	-0.344343	-0.250153	-0.488025	-0.530971		-0.267601	-0.536752	-0.1063	-0.0876805	-0.217389	-0.142227
6.65761	-0.279196	-0.3189	-0.370517	-0.240342	-0.480381	-0.494936		-0.270722	-0.446977	-0.0372071	-0.0284131	-0.235339	-0.141659
6.66667	-0.316816	-0.375213	-0.377533	-0.247842	-0.513971	-0.555601		-0.313132	-0.410465	-0.0248757	0.0339586	-0.292643	-0.201506
6.67572	-0.327128	-0.442295	-0.337901	-0.249533	-0.525349	-0.628159		-0.32734	-0.398756	-0.0109492	0.0605934	-0.32344	-0.280169
6.68478	-0.376875	-0.468642	-0.350146	-0.266104	-0.530432	-0.657558		-0.307889	-0.394088	-0.00331143	0.0424061	-0.344221	-0.356771
6.69384	-0.390553	-0.510161	-0.341301	-0.28546	-0.547267	-0.708417		-0.302825	-0.403791	-0.00132149	0.0637167	-0.065297	-0.421866
6.7029	-0.413978	-0.51619	-0.359254	-0.252843	-0.571569	-0.736788		-0.297927	-0.387466	0.075659	0.0729296	-0.0623638	-0.45328
6.71196	-0.391572	-0.502923	-0.326911	-0.218294	-0.529742	-0.716337		-0.298563	-0.369307	0.125932	0.0663378	-0.0381656	-0.490999
6.72101	-0.383663	-0.539205	-0.307381	-0.182488	-0.543835	-0.701549		-0.270952	-0.360169	0.169373	0.0395733	0.00256316	-0.549856
6.73007	-0.39106	-0.535212	-0.27642	0.0596864	-0.550546	-0.716491		-0.330243	-0.362521	0.142256	-0.0401996	0.0552681	-0.556602
6.73913	-0.397433	-0.527012	-0.275191	0.162869	-0.521723	-0.744009		-0.362749	-0.440688	0.0728645	-0.122962	0.111279	-0.557728
6.74819	-0.35666	-0.447338	-0.0574269	0.227639	-0.526517	-0.690506		-0.393945	-0.491652	0.0488353	-0.184008	0.164499	-0.580484
6.75725	-0.308077	-0.370484	-0.00185118	0.241631	-0.495645	-0.655058		-0.401678	-0.45133	0.758018	-0.222896	0.221514	-0.585257
6.7663	-0.253898	-0.36363	0.00521391	0.241095	-0.477259	-0.606283		-0.378162	-0.439385	1.14508	-0.192491	0.24863	-0.581816
6.77536	-0.219553	-0.294087	0.0745111	0.311103	-0.456518	-0.584878		-0.377327	-0.428349	1.34986	-0.207194	-0.0515535	-0.588269
6.78442	-0.199181	-0.31113	0.0463538	0.309207	-0.45681	-0.52737		-0.36355	-0.46535	1.51163	-0.232059	-0.0977836	-0.615203
6.79348	-0.208938	-0.355854	-0.0162912	0.277257	-0.506735	-0.501513		-0.34609	-0.478959	1.58831	-0.237446	-0.13684	-0.59091
6.80254	-0.229075	-0.387216	-0.0691254	0.247884	-0.525096	-0.513688		-0.359428	-0.498871	1.65714	-0.235196	-0.121867	-0.531554
6.81159	-0.231287	-0.369628	-0.075948	0.00512554	-0.541664	-0.537303		-0.350519	-0.516359	1.75486	-0.226947	-0.134745	-0.408589
6.82065	-0.221599	-0.367094	-0.0760356	-0.115084	-0.574569	-0.552416		-0.335253	-0.543515	1.87019	-0.231852	-0.158678	-0.174905
6.82971	-0.269748	-0.447306	-0.250084	-0.181372	-0.591055	-0.55336		-0.337374	-0.560496	1.90526	-0.246782	-0.186426	0.12478
6.83877	-0.320569	-0.522833	-0.318408	-0.18282	-0.602664	-0.568665		-0.326704	-0.638162	1.22145	-0.256242	-0.220668	0.490252
6.84783	-0.366118	-0.566592	-0.339911	-0.162147	-0.60492	-0.595148		-0.356787	-0.645125	0.928251	-0.24687	-0.224209	0.881202
6.85688	-0.42802	-0.646428	-0.427381	-0.220457	-0.604497	-0.591312		-0.377194	-0.583894	0.796387	-0.24454	-0.260192	1.32421
6.86594	-0.417978	-0.632526	-0.418548	-0.250053	-0.617561	-0.6421		-0.420345	-0.398671	1.74314	-0.192739	-0.269225	1.81484
6.875	-0.396663	-0.620897	-0.377636	-0.252045	-0.586879	-0.648191		-0.446366	-0.348683	2.25273	-0.214472	-0.268697	2.18881
6.88406	-0.378242	-0.601078	-0.336404	-0.249712	-0.550685	-0.600774		-0.44544	-0.245457	4.33457	-0.200335	-0.290754	2.46821
6.89312	-0.383229	-0.598938	-0.360396	-0.258863	-0.537545	-0.586865		-0.435759	-0.222172	5.55231	-0.176835	-0.302902	2.5804
6.90217	-0.385838	-0.600888	-0.35327	-0.25407	-0.537566	-0.631068		-0.437214	-0.193742	6.18366	-0.157581	-0.336779	2.53293
6.91123	-0.345284	-0.543277	-0.358759	-0.213074	-0.519963	-0.649425		-0.403909	-0.170147	6.63841	-0.132708	-0.343112	2.42546
6.92029	-0.319697	-0.535512	-0.341902	-0.199367	-0.485258	-0.615226		-0.429729	-0.167346	6.8543	-0.133392	-0.368434	2.22556
6.92935	-0.291041	-0.507167	-0.31673	-0.215796	-0.512563	-0.620781		-0.406173	-0.176536	7.09482	-0.169419	-0.424172	1.97059
6.93841	-0.247298	-0.508716	-0.304357	-0.225987	-0.524443	-0.594309		-0.361003	-0.230474	7.22384	-0.164221	-0.395328	1.64306
6.94746	-0.253946	-0.527611	-0.305593	-0.206011	-0.53906	-0.538713		-0.294462	-0.405333	6.19713	-0.20259	-0.398743	1.34933
6.95652	-0.276454	-0.538847	-0.311874	-0.206592	-0.564074	-0.469472		-0.248282	-0.485394	5.65244	-0.192274	-0.401723	1.09686
6.96558	-0.278535	-0.54365	-0.339521	-0.203211	-0.594188	-0.468907		-0.248894	-0.567559	3.60339	-0.188594	-0.418906	0.871266
6.97464	-0.294218	-0.568053	-0.354918	-0.21567	-0.623356	-0.438526		-0.237082	-0.59888	2.52595	-0.215315	-0.423424	0.699626
6.9837	-0.265022	-0.59448	-0.372182	-0.236306	-0.651532	-0.411581		-0.194792	-0.607755	1.9076	-0.214105	-0.414602	0.581077
6.99275	-0.286824	-0.656179	-0.411452	-0.280556	-0.678591	-0.428889		-0.191439	-0.606775	1.49925	-0.20574	-0.427733	0.469378
7.00181	-0.318843	-0.672258	-0.460084	-0.285167	-0.736632	-0.461268		-0.16537	-0.586271	1.34603	-0.196959	-0.42731	0.361988
7.01087	-0.326845	-0.691647	-0.518847	-0.287371	-0.731433	-0.484612		-0.185531	-0.604239	1.11024	-0.18385	-0.395606	0.230205
7.01993	-0.341117	-0.675012	-0.510819	-0.274205	-0.706031	-0.503678		-0.223885	-0.622816	0.936555	-0.202884	-0.413689	0.121757
7.02899	-0.369625	-0.637516	-0.497447	-0.271427	-0.658108	-0.488883		-0.248509	-0.617524	0.904269	-0.198658	-0.414318	0.054568
7.03804	-0.383392	-0.630161	-0.49069	-0.283394	-0.662737	-0.575808		-0.302812	-0.593057	0.829505	-0.185788	-0.398105	0.0272893
7.0471	-0.426499	-0.533385	-0.447376	-0.328622	-0.650014	-0.659055		-0.289078	-0.596546	0.735996	-0.186072	-0.383011	-0.0273461
7.05616	-0.389491	-0.513015	-0.48227	-0.310775	-0.63881	-0.686078		-0.278512	-0.613587	0.50748	-0.179061	-0.378478	-0.0200273
7.06522	-0.416683	-0.454301	-0.440093	-0.274637	-0.613713	-0.67861		-0.275631	-0.629428	0.438424	-0.152826	-0.346294	-0.0401226
7.07428	-0.424753	-0.421092	-0.381468	-0.265934	-0.589208	-0.658357		-0.227747	-0.658943	0.421439	-0.172462	-0.358418	-0.100034
7.08333	-0.42512	-0.389383	-0.279219	-0.255236	-0.57021	-0.698051		-0.17821	-0.695697	0.362897	-0.171603	-0.339609	-0.133239
7.09239	-0.427707	-0.147639	-0.214878	-0.230094	-0.478724	-0.645522		-0.1477	-0.693918	0.295921	0.220085	-0.334728	-0.124168
7.10145	-0.424146	-0.0285616	-0.215068	-0.214266	-0.488722	-0.63589		-0.112387	-0.663585	0.36904	1.32867	-0.284198	-0.0512548
7.11051	-0.431424	0.0129535	-0.220259	-0.225186	-0.518145	-0.693487		-0.0580004	-0.644804	0.303369	2.65533	-0.249755	-0.131957
7.11957	-0.429008	0.0779955	-0.210463	-0.228761	-0.509187	-0.687911		-0.0161253	-0.636875	0.356108	3.36524	-0.259618	-0.227159
7.12862	-0.39315	0.0413178	-0.237436	-0.229696	-0.492691	-0.659859		0.00972129	-0.636183	0.366868	3.74715	-0.281919	-0.241841
7.13768	-0.427899	0.0458239	-0.199774	-0.259327	-0.477059	-0.670593		0.0330672	-0.617466	0.39277	4.02217	-0.283045	-0.223448
7.14674	-0.416639	0.0483383	-0.233236	-0.266052	-0.411363	-0.677682		0.0364052	-0.619182	0.291674	4.16589	-0.318005	-0.0763797
7.1558	-0.39257	0.0758017	-0.270545	-0.241245	-0.41197	-0.706488		-0.0128052	-0.595016	0.191123	4.28391	-0.280173	0.199352
7.16486	-0.390866	0.10328	-0.30726	-0.264061	-0.423299	-0.691453		-0.0770051	-0.574869	0.128668	4.36853	-0.271314	0.492757
7.17391	-0.34105	-0.137889	-0.360257	-0.290861	-0.522429	-0.682779		-0.0776425	-0.569471	0.0410814	4.03034	-0.292438	0.908174
7.18297	-0.355137	-0.261384	-0.338276	-0.310498	-0.522058	-0.695881		-0.112571	-0.581984	-0.0856577	2.97734	-0.338007	1.2809
7.19203	-0.340822	-0.299916	-0.299888	-0.272154	-0.470175	-0.674666		-0.166858	-0.573547	-0.151844	1.70851	-0.35784	1.77573
7.20109	-0.344421	-0.349806	-0.308354	-0.256182	-0.458291	-0.668538		-0.184911	-0.569826	-0.277176	1.01424	-0.363332	2.15952
7.21014	-0.360663	-0.377408	-0.284526	-0.210222	-0.455715	-0.671535		-0.21023	-0.582761	-0.365843	0.643636	-0.37401	2.40615
7.2192	-0.331437	-0.374319	-0.262224	-0.168835	-0.423007	-0.664853		-0.263865	-0.54068	-0.409906	0.424303	-0.375524	2.57189
7.22826	-0.349758	-0.400932	-0.255603	-0.16246	-0.423026	-0.642693		-0.312012	-0.429384	-0.344105	0.285737	-0.379968	2.54071
7.23732	-0.379019	-0.414034	-0.273487	-0.176252	-0.387086	-0.63534		-0.303423	-0.335932	-0.266335	0.203504	-0.412482	2.46076
7.24638	-0.366487	-0.442489	-0.292338	-0.140243	-0.290219	-0.594184		-0.254932	-0.281823	-0.222707	0.15209	-0.40663	2.3106
7.25543	-0.425202	-0.436683	-0.304108	-0.11837	-0.266116	-0.602432		-0.294281	-0.248618	-0.120587	0.126803	-0.394805	1.99416
7.26449	-0.420009	-0.452089	-0.312338	-0.119006	-0.260307	-0.55868		-0.279645	-0.224013	-0.133153	0.0581434	-0.406559	1.63262
7.27355	-0.434649	-0.496809	-0.343907	-0.152726	-0.328968	-0.577638		-0.256465	-0.216446	-0.154734	-0.0168685	-0.428988	1.2024
7.28261	-0.41453	-0.493885	-0.326628	-0.131878	-0.311241	-0.551617		-0.245686	-0.20221	-0.0965338	-0.0426424	-0.431323	0.849601
7.29167	-0.418768	-0.490944	-0.349445	-0.15468	-0.317339	-0.539534		-0.233671	-0.160638	-0.0172404	-0.0571715	-0.42601	0.557926
7.30072	-0.460088	-0.472232	-0.363529	-0.163435	-0.360825	-0.508664		-0.218303	-0.165094	-0.00626366	-0.0998464	-0.41623	0.314728
7.30978	-0.466217	-0.491873	-0.343821	-0.180829	-0.430453	-0.535641		-0.209987	-0.229	0.0269202	-0.13698	-0.33996	0.176423
7.31884	-0.44966	-0.540822	-0.361684	-0.197273	-0.464085	-0.520064		-0.214938	-0.292761	0.0102438	-0.176553	-0.275277	0.01311
7.3279	-0.435217	-0.553057	-0.393769	-0.224029	-0.547637	-0.515544		-0.219659	-0.295435	-0.0538745	-0.18639	-0.23467	-0.135294
7.33696	-0.415429	-0.552089	-0.351112	-0.231555	-0.462688	-0.526981		-0.19034	-0.287913	-0.121963	-0.233801	-0.186037	-0.271039
7.34601	-0.407051	-0.483832	0.0449044	-0.215248	-0.377512	-0.55559		-0.199817	-0.299151	-0.0344261	-0.205164	-0.132513	-0.356402
7.35507	-0.408313	-0.457607	0.229932	-0.22828	-0.341249	-0.604272		-0.260501	-0.329776	0.0106848	-0.192224	-0.127771	-0.464271
7.36413	-0.424331	-0.468571	0.36467	-0.262005	-0.366882	-0.620591		-0.269408	-0.35313	-0.00893682	-0.180469	-0.0896873	-0.504018
7.37319	-0.401073	-0.476796	0.427847	-0.258654	-0.393332	-0.625426		-0.289261	-0.401558	-0.00938072	-0.188922	0.0365561	-0.505918
7.38225	-0.379032	-0.506799	0.590937	-0.269645	-0.362562	-0.65511		-0.296917	-0.458357	-0.0282624	-0.219779	0.0582765	-0.537396
7.3913	-0.377085	-0.495927	0.733841	-0.271936	-0.300212	-0.655097		-0.316534	-0.483594	-0.135057	-0.235962	0.0622632	-0.576722
7.40036	-0.378996	-0.463984	0.878518	-0.256518	-0.277926	-0.682515		-0.335128	-0.537578	-0.253818	-0.251635	0.262133	-0.638757
7.40942	-0.436223	-0.470105	0.950065	-0.251096	-0.279623	-0.727079		-0.368459	-0.614034	-0.303795	-0.291241	0.293844	-0.660377
7.41848	-0.452606	-0.464944	0.957563	-0.243135	-0.377785	-0.73025		-0.365864	-0.659965	-0.346539	-0.280558	0.274479	-0.656505
7.42754	-0.448887	-0.512143	0.557981	-0.25444	-0.47655	-0.720485		-0.34825	-0.692363	-0.474433	-0.288843	0.279053	-0.649452
7.43659	-0.352	-0.547315	0.393429	-0.253167	-0.507796	-0.669742		-0.292751	-0.688615	-0.544756	-0.288161	0.285367	-0.650905
7.44565	-0.338813	-0.485351	0.315946	-0.211601	-0.512164	-0.690597		-0.287257	-0.67566	-0.545304	-0.298654	0.273359	-0.668468
7.45471	-0.351005	-0.495556	0.258752	-0.207167	-0.50076	-0.723068		-0.218742	-0.644748	-0.631761	-0.294372	0.182162	-0.676865
7.46377	-0.333357	-0.5361	0.101827	-0.201248	-0.550725	-0.754535		-0.200934	-0.589815	-0.688209	-0.279075	0.150223	-0.698835
7.47283	-0.305047	-0.559053	-0.00621234	-0.190766	-0.607155	-0.740748		-0.177715	-0.590426	-0.714398	-0.278942	0.120775	-0.713203
7.48188	-0.27108	-0.590063	-0.133855	-0.194861	-0.586153	-0.691733		-0.173972	-0.540356	-0.667107	-0.262902	0.150992	-0.682236
7.49094	-0.255788	-0.604482	-0.205627	-0.201567	-0.595219	-0.694857		-0.186607	-0.459014	-0.587171	-0.248539	0.179568	-0.67154
7.5	-0.248099	-0.629031	-0.223968	-0.214008	-0.603846	-0.707359		-0.218671	-0.371239	-0.547217	-0.254728	0.186144	-0.676698
7.50906	-0.272675	-0.65837	-0.270535	-0.234537	-0.620839	-0.72974		-0.229488	-0.245989	-0.495093	-0.258377	0.350283	-0.702835
7.51812	-0.358854	-0.546441	-0.277474	-0.239366	-0.572785	-0.764194		-0.265449	-0.187372	-0.430578	-0.271715	0.408283	-0.652016
7.52717	-0.367506	-0.556845	-0.358694	-0.272845	-0.518984	-0.756315		-0.272764	-0.164852	-0.45389	-0.276471	0.477748	-0.652993
7.53623	-0.398771	-0.50941	-0.354001	-0.264981	-0.518376	-0.719801		-0.303573	-0.145283	-0.380726	-0.274755	0.780062	-0.668784
7.54529	-0.393745	-0.468904	-0.371008	-0.274423	-0.504924	-0.676807		-0.293073	-0.165764	-0.388858	-0.293837	0.892318	-0.650955
7.55435	-0.389261	-0.439414	-0.408807	-0.281137	-0.506939	-0.64073		-0.307088	-0.173898	-0.360594	-0.286917	1.18193	-0.692668
7.56341	-0.40386	-0.39254	-0.378534	-0.301904	-0.578575	-0.65759		-0.301124	-0.201498	-0.339326	-0.299539	1.00037	-0.737868
7.57246	-0.366429	-0.346432	-0.37285	-0.293626	-0.552205	-0.650134		-0.311198	-0.279001	-0.377047	-0.321894	0.934035	-0.786715
7.58152	-0.376927	-0.276244	-0.345154	-0.264534	-0.535717	-0.682348		-0.289808	-0.361556	-0.402865	-0.317043	0.977658	-0.821567
7.59058	-0.343604	-0.232723	-0.326126	-0.243559	-0.509161	-0.722727		-0.282357	-0.489344	-0.395255	-0.313965	0.774225	-0.845929
7.59964	-0.314103	-0.299547	-0.34098	-0.20431	-0.555912	-0.699338		-0.301913	-0.555485	-0.410246	-0.291772	0.718033	-0.875664
7.6087	-0.299346	-0.349982	-0.376718	-0.185592	-0.621454	-0.717929		-0.322205	-0.568793	-0.409301	-0.301113	0.649778	-0.860145
7.61775	-0.25513	-0.410401	-0.425494	-0.197993	-0.643215	-0.753242		-0.345944	-0.611065	-0.414107	-0.312506	0.376671	-0.801795
7.62681	-0.27707	-0.407453	-0.439134	-0.179406	-0.583234	-0.819467		-0.383541	-0.626321	-0.338229	-0.298498	0.294662	-0.786549
7.63587	-0.297929	-0.416148	-0.440616	-0.160972	-0.571407	-0.843947		-0.382212	-0.6295	-0.310457	-0.282895	-0.0400699	-0.705753
7.64493	-0.306818	-0.469933	-0.466661	-0.150043	-0.514787	-0.865579		-0.384626	-0.629315	-0.336159	-0.271601	-0.157653	-0.658171
7.65399	-0.334923	-0.51267	-0.463727	-0.1597	-0.527341	-0.843737		-0.379466	-0.623616	-0.371594	-0.261564	-0.234685	-0.63668
7.66304	-0.32847	-0.551908	-0.492061	-0.156371	-0.512409	-0.832668		-0.393632	-0.654055	-0.318258	-0.286407	-0.339901	-0.641062
7.6721	-0.349889	-0.573824	-0.455021	-0.132212	-0.499344	-0.812225		-0.423329	-0.669845	-0.335951	-0.289032	-0.373978	-0.623249
7.68116	-0.374722	-0.60228	-0.427535	-0.138137	-0.435437	-0.749199		-0.416043	-0.673012	-0.34538	-0.287985	-0.406528	-0.629237
7.69022	-0.387113	-0.575311	-0.381599	-0.123554	-0.406078	-0.660472		-0.397691	-0.689381	-0.361042	-0.248691	-0.389529	-0.573516
7.69928	-0.395194	-0.536844	-0.32384	-0.0963233	-0.383272	-0.626257		-0.373685	-0.696505	-0.400771	-0.220198	-0.481222	-0.545683
7.70833	-0.390502	-0.529143	-0.311017	-0.0780099	-0.395697	-0.585876		-0.339181	-0.709532	-0.445767	-0.209418	-0.543556	-0.475895
7.71739	-0.401571	-0.500139	-0.338984	-0.0678196	-0.34522	-0.604952		-0.318112	-0.711948	-0.471957	-0.202303	-0.567838	-0.322341
7.72645	-0.406607	-0.458167	-0.297695	-0.0166551	-0.334513	-0.608407		-0.305769	-0.740543	-0.481526	-0.195533	-0.577245	-0.194461
7.73551	-0.416154	-0.44086	-0.262932	-0.0219896	-0.322652	-0.667843		-0.283574	-0.734975	-0.481568	-0.186396	-0.580108	-0.122807
7.74457	-0.409935	-0.436655	-0.217117	-0.0453221	-0.286553	-0.654404		-0.245207	-0.6779	-0.488042	-0.133109	-0.540126	0.0310436
7.75362	-0.398828	-0.427795	-0.204582	-0.0460229	-0.296955	-0.650158		-0.188266	-0.643171	-0.43725	-0.134668	-0.473553	0.2892
7.76268	-0.415614	-0.298748	-0.202726	-0.0656958	-0.348429	-0.728652		-0.145765	-0.577396	-0.398507	-0.11878	-0.401156	0.674988
7.77174	-0.428229	-0.265435	-0.176608	-0.0937516	-0.340724	-0.795738		-0.124366	-0.552669	-0.37288	-0.117846	-0.394174	0.9437
7.7808	-0.430512	-0.250522	-0.182288	-0.120722	-0.296119	-0.818883		-0.150716	-0.539773	-0.354609	-0.121576	-0.369311	1.15976
7.78986	-0.458718	-0.236491	-0.158873	-0.151351	-0.355276	-0.818768		-0.149507	-0.510675	-0.297473	-0.11309	-0.350932	1.2727
7.79891	-0.428758	-0.274668	-0.116559	-0.172503	-0.403437	-0.845495		-0.146231	-0.479321	-0.281004	-0.120862	-0.326211	1.251
7.80797	-0.43751	-0.265012	-0.128581	-0.2113	-0.447015	-0.799892		-0.156792	-0.44578	-0.255928	-0.115901	-0.305257	1.2766
7.81703	-0.397304	-0.248112	-0.180085	-0.210778	-0.471309	-0.71305		-0.181849	-0.446012	-0.265038	-0.105898	-0.299482	1.27869
7.82609	-0.405453	-0.250672	-0.211381	-0.228689	-0.52366	-0.714082		-0.248143	-0.475885	-0.272635	-0.133647	-0.345609	1.21438
7.83514	-0.404019	-0.194289	-0.226483	-0.237254	-0.538006	-0.686358		-0.310765	-0.479506	-0.311342	-0.119892	-0.409036	1.01761
7.8442	-0.378955	-0.293167	-0.275889	-0.240191	-0.52974	-0.685605		-0.341578	-0.510808	-0.303744	-0.11391	-0.407306	0.664422
7.85326	-0.341768	-0.104243	-0.269398	-0.203321	-0.530893	-0.659714		-0.379974	-0.528945	-0.303792	-0.123741	-0.429848	0.356539
7.86232	-0.309838	-0.0179501	-0.246073	-0.178303	-0.566789	-0.601666		-0.374958	-0.541481	-0.312253	-0.0904597	-0.429913	0.15974
7.87138	-0.212448	0.0134463	-0.267812	-0.135214	-0.560469	-0.571639		-0.374096	-0.556388	-0.407374	-0.0997428	-0.445264	0.0199613
7.88043	0.00925605	0.0784944	-0.248807	-0.12398	-0.557743	-0.528471		-0.357657	-0.575493	-0.460033	-0.102328	-0.439897	-0.043717
7.88949	0.382305	0.219331	-0.221772	-0.120011	-0.563584	-0.524202		-0.329102	-0.571947	-0.467305	-0.0870177	-0.453833	0.0366821
7.89855	0.678916	0.669297	-0.153115	0.307633	-0.50448	-0.532032		-0.318368	-0.56392	-0.442783	-0.0590487	-0.345734	0.291647
7.90761	1.23795	1.00104	-0.122474	1.45394	-0.495488	-0.499742		-0.259494	-0.567338	-0.430584	-0.0330796	-0.270522	0.697106
7.91667	1.8514	1.20991	-0.129701	2.21178	-0.452983	-0.507744		-0.199932	-0.552171	-0.413271	-0.000258127	-0.243615	0.964853
7.92572	2.26429	1.37278	-0.0987214	2.59498	-0.43801	-0.472902		-0.16542	-0.559105	-0.395236	0.00858887	-0.296062	1.22865
7.93478	2.57351	1.30956	-0.0921364	2.76604	-0.445296	-0.470386		-0.137317	-0.50197	-0.325233	0.0449507	-0.337969	1.38635
7.94384	2.82228	1.55944	-0.0766646	2.8706	-0.45159	-0.506198		-0.120299	-0.39338	-0.228847	0.0332599	-0.288266	1.50581
7.9529	2.96258	1.79165	-0.0258485	2.94721	-0.431951	-0.535759		-0.158968	-0.37617	-0.133089	0.0528579	-0.230987	1.61947
7.96196	2.90462	2.02243	0.0371372	3.06243	-0.458325	-0.543881		-0.207759	-0.382749	-0.0958775	0.0365854	-0.210273	1.66948
7.97101	2.67437	2.02912	0.0564826	3.12248	-0.458321	-0.600008		-0.229351	-0.406342	-0.131864	0.0162953	-0.206609	1.48798
7.98007	2.4493	1.88902	0.0444364	2.75251	-0.497338	-0.612456		-0.250986	-0.376072	-0.131429	-0.0097915	-0.255743	1.25745
7.98913	1.96501	2.24666	0.0945871	1.66721	-0.475124	-0.640425		-0.31541	-0.373668	-0.128913	-0.0128677	-0.212748	0.890957
7.99819	1.41847	2.52851	0.128272	0.940552	-0.500658	-0.67892		-0.349051	-0.380208	-0.149474	-0.0321656	-0.168085	0.645295
8.00725	1.02815	2.77541	0.159827	0.612872	-0.459679	-0.72822		-0.384451	-0.406891	-0.222964	-0.0598198	-0.147008	0.373762
8.0163	0.734197	2.86803	0.138059	0.438921	-0.440485	-0.729468		-0.421638	-0.476954	-0.278798	-0.0816535	-0.160734	0.199171
8.02536	0.512391	2.74613	0.167821	0.367112	-0.403072	-0.712555		-0.469547	-0.582527	-0.384557	-0.115012	-0.21471	0.0166319
8.03442	0.348814	2.64238	0.18502	0.259882	-0.381726	-0.659022		-0.429227	-0.59673	-0.407621	-0.134041	-0.256395	-0.0657269
8.04348	0.234962	2.49789	0.154147	0.155365	-0.341171	-0.64841		-0.403744	-0.605858	-0.405608	-0.124543	-0.275852	-0.148656
8.05254	0.123225	2.435	0.129975	0.0861873	-0.343935	-0.61921		-0.408243	-0.605007	-0.406077	-0.102962	-0.270091	-0.197821
8.06159	0.0544489	2.19503	0.181164	0.031947	-0.357119	-0.63233		-0.381871	-0.549681	-0.38004	-0.124556	-0.341723	-0.271197
8.07065	-0.00820825	1.56247	0.117606	-0.022077	-0.362745	-0.663378		-0.350772	-0.471755	-0.40615	-0.128067	-0.445802	-0.290046
8.07971	-0.0750808	1.09642	0.134658	-0.0362567	-0.355976	-0.639086		-0.359368	-0.45268	-0.363335	-0.144428	-0.33009	-0.337583
8.08877	-0.120377	0.722046	0.0790484	-0.0813173	-0.446751	-0.622034		-0.342474	-0.426048	-0.328609	-0.150533	-0.16797	-0.335005
8.09783	-0.174051	0.456482	0.0382975	-0.122176	-0.478599	-0.663494		-0.335177	-0.389213	-0.316563	-0.182652	-0.110741	-0.319293
8.10688	-0.254015	0.217018	-0.0492347	-0.156706	-0.540081	-0.701355		-0.343009	-0.328444	-0.181617	-0.148362	-0.0292592	-0.296263
8.11594	-0.294821	0.0632846	-0.134826	-0.154526	-0.508118	-0.735693		-0.386478	-0.296266	-0.159728	-0.153191	-0.0186797	-0.36419
8.125	-0.345746	-0.0790085	-0.218293	-0.163359	-0.523831	-0.713429		-0.399337	-0.220834	-0.119857	-0.146343	0.0215338	-0.404429
8.13406	-0.341599	-0.200962	-0.260506	-0.167052	-0.514366	-0.718576		-0.3998	-0.215133	-0.0478025	-0.184531	0.0480879	-0.400502
8.14312	-0.34348	-0.0577598	-0.313299	-0.185526	-0.490593	-0.687796		-0.386797	-0.292819	-0.085719	-0.192556	0.0620458	-0.420556
8.15217	-0.359519	0.389955	-0.283486	-0.188756	-0.457627	-0.652373		-0.399714	-0.327385	-0.0794704	-0.219593	0.102607	-0.486009
8.16123	-0.37944	0.689754	-0.356475	-0.191593	-0.376482	-0.645594		-0.413897	-0.317432	-0.0871128	-0.232497	0.385882	-0.501594
8.17029	-0.350972	0.903399	-0.326204	-0.185431	-0.312748	-0.626931		-0.429319	-0.320495	-0.0792863	-0.208849	0.442075	-0.515177
8.17935	-0.334787	1.06087	-0.347228	-0.188702	-0.327329	-0.646895		-0.397197	-0.354173	-0.107312	-0.180441	0.561155	-0.516089
8.18841	-0.29683	1.17998	-0.355792	-0.212548	-0.322739	-0.640923		-0.377898	-0.38969	-0.211351	-0.204726	0.562088	-0.492627
8.19746	-0.268365	1.22973	-0.304615	-0.245403	-0.397535	-0.672534		-0.350283	-0.353067	-0.15142	-0.151824	0.581935	-0.442156
8.20652	-0.253657	1.31183	-0.291462	-0.256978	-0.40819	-0.708645		-0.348922	-0.426882	-0.199245	-0.156469	0.561178	-0.446849
8.21558	-0.256032	1.3823	-0.298636	-0.2704	-0.399884	-0.70098		-0.330814	-0.445728	-0.251804	-0.153016	0.50883	-0.37702
8.22464	-0.26563	1.20717	-0.366897	-0.237814	-0.43824	-0.749387		-0.318707	-0.463859	-0.237394	-0.14031	0.524364	-0.279136
8.2337	-0.271529	0.769382	-0.389549	-0.214573	-0.489449	-0.773186		-0.248455	-0.512531	-0.242381	-0.118342	0.489608	-0.235486
8.24275	-0.247531	0.39829	-0.369094	-0.256351	-0.579076	-0.769781		-0.204975	-0.558202	-0.300505	-0.11505	0.035637	-0.232999
8.25181	-0.237298	0.150322	-0.396961	-0.280382	-0.622933	-0.80632		-0.11035	-0.555691	-0.344439	-0.158548	-0.22192	-0.189137
8.26087	-0.239787	0.038832	-0.347924	-0.253521	-0.604493	-0.776556		-0.0767113	-0.54853	-0.341628	-0.197742	-0.372116	-0.114703
8.26993	-0.267913	-0.052805	-0.3194	-0.24012	-0.599794	-0.797996		-0.0370836	-0.556221	-0.374747	-0.204948	-0.43749	-0.13541
8.27899	-0.307524	-0.118153	-0.347297	-0.218594	-0.581201	-0.804343		-0.0280767	-0.639091	-0.497571	-0.274717	-0.473777	-0.149471
8.28804	-0.343512	-0.184931	-0.342506	-0.221474	-0.597088	-0.819808		-0.0255028	-0.643497	-0.483727	-0.295085	-0.435254	-0.110137
8.2971	-0.38179	0.000318974	-0.325681	-0.206204	-0.60962	-0.853784		-0.0327184	-0.592962	-0.451999	-0.257097	-0.26169	-0.153866
8.30616	-0.397813	0.148794	-0.29152	-0.220836	-0.576411	-0.874089		-0.0384866	-0.567643	-0.42506	-0.234068	-0.169737	-0.226144
8.31522	-0.398431	0.19693	-0.35495	-0.23278	-0.587597	-0.886649		-0.0919194	-0.540598	-0.402909	-0.2314	-0.134638	-0.251994
8.32428	-0.434534	0.306039	-0.330372	-0.237122	-0.608778	-0.931538		-0.132916	-0.540656	-0.398198	-0.212873	-0.124531	-0.259437
8.33333	-0.438453	0.639557	-0.304683	-0.231645	-0.61177	-0.91993		-0.207985	-0.538334	-0.384487	-0.174696	-0.080746	-0.31241
8.34239	-0.44064	0.930392	-0.335869	-0.234601	-0.623336	-0.908494		-0.280537	-0.534422	-0.381457	-0.137248	-0.0637883	-0.389614
8.35145	-0.461007	1.10372	-0.343095	-0.24963	-0.609975	-0.898921		-0.29981	-0.52752	-0.326708	-0.119896	-0.0782174	-0.413806
8.36051	-0.466518	1.30317	-0.338562	-0.26502	-0.637488	-0.874077		-0.315962	-0.486932	-0.280771	-0.0832611	-0.0369684	-0.406126
8.36957	-0.465833	1.44375	-0.340153	-0.263973	-0.640463	-0.878001		-0.30096	-0.37595	-0.207949	-0.0335516	-0.0211787	-0.339631
8.37862	-0.436302	1.30295	-0.333199	-0.267464	-0.642411	-0.78704		-0.280115	-0.392421	-0.180734	-0.0370813	-0.12627	-0.217888
8.38768	-0.409859	1.18227	-0.324174	-0.264055	-0.674343	-0.726794		-0.305559	-0.415294	-0.19864	-0.0410078	-0.237288	-0.0559043
8.39674	-0.362468	1.13149	-0.265259	-0.277548	-0.669526	-0.671819		-0.287054	-0.450901	-0.219998	-0.0475038	-0.304206	0.236194
8.4058	-0.30876	1.05183	-0.263125	-0.264159	-0.637531	-0.601613		-0.231647	-0.391931	-0.160089	-0.0655993	-0.29583	0.64524
8.41486	-0.29613	0.757092	-0.265655	-0.267016	-0.642665	-0.562255		-0.187499	-0.386785	-0.141101	-0.073198	-0.293676	1.02494
8.42391	-0.272622	0.582086	-0.211737	-0.273854	-0.621576	-0.499856		-0.12963	-0.361986	-0.109781	-0.110328	-0.310985	1.51281
8.43297	-0.197842	0.815611	-0.174128	-0.258097	-0.599792	-0.462587		-0.167848	-0.332006	-0.116591	-0.112565	-0.282026	1.94165
8.44203	-0.167563	0.952116	-0.179838	-0.262712	-0.58491	-0.427374		-0.146331	-0.353391	-0.152386	-0.153505	-0.338709	2.38964
8.45109	-0.15072	1.0386	-0.196383	-0.275045	-0.586488	-0.420296		-0.150407	-0.451221	-0.257956	-0.186727	-0.422995	2.75502
8.46014	-0.164175	1.13698	-0.183478	-0.252537	-0.574947	-0.465115		-0.176905	-0.470619	-0.338141	-0.210593	-0.459779	2.99007
8.4692	-0.158196	1.20311	-0.188014	-0.239198	-0.557946	-0.498723		-0.137272	-0.40198	-0.287367	-0.214027	-0.406704	3.14003
8.47826	-0.191071	1.2582	-0.223823	-0.226262	-0.553669	-0.542534		-0.118683	-0.389524	-0.352873	-0.215108	-0.352398	3.09479
8.48732	-0.228171	1.34148	0.0388573	-0.221695	-0.583681	-0.589053		-0.125748	-0.457551	-0.39411	-0.203522	-0.372183	2.95355
8.49638	-0.277567	1.35433	0.0570703	-0.214031	-0.578027	-0.578764		-0.146627	-0.496776	-0.449041	-0.220769	-0.415359	2.68482
8.50543	-0.307952	1.26637	0.117673	-0.195923	-0.596473	-0.652511		-0.173074	-0.546036	-0.512625	-0.214284	-0.435047	2.32574
8.51449	-0.367015	0.879221	0.126086	-0.199185	-0.600788	-0.679213		-0.157863	-0.567922	-0.540546	-0.184178	-0.421851	2.01519
8.52355	-0.368451	0.681895	0.204771	-0.183029	-0.629884	-0.737638		-0.170107	-0.590129	-0.57138	-0.168645	-0.409282	1.58483
8.53261	-0.368859	0.700314	0.23832	-0.185418	-0.630795	-0.728977		-0.179538	-0.585928	-0.544335	-0.191183	-0.420797	1.1841
8.54167	-0.385023	0.709808	0.246811	-0.21243	-0.653399	-0.728849		-0.219268	-0.598941	-0.510422	-0.189316	-0.408365	0.803576
8.55072	-0.407961	0.7254	0.307878	-0.225826	-0.648628	-0.723617		-0.240747	-0.689085	-0.559597	-0.207123	-0.478931	0.48809
8.55978	-0.398706	0.764365	0.345407	-0.223421	-0.630021	-0.710119		-0.265664	-0.717356	-0.539155	-0.214345	-0.514022	0.240257
8.56884	-0.365723	0.726133	0.0876939	-0.21555	-0.585685	-0.701585		-0.283496	-0.732804	-0.549973	-0.233608	-0.543298	-0.0240278
8.5779	-0.342041	0.719356	0.0804088	-0.199963	-0.550779	-0.72019		-0.330195	-0.737244	-0.509266	-0.214706	-0.494066	-0.133219
8.58696	-0.308271	0.711668	0.0194543	-0.180372	-0.482337	-0.702002		-0.337368	-0.736803	-0.458894	-0.204812	-0.459014	-0.246078
8.59601	-0.26568	0.723391	0.0419366	-0.154435	-0.464255	-0.659111		-0.342723	-0.735798	-0.445135	-0.247841	-0.519274	-0.368329
8.60507	-0.277059	0.627061	0.0203208	-0.0934399	-0.392843	-0.639375		-0.357578	-0.611217	-0.106985	-0.257114	-0.520551	-0.447244
8.61413	-0.234704	0.443571	0.0957107	-0.0203514	-0.31884	-0.606075		-0.383871	-0.498859	-0.00287629	-0.217907	-0.507416	-0.517713
8.62319	-0.191842	0.387577	0.174152	0.118847	-0.175633	-0.55991		-0.362377	-0.456851	0.0505618	-0.225931	-0.550122	-0.471632
8.63225	0.0285629	0.289077	0.184817	0.191634	-0.113568	-0.516149		-0.412133	-0.412666	0.109534	-0.234049	-0.528639	-0.354877
8.6413	0.432385	0.135036	0.16387	0.211161	-0.105832	-0.483637		-0.425063	-0.37309	0.183098	-0.235738	-0.534316	-0.104156
8.65036	0.703952	0.0637507	0.15834	0.240718	-0.114481	-0.486631		-0.45109	-0.369412	0.190602	-0.226866	-0.522531	0.270775
8.65942	0.918972	-0.000687659	0.150945	0.232733	-0.116786	-0.50468		-0.472369	-0.383518	0.189435	-0.25802	-0.552683	0.635891
8.66848	1.08014	-0.0310689	0.164624	0.266057	-0.11609	-0.479448		-0.475524	-0.370714	0.177191	-0.250369	-0.564991	1.02469
8.67754	1.20516	-0.0627904	0.15377	0.281689	-0.0906628	-0.479337		-0.442048	-0.410758	0.14577	-0.260034	-0.52764	1.42154
8.68659	1.32748	-0.0754104	0.16978	0.273322	-0.097553	-0.476738		-0.419758	-0.50559	-0.141533	-0.226492	-0.524098	1.78592
8.69565	1.39689	-0.0838599	0.164039	0.278793	-0.154102	-0.51976		-0.379935	-0.62395	-0.234775	-0.246395	-0.521632	2.05076
8.70471	1.82038	-0.193131	0.13005	0.175585	-0.263662	-0.529082		-0.389688	-0.652878	-0.312579	-0.247559	-0.523746	2.20979
8.71377	2.31144	-0.221952	0.118628	0.122054	-0.312423	-0.477746		-0.350633	-0.68655	-0.396656	-0.230184	-0.53982	2.22271
8.72283	2.9008	-0.155976	0.168141	0.1404	-0.331724	-0.450754		-0.329429	-0.679846	-0.421301	-0.207123	-0.533111	2.08959
8.73188	3.62663	-0.138539	0.205538	0.122105	-0.34486	-0.405438		-0.308914	-0.588365	-0.37948	-0.203862	-0.488112	1.7681
8.74094	4.16627	-0.108851	0.268369	0.120069	-0.305159	-0.371354		-0.258103	-0.446473	-0.334459	-0.14933	-0.490165	1.51879
8.75	4.56884	-0.11758	0.29341	0.0698619	-0.30143	-0.370092		-0.235955	-0.408655	-0.325815	-0.157048	-0.488518	1.15796
8.75906	4.85928	-0.0835743	0.289389	0.0395395	-0.33567	-0.363609		-0.252959	-0.385731	-0.304328	-0.149344	-0.547025	0.809616
8.76812	5.09624	0.0471828	0.251316	-0.0134811	-0.309073	-0.346119		-0.260261	-0.40858	-0.316152	-0.181185	-0.534499	0.481618
8.77717	5.33136	0.0852313	0.172108	-0.0665053	-0.266541	-0.346542		-0.275063	-0.379715	-0.204764	-0.164184	-0.549893	0.239717
8.78623	5.13152	0.131241	0.155253	-0.0723354	-0.250394	-0.378743		-0.26665	-0.392488	-0.153251	-0.176691	-0.546777	0.028294
8.79529	4.64393	0.150744	0.160126	-0.0941626	-0.250418	-0.477263		-0.26695	-0.393946	-0.116333	-0.181379	-0.53611	-0.13058
8.80435	3.80087	0.130039	0.159527	-0.133519	-0.205251	-0.526761		-0.279791	-0.431726	-0.126428	-0.197649	-0.52812	-0.294483
8.81341	2.94785	0.135184	0.138868	-0.152701	-0.160108	-0.540592		-0.270185	-0.465805	-0.159592	-0.193084	-0.539246	-0.374298
8.82246	2.35528	0.147547	0.120146	-0.165395	-0.211323	-0.549428		-0.272691	-0.560204	-0.192132	-0.215217	-0.452094	-0.428791
8.83152	1.96198	0.152142	0.134206	-0.183532	-0.258376	-0.517615		-0.29414	-0.58817	-0.199343	-0.21425	-0.389497	-0.460931
8.84058	1.65177	0.373321	0.184212	-0.189697	-0.256307	-0.534093		-0.285242	-0.600054	-0.200179	-0.205968	-0.236876	-0.442413
8.84964	1.40935	0.342095	0.214925	-0.186205	-0.297649	-0.517757		-0.306598	-0.57953	-0.163868	-0.156922	-0.0105715	-0.455283
8.8587	1.08423	0.336164	0.246616	-0.176602	-0.319003	-0.503845		-0.313922	-0.593979	-0.267615	-0.179428	0.0881585	-0.430237
8.86775	0.904716	0.313876	0.258857	-0.196013	-0.335912	-0.527628		-0.297525	-0.552398	-0.250939	-0.149259	0.206248	-0.398358
8.87681	0.735323	0.306167	0.210624	-0.170288	-0.315082	-0.509913		-0.331038	-0.532983	-0.223638	-0.120404	0.265003	-0.344648
8.88587	0.603326	0.516256	0.345099	-0.0671232	-0.331882	-0.51159		-0.352584	-0.481706	-0.149426	-0.0801739	0.377126	-0.233551
8.89493	0.481428	1.01514	0.508539	-0.011645	-0.343357	-0.525791		-0.385302	-0.489936	-0.120623	-0.0653628	0.40937	-0.102322
8.90399	0.366537	1.30886	0.56079	0.0262905	-0.320557	-0.539992		-0.419804	-0.50346	-0.0895414	-0.039273	0.389549	0.0916928
8.91304	0.233061	1.52348	0.533202	0.0338395	-0.323159	-0.562388		-0.416289	-0.51816	-0.0581519	-0.0129864	0.352712	0.392602
8.9221	0.164111	1.3986	0.45694	0.0454696	-0.330689	-0.546628		-0.432843	-0.529799	-0.0694604	-0.0216466	0.449223	0.731191
8.93116	0.106568	1.46041	0.446694	0.10162	-0.302015	-0.556316		-0.417929	-0.547736	-0.0939363	-0.0647674	0.746931	1.1176
8.94022	0.160535	1.52975	0.486563	0.138616	-0.287701	-0.538269		-0.424677	-0.544807	-0.0871479	-0.059556	0.899159	1.49943
8.94928	0.122682	1.54326	0.454692	0.146637	-0.317639	-0.51474		-0.462759	-0.58945	-0.134752	-0.0914547	0.882111	1.80568
8.95833	0.080673	1.58615	0.448505	0.157006	-0.355262	-0.497675		-0.454336	-0.618298	-0.17862	-0.122083	0.920558	2.02384
8.96739	0.169008	1.39354	0.307729	0.0793518	-0.39516	-0.461877		-0.438184	-0.61734	-0.221674	-0.164826	0.955044	2.1433
8.97645	0.26913	0.926435	0.0979808	0.0470775	-0.436814	-0.475621		-0.431006	-0.655236	-0.209362	-0.203519	0.942243	2.18081
8.98551	0.279099	0.614258	-0.0543815	0.0322048	-0.473914	-0.457115		-0.387228	-0.675659	-0.243326	-0.25276	0.916296	2.04625
8.99457	0.263812	0.376418	-0.0982882	0.0439811	-0.46934	-0.479339		-0.382412	-0.67745	-0.289936	-0.297359	0.896758	1.84408
9.00362	0.253718	0.224953	-0.119781	0.0256455	-0.430007	-0.494498		-0.340079	-0.683514	-0.301539	-0.282163	0.710805	1.60578
9.01268	0.233905	0.04777	-0.122667	-0.0247097	-0.420981	-0.481527		-0.361927	-0.605173	-0.300026	-0.287514	0.181681	1.33872
9.02174	0.164185	-0.112667	-0.161693	-0.0767237	-0.434931	-0.477426		-0.351727	-0.621117	-0.294774	-0.29656	-0.0203855	0.968399
9.0308	0.141506	-0.217695	-0.200935	-0.0828196	-0.41733	-0.504615		-0.323029	-0.596155	-0.220864	-0.272675	-0.11186	0.681741
9.03986	0.134605	-0.15584	-0.2058	-0.101466	-0.42598	-0.535946		-0.287469	-0.581252	-0.16303	-0.252418	-0.154272	0.446642
9.04891	0.0271604	0.0434712	-0.267354	-0.131718	-0.430431	-0.545029		-0.225683	-0.577986	-0.122399	-0.247025	-0.299535	0.356404
9.05797	-0.101299	0.129718	-0.287821	-0.150978	-0.429024	-0.531255		-0.20938	-0.493409	-0.0922871	-0.243489	-0.363204	0.262898
9.06703	-0.119026	0.239358	-0.257153	-0.17051	-0.418297	-0.518304		-0.203018	-0.46319	-0.0574386	-0.226211	-0.386654	0.231007
9.07609	-0.113229	0.293413	-0.256093	-0.187109	-0.432731	-0.516707		-0.176766	-0.456689	-0.0273909	-0.201765	-0.357032	0.236775
9.08514	-0.118434	0.305927	-0.237416	-0.179302	-0.489269	-0.497		-0.154722	-0.440511	-0.00545165	-0.218185	-0.395153	0.252257
9.0942	0.0469679	0.28032	-0.301737	-0.19469	-0.530283	-0.467191		-0.0762889	-0.513366	0.0106874	-0.209358	-0.419741	0.32852
9.10326	0.450784	0.321559	-0.368971	-0.175466	-0.55555	-0.433258		-0.015675	-0.51159	0.0321935	-0.157235	-0.462265	0.444335
9.11232	0.813466	0.438412	-0.338782	-0.137808	-0.594502	-0.38152		0.0469988	-0.50469	-0.0381931	-0.127627	-0.428383	0.611056
9.12138	1.08775	0.334621	-0.311375	-0.143481	-0.610942	-0.363496		0.0716882	-0.495747	-0.0758809	-0.137157	-0.446087	0.863595
9.13043	1.27833	0.0975926	-0.269245	-0.142088	-0.609776	-0.392145		0.0807588	-0.527981	-0.127851	-0.137197	-0.453449	1.04729
9.13949	1.44257	-0.0624898	-0.225127	-0.129374	-0.587837	-0.354381		0.116161	-0.600015	-0.156989	-0.125099	-0.438229	1.39821
9.14855	1.51279	-0.1684	-0.24253	-0.141676	-0.597479	-0.35491		0.146991	-0.605772	-0.143675	-0.114229	-0.393952	1.76865
9.15761	1.57882	-0.225668	-0.301378	-0.147224	-0.590485	-0.322427		0.17557	-0.594723	-0.0855902	-0.111074	-0.413198	2.07691
9.16667	1.63822	-0.265293	-0.36042	-0.161687	-0.574784	-0.332447		0.184984	-0.602381	-0.0168789	-0.100416	-0.379094	2.2926
9.17572	1.53178	-0.271158	-0.331382	-0.143938	-0.595602	-0.387844		0.170643	-0.610171	-0.0120167	-0.101762	-0.373581	2.36722
9.18478	1.19023	-0.315473	-0.315094	-0.154076	-0.586219	-0.426421		0.140547	-0.623034	-0.0533139	-0.154578	-0.364746	2.42197
9.19384	0.877779	-0.427017	-0.371381	-0.187373	-0.515711	-0.413251		0.119591	-0.661099	-0.0410123	-0.158751	-0.397291	2.48848
9.2029	0.638805	-0.47786	-0.408149	-0.192304	-0.498729	-0.406239		0.0815974	-0.646896	-0.081151	-0.174757	-0.438944	2.43118
9.21196	0.484384	-0.497923	-0.491648	-0.191392	-0.495622	-0.396367		0.013642	-0.649481	-0.129602	-0.170602	-0.349544	2.24495
9.22101	0.324894	-0.48957	-0.532238	-0.212552	-0.516201	-0.430289		-0.0229786	-0.606676	-0.188227	-0.168592	-0.343796	1.95933
9.23007	0.239661	-0.516024	-0.462762	-0.166776	-0.50951	-0.426717		-0.0613699	-0.625866	-0.287538	-0.182341	-0.408097	1.61869
9.23913	0.161363	-0.552096	-0.418435	-0.140879	-0.511578	-0.499932		-0.109293	-0.618936	-0.360175	-0.172878	-0.443075	1.24416
9.24819	0.0814299	-0.580472	-0.387253	-0.118284	-0.510273	-0.514942		-0.148176	-0.496996	-0.423712	-0.174031	-0.475475	0.999591
9.25725	0.0192439	-0.616115	-0.412652	-0.137587	-0.511078	-0.53093		-0.174619	-0.446221	-0.409509	-0.146809	-0.474472	0.828977
9.2663	-0.0128804	-0.621261	-0.415064	-0.130552	-0.472918	-0.55416		-0.181733	-0.411203	-0.41521	-0.122193	-0.477669	0.664489
9.27536	-0.0461294	-0.592909	-0.394482	-0.140208	-0.50012	-0.60554		-0.192604	-0.35394	-0.43324	-0.144125	-0.439963	0.524657
9.28442	-0.0673649	-0.599137	-0.365943	-0.14587	-0.497217	-0.638502		-0.1442	-0.367041	-0.426591	-0.123549	-0.401223	0.578815
9.29348	-0.0915881	-0.621332	-0.318996	-0.125097	-0.486073	-0.627225		-0.0702103	-0.366568	-0.420296	-0.134001	-0.483324	0.745759
9.30254	-0.0905678	-0.624005	-0.254874	-0.0718253	-0.466087	-0.655826		-0.0577687	-0.421974	-0.407677	-0.119935	-0.448239	0.794231
9.31159	-0.0799932	-0.654986	-0.294108	-0.0887608	-0.456716	-0.683803		-0.0456463	-0.419492	-0.357712	-0.129903	-0.418383	0.7615
9.32065	-0.100698	-0.605465	-0.274438	-0.0946234	-0.451541	-0.651967		-0.0405227	-0.457305	-0.338426	-0.171187	-0.390915	0.769019
9.32971	-0.126419	-0.563488	-0.263249	-0.0813797	-0.471436	-0.640447		-0.0665822	-0.593227	-0.311479	-0.180781	-0.389171	0.720357
9.33877	-0.114522	-0.508481	-0.225425	0.0195471	-0.461064	-0.600033		-0.0883182	-0.654095	-0.35543	-0.247185	-0.376844	0.69576
9.34783	-0.106402	-0.275869	-0.173294	0.0173174	-0.525171	-0.573725		-0.0876452	-0.688634	-0.384254	-0.280283	-0.391556	0.740991
9.35688	-0.116542	-0.196138	-0.185576	0.0301731	-0.515747	-0.564076		-0.105446	-0.738189	-0.3859	-0.309456	-0.413021	0.658481
9.36594	-0.12148	-0.0949681	-0.191402	0.0341165	-0.488773	-0.538398		-0.139144	-0.7695	-0.330814	-0.33268	-0.427056	0.455245
9.375	-0.131222	-0.0298387	-0.169729	0.00117131	-0.509558	-0.527546		-0.217228	-0.766657	-0.274396	-0.325616	-0.437299	0.201777
9.38406	-0.140175	0.272168	-0.193544	-0.0463555	-0.518796	-0.498902		-0.181029	-0.758657	-0.217192	-0.330447	-0.430531	0.0657178
9.39312	-0.162962	0.478429	-0.165929	-0.0716159	-0.538453	-0.509796		-0.179266	-0.761538	-0.177416	-0.346368	-0.454503	-0.0222358
9.40217	-0.164952	0.576951	-0.151439	-0.0860234	-0.546693	-0.536861		-0.187639	-0.711563	-0.12883	-0.3521	-0.43567	-0.0397093
9.41123	-0.172363	0.65457	-0.184301	-0.115041	-0.540903	-0.540189		-0.179703	-0.676094	-0.156319	-0.358676	-0.40192	-0.105402
9.42029	-0.219419	0.695926	-0.167836	-0.150654	-0.519113	-0.574752		-0.152666	-0.663467	-0.0967182	-0.2922	-0.395694	-0.0237928
9.42935	-0.278539	0.516501	-0.191888	0.62761	-0.511595	-0.617143		-0.181964	-0.664862	-0.0567703	-0.216758	-0.312489	-0.0925272
9.43841	-0.267597	0.464037	-0.168762	1.72808	-0.528044	-0.588778		-0.203132	-0.678806	-0.0540769	-0.202535	-0.0468609	-0.130347
9.44746	-0.270889	0.41409	-0.216829	2.26448	-0.559245	-0.595173		-0.220063	-0.663969	-0.0922226	-0.15953	0.100727	-0.139174
9.45652	-0.27281	0.403967	-0.218601	2.60771	-0.51489	-0.616663		-0.212085	-0.695755	-0.167029	-0.156203	0.190399	-0.100119
9.46558	-0.238643	0.14427	-0.233855	2.81431	-0.536805	-0.580958		-0.241794	-0.716884	-0.264153	-0.135986	0.214027	-0.0066578
9.47464	-0.205993	-0.00450176	-0.26201	2.94897	-0.513935	-0.505215		-0.287904	-0.732892	-0.332866	-0.0931177	0.272877	0.146203
9.4837	-0.201809	-0.0950236	-0.307742	3.08391	-0.509444	-0.468341		-0.252713	-0.785362	-0.415937	-0.0756733	0.290454	0.20859
9.49275	-0.16417	-0.155737	-0.24868	3.16491	-0.484022	-0.468931		-0.232778	-0.798276	-0.416882	-0.0842339	0.281721	0.240918
9.50181	-0.120682	-0.186574	-0.249871	3.17654	-0.48669	-0.436147		-0.260875	-0.807739	-0.507922	-0.121475	0.308456	0.125541
9.51087	-0.0849897	-0.233051	-0.241922	2.41748	-0.432357	-0.37805		-0.242819	-0.83053	-0.514411	-0.190304	0.260349	0.105241
9.51993	-0.0849278	-0.263247	-0.24479	1.33705	-0.393569	-0.394802		-0.215667	-0.805234	-0.538156	-0.20104	-0.0200906	0.1594
9.52899	-0.0774089	-0.286768	-0.122144	0.853142	-0.36365	-0.396026		-0.215089	-0.806987	-0.548021	-0.184872	-0.143738	0.116546
9.53804	-0.0678721	-0.284206	-0.0969253	0.541278	-0.395163	-0.410621		-0.227603	-0.761897	-0.486289	0.256427	-0.202085	0.095919
9.5471	-0.115925	-0.336897	-0.0869588	0.36922	-0.384614	-0.474778		-0.265909	-0.75366	-0.274339	0.926324	-0.271549	-0.0212884
9.55616	-0.174754	-0.190835	-0.0833683	0.252341	-0.406182	-0.568808		-0.218119	-0.743933	-0.214512	1.1958	-0.307692	-0.0985158
9.56522	-0.20174	0.0429653	-0.0607445	0.0997637	-0.424757	-0.623095		-0.24853	-0.7248	-0.199744	1.3706	-0.343267	-0.158151
9.57428	-0.216325	0.166882	-0.0348592	0.0316777	-0.440311	-0.63646		-0.281419	-0.736481	-0.17351	1.47515	-0.345679	-0.186884
9.58333	-0.260466	0.230081	-0.0662515	-0.0408472	-0.424463	-0.654312		-0.257917	-0.711646	-0.128819	1.55259	-0.377464	-0.154894
9.59239	-0.27878	0.276871	-0.0713035	-0.098606	-0.457383	-0.664093		-0.255883	-0.681152	-0.12217	1.62359	-0.368528	-0.149607
9.60145	-0.30898	0.345529	0.528024	-0.14136	-0.490883	-0.698849		-0.262815	-0.688917	-0.0945237	1.67403	-0.375632	-0.242659
9.61051	-0.328424	0.381213	0.658993	-0.198383	-0.50817	-0.711334		-0.259891	-0.668296	-0.0860061	1.65082	-0.422773	-0.275012
9.61957	-0.358682	0.359687	0.707369	-0.243881	-0.483349	-0.645028		-0.274705	-0.694603	-0.0570967	1.23583	-0.402309	-0.326456
9.62862	-0.346511	0.383727	0.764421	-0.30689	-0.419374	-0.574631		-0.26874	-0.694797	-0.241774	0.551189	-0.379424	-0.340814
9.63768	-0.33985	0.352761	0.815175	-0.319676	-0.403971	-0.543414		-0.29957	-0.705007	-0.273313	0.267979	-0.40073	-0.380514
9.64674	-0.327552	0.413419	0.907191	-0.30147	-0.386398	-0.478664		-0.326941	-0.691387	-0.254645	0.126276	-0.412474	-0.405138
9.6558	-0.318398	0.439786	0.916246	-0.340553	-0.410601	-0.435517		-0.315055	-0.686994	-0.260452	0.0305086	-0.450138	-0.415389
9.66486	-0.318563	0.468046	0.932126	-0.32971	-0.411359	-0.433229		-0.337753	-0.682569	-0.278247	-0.0285666	-0.463068	-0.492469
9.67391	-0.315349	0.70736	1.00771	-0.276779	-0.396465	-0.417408		-0.370927	-0.677429	-0.313893	-0.0996095	-0.480714	-0.547413
9.68297	-0.29543	1.2935	0.51935	-0.210954	-0.370695	-0.380416		-0.356174	-0.684455	-0.345607	-0.164942	-0.475691	-0.525489
9.69203	-0.191874	1.80462	0.424444	-0.135221	-0.335554	-0.347574		-0.318916	-0.724968	-0.386688	-0.200899	-0.456254	-0.480132
9.70109	0.0774603	2.11779	0.423243	-0.0773982	-0.316077	-0.360041		-0.292831	-0.698162	-0.425715	-0.241598	-0.500046	-0.457887
9.71014	0.273425	2.36515	0.372707	-0.028045	-0.359222	-0.369276		-0.290513	-0.647156	-0.350804	-0.235367	-0.473611	-0.376792
9.7192	0.727869	2.39102	0.367584	-0.00307368	-0.361009	-0.357534		-0.28777	-0.50658	-0.288881	-0.219748	-0.378238	-0.369528
9.72826	1.46503	2.21709	0.329196	0.014273	-0.336859	-0.355088		-0.305247	-0.439177	-0.229338	-0.253597	-0.313023	-0.393969
9.73732	1.94222	2.16522	0.286429	0.0495452	-0.282949	-0.400544		-0.333212	-0.385583	-0.230471	-0.240012	-0.225457	-0.421191
9.74638	2.30579	2.11705	0.25414	0.0417263	-0.308755	-0.35396		-0.367163	-0.358983	-0.185378	-0.250654	-0.194074	-0.436448
9.75543	2.56876	1.89991	0.165016	-0.00594925	-0.31614	-0.338445		-0.384908	-0.359365	-0.174756	-0.249394	-0.162351	-0.434743
9.76449	2.7788	1.33924	0.068076	-0.0680524	-0.303222	-0.314377		-0.411487	-0.310362	-0.0910282	-0.21124	-0.0801826	-0.424939
9.77355	2.82865	0.813177	-0.108809	-0.158329	-0.338929	-0.333898		-0.48504	-0.287686	-0.0544703	-0.202342	0.0025471	-0.457796
9.78261	2.72511	0.522425	-0.172511	-0.192608	-0.401819	-0.411874		-0.497557	-0.326165	-0.0850794	-0.185891	0.0154464	-0.393488
9.79167	2.61348	0.258065	-0.21947	-0.212421	-0.441718	-0.453986		-0.494086	-0.366057	-0.159682	-0.20693	0.000208117	-0.410706
9.80072	2.26962	0.0760952	-0.276992	-0.203841	-0.46523	-0.470043		-0.504669	-0.490389	-0.239052	-0.234825	-0.0432404	-0.431812
9.80978	1.59104	-0.0614993	-0.345181	-0.222677	-0.524157	-0.487861		-0.451757	-0.577881	-0.242475	-0.222801	-0.0640166	-0.34227
9.81884	1.15158	0.117106	-0.355201	-0.218148	-0.545032	-0.482634		-0.40211	-0.634901	-0.207716	-0.246351	-0.125391	-0.246491
9.8279	0.86068	0.203109	-0.325105	-0.223053	-0.530128	-0.438405		-0.366356	-0.680478	-0.237995	-0.225873	-0.0991148	-0.137974
9.83696	0.614253	0.235099	-0.310784	-0.231538	-0.51377	-0.337842		-0.308029	-0.671114	-0.195085	-0.214974	-0.126022	-0.0948341
9.84601	0.438213	0.232087	-0.316858	-0.224338	-0.564712	-0.131452		-0.293977	-0.698549	-0.230276	-0.238157	-0.214478	-0.0515998
9.85507	0.302499	0.281935	-0.244372	-0.21662	-0.559933	0.248842		-0.247859	-0.716708	-0.238906	-0.252016	-0.304825	0.0623348
9.86413	0.151991	0.464547	-0.244772	-0.212135	-0.567639	0.612237		-0.238088	-0.713541	-0.223266	-0.279284	-0.320212	0.0686605
9.87319	0.0716682	0.825725	-0.210496	-0.190035	-0.561809	0.915776		-0.206784	-0.626485	-0.179801	-0.257955	-0.311953	0.077015
9.88225	-0.0425587	1.0404	-0.229204	-0.201694	-0.517541	1.1581		-0.191099	-0.618177	-0.151512	-0.274211	-0.37971	0.0798359
9.8913	-0.105153	1.1975	-0.239304	-0.216377	-0.470507	1.29539		-0.182815	-0.595961	-0.185072	-0.252587	-0.425048	0.0263467
9.90036	-0.165513	1.02123	-0.264773	-0.251437	-0.509291	1.41186		-0.225288	-0.568313	-0.262098	-0.231022	-0.432124	0.0298641
9.90942	-0.201738	0.919037	-0.333799	-0.254583	-0.506413	1.40767		-0.199891	-0.541645	-0.277891	-0.241784	-0.478762	-0.0137346
9.91848	-0.200681	0.888395	-0.366091	-0.243747	-0.509524	1.3456		-0.191591	-0.543966	-0.331704	-0.22092	-0.477183	-0.0390172
9.92754	-0.216674	0.842415	-0.393977	-0.230165	-0.450872	1.19459		-0.217593	-0.557751	-0.358413	-0.200642	-0.461389	-0.111016
9.93659	-0.199314	0.904276	-0.424077	-0.215064	-0.412485	0.921521		-0.188498	-0.517381	-0.345787	-0.185175	-0.415907	-0.198828
9.94565	-0.183913	1.11821	-0.434194	-0.19146	-0.347529	0.659705		-0.176025	-0.499065	-0.373946	-0.172888	-0.384339	-0.168635
9.95471	-0.180095	1.03608	-0.432134	-0.213393	-0.349278	0.39448		-0.199864	-0.571608	-0.392272	-0.204604	-0.362495	-0.174751
9.96377	-0.150336	1.01655	-0.409868	-0.220943	-0.325256	0.214696		-0.206701	-0.580926	-0.401423	-0.189427	-0.32663	-0.154525
9.97283	-0.0947645	0.866636	-0.373516	-0.222817	-0.23372	0.102068		-0.193882	-0.594591	-0.424632	-0.216782	-0.273209	-0.21297
9.98188	-0.0589085	0.745415	-0.360348	-0.173697	-0.15065	0.0601678		-0.23029	-0.633772	-0.392438	-0.258512	-0.201272	-0.151113
9.99094	-0.0373943	0.71754	-0.347343	-0.177904	-0.124218	-0.00940864		-0.245223	-0.637144	-0.406009	-0.287314	-0.169104	0.0534287
10	-0.0228319	0.640641	-0.326398	-0.152387	-0.045531	0.0298467		-0.275282	-0.742324	-0.307236	-0.253863	-0.263694	-0.231663

## Sheet: ExtendedData Fig9G
Time (min)	0	0.00905797	0.0181159	0.0271739	0.0362319	0.0452899	0.0543478	0.0634058	0.0724638	0.0815217	0.0905797	0.0996377	0.108696	0.117754	0.126812	0.13587	0.144928	0.153986	0.163043	0.172101	0.181159	0.190217	0.199275	0.208333	0.217391	0.226449	0.235507	0.244565	0.253623	0.262681	0.271739	0.280797	0.289855	0.298913	0.307971	0.317029	0.326087	0.335145	0.344203	0.353261	0.362319	0.371377	0.380435	0.389493	0.398551	0.407609	0.416667	0.425725	0.434783
Cell1	-0.216491	-0.268963	-0.380012	-0.501251	-0.622678	-0.621577	-0.632478	-0.641409	-0.659487	-0.585653	-0.59846	-0.531998	-0.490407	-0.430859	-0.465538	-0.428263	-0.328145	-0.162771	-0.162838	-0.09683	-0.074508	0.00208402	0.0338145	0.0918118	0.126873	0.143392	-0.00672925	-0.0121642	-0.00938874	0.00224334	-0.0382324	-0.0243493	0.0261633	0.0233893	0.0139048	0.0334429	0.0240593	0.0219212	0.0223001	-0.0422781	-0.067626	-0.167196	-0.226808	-0.269566	-0.202406	-0.218923	-0.234368	-0.265612	-0.236863
Cell2	0.726018	0.944363	0.25815	0.0158307	-0.115627	-0.413181	-0.641884	-0.850328	-0.78887	-0.634274	-0.586185	-0.48209	-0.330188	-0.328389	-0.201975	-0.118637	-0.125838	-0.12782	-0.15633	-0.138589	-0.174744	-0.123044	-0.0523072	-0.112234	-0.114714	-0.0882146	-0.0997962	-0.0584866	-0.0564551	-0.00334346	-0.0295582	-0.0240359	0.0744944	-0.102132	-0.187073	-0.248291	-0.22281	-0.300907	-0.515224	-0.633105	-0.694528	-0.802242	-0.725982	-0.624908	-0.538111	-0.580282	-0.48129	-0.322364	-0.164842
Cell3	0.912363	0.698963	0.422141	0.146241	-0.013664	-0.0540064	-0.0297267	0.0286625	0.0156789	0.0114998	-0.0195053	-0.0408932	-0.0444752	-0.0326937	-0.0148654	-0.0300704	-0.0669812	0.0170372	0.0319854	0.0448396	0.111946	0.190374	0.223897	0.201016	0.170457	0.235259	0.150454	0.0654563	0.0618995	0.022798	0.0405517	0.0174184	0.129209	0.162352	0.170385	0.0661632	0.0401367	-0.0541903	-0.171848	-0.312297	-0.37431	-0.468931	-0.520817	-0.55141	-0.364948	-0.258822	-0.1563	-0.0760224	-0.126675
Cell4	-3.85778	-3.38125	-3.31842	-3.29599	-3.05685	-3.03322	-2.94724	-3.01112	-2.93511	-2.98775	-2.89561	-2.88398	-2.67862	-2.61818	-2.23377	-2.53868	-2.25316	-2.21548	-2.09921	-2.29332	-2.81991	-3.33156	-3.61404	-3.92185	-4.08265	-4.52492	-4.79138	-4.72281	-4.45349	-3.84607	-3.39464	-3.11413	-3.04685	-2.54423	-2.18516	-1.99854	-1.97487	-1.98879	-1.86516	-1.68185	-1.69948	-1.62453	-1.73604	-1.73881	-1.6924	-1.71532	-1.60008	-1.75564	-1.9041
Cell5	-0.366884	-0.11931	-0.0610471	-0.0472365	-0.0214773	-0.0339226	-0.0594213	-0.112306	-0.138439	-0.121868	-0.129966	-0.1493	-0.113093	-0.0977114	-0.0947053	-0.0659426	-0.0468566	-0.119319	-0.145068	-0.174563	-0.208072	-0.376734	-0.474048	-0.497604	-0.551237	-0.612542	-0.603722	-0.611603	-0.617541	-0.542369	-0.406775	-0.299681	-0.259209	-0.2913	-0.261986	-0.228234	-0.261249	-0.223084	-0.286661	-0.333545	-0.381108	-0.417557	-0.374077	-0.363069	-0.35077	-0.311481	-0.328431	-0.336574	-0.339484
Cell6	0.83102	0.0121754	-0.0179187	-0.0319877	0.0118058	-0.0881906	-0.306723	-0.424297	-0.637482	-0.588361	-0.708985	-0.927417	-0.908577	-0.837569	-0.808425	-0.535665	-0.383802	-0.216483	-0.441777	-0.339863	-0.553634	-0.801418	-1.0407	-1.35131	-1.68303	-2.08774	-2.28762	-2.14533	-2.18435	-1.93975	-1.60993	-1.42047	-0.905007	-0.411719	0.0126481	0.317877	0.78299	0.855648	0.899821	1.00669	1.19784	0.881296	0.660881	0.676002	0.459675	0.0703867	0.0641406	0.08267	-0.217857
Cell7	0.510116	0.0388144	-0.0530733	-0.125192	-0.191042	-0.247687	-0.32775	-0.234465	-0.20669	-0.21676	-0.417246	-0.434456	-0.366916	-0.426342	-0.351655	-0.259008	-0.281224	-0.176588	-0.101136	0.080428	0.101755	0.0393485	0.130101	0.0864249	-0.0474315	-0.0855614	-0.123868	-0.178654	-0.249742	-0.140183	-0.140542	-0.103346	-0.125204	-0.148882	-0.155224	-0.187815	-0.183733	-0.197562	-0.242433	-0.318004	-0.430906	-0.4253	-0.329247	-0.148745	-0.0880351	-0.154978	-0.263472	-0.289011	-0.262981
Cell8	-0.0891621	-0.020845	-0.00512794	-0.0227457	0.0217971	-0.0123679	-0.0084646	-0.0343821	-0.028647	-0.00350807	0.000798896	0.0145391	0.016122	0.00665043	0.0570887	-0.0020082	0.00241119	-0.0451794	-0.0812088	-0.0881893	-0.916562	-1.18903	-1.35667	-1.45696	-1.63653	-2.62929	-3.20611	-3.49033	-3.73182	-3.04194	-2.8555	-2.77643	-2.73623	-2.54753	-1.58796	-1.00345	-0.719825	-0.455387	-0.317186	-0.228297	-0.139531	-0.103577	-0.0708779	-0.0247158	0.0230897	0.0628881	0.0450678	0.0438993	0.0640009
Cell9	-1.21213	-0.759165	-0.498462	-0.372349	-0.216059	-0.066692	0.061311	0.0188412	-0.098509	-0.125004	-0.1386	-0.105501	-0.131454	-0.178747	-0.42691	-0.469707	-0.361445	-0.212262	-0.0677773	-0.134332	-0.241818	-0.162205	-0.0507981	0.0482854	0.131421	0.111069	-0.0310814	-0.212412	-0.153329	0.0222985	0.00835195	-0.0156064	-0.0657396	-0.200179	-0.324697	-0.238048	-0.177549	-0.115088	-0.156193	-0.187017	-0.333838	-0.18424	-0.0468503	-0.0150965	-0.0984922	-0.106722	-0.315506	-0.369099	-0.279074
Cell10	-0.459175	-0.700943	-0.349027	-0.366614	-0.209123	-0.0797429	0.101654	0.169783	-0.0652428	0.136339	0.114752	1.08963	2.02534	2.49696	2.88242	3.18732	3.21266	3.48923	3.47726	3.97744	3.22698	2.08243	1.60768	0.97121	0.501522	0.376117	0.19281	-0.125348	-0.328077	-0.575708	-0.389562	-0.447986	-0.184518	0.0839279	0.0621476	-0.0322249	0.0948354	0.885372	1.66254	2.3421	3.11877	3.61242	4.20304	4.97921	5.60921	6.00906	5.05212	4.14899	3.35592
Cell11	1.3409	1.47244	1.6854	1.82477	1.9222	1.92219	1.81664	1.39014	1.04818	0.875133	0.747855	0.65949	0.595477	0.487732	0.371688	0.286362	0.15125	0.0926655	0.0363507	-0.0257808	-0.0918019	-0.165118	-0.262122	-0.331152	-0.416463	-0.481446	-0.538965	-0.640182	-0.864452	-1.45199	-2.03762	-2.41013	-2.57062	-2.6711	-2.90288	-3.00534	-3.03927	-2.84783	-2.36159	-1.79905	-1.38887	-1.1934	-1.02174	-0.628171	-0.376707	-0.254977	-0.182265	-0.104249	-0.0325585
Cell12	-0.360102	-0.195273	-0.261215	-0.311882	-0.269649	-0.248063	-0.0892701	-0.0772009	-0.119551	0.0053574	0.00317743	0.0936912	0.0947621	0.0817558	0.0476699	-0.0607955	-0.592406	-1.77012	-2.82412	-3.12863	-3.3308	-3.50331	-3.61358	-3.76511	-3.91954	-3.49904	-2.37373	-1.31683	-1.02689	-0.855942	-0.72737	-0.816833	-0.65966	-0.566572	-0.494195	-0.621443	-0.645405	-0.604022	-0.593614	-0.685	-0.445495	-0.370467	-0.289845	-0.146446	0.62162	0.802081	0.854895	0.805963	0.922833
Cell13	-11.3176	-4.11795	-2.43087	-1.81494	-1.58569	-0.382739	-0.200782	-0.146997	-0.199639	-0.251337	-0.198918	-0.219576	-0.273679	-0.166523	-0.258217	-0.402231	-0.224235	-0.0571655	0.152205	0.181505	0.277245	0.362096	0.38977	0.378828	0.476026	0.356583	0.325741	0.166798	0.214437	0.0958228	0.0347376	0.275962	0.348009	0.351053	0.306327	0.247295	0.134578	0.0614858	0.344003	0.41438	0.0361657	0.100951	0.17924	0.20649	0.270193	0.470723	-0.345724	-0.91324	-0.952662
Cell14	-1.36002	-0.101489	0.125097	0.211939	0.171189	0.235154	0.236125	0.172707	0.207952	0.314097	0.303429	0.0217141	0.0665981	0.14012	0.231608	0.145819	-0.130907	0.0315186	-0.0725156	-0.195384	-0.0330819	-0.0766287	-0.162079	-0.180101	-0.208491	0.0993728	-0.0411576	-0.00458042	-0.0961371	-0.0212344	-0.127018	-0.147909	-0.320651	-0.327735	-0.417304	-0.453917	-0.462273	-0.341922	-0.500845	-0.491142	-0.502484	-0.482136	-0.350449	-0.289163	-0.188115	-0.161418	-0.280697	-0.1876	-0.00180017
Cell15	-0.5232	-0.363462	-0.295952	-0.29364	-0.369487	-0.280672	-0.223555	-0.198862	-0.27401	-0.270775	-0.117018	-0.0416	-0.233507	-0.195021	-0.342207	-0.448868	-0.555057	-0.536943	-0.604705	-0.650564	-0.68558	-0.746364	-0.757531	-0.825874	-0.957154	-0.936199	-1.17068	-1.21313	-1.21928	-1.25553	-1.15605	-1.15532	-0.88978	-0.714732	-0.633814	-0.409051	-0.330424	-0.31827	-0.416852	-0.400484	-0.396124	-0.515176	-0.421343	-0.370494	-0.312573	-0.243014	-0.248673	-0.110303	-0.103605
Cell16	0.640567	0.658982	0.663931	0.644602	0.529811	0.47293	0.421718	0.239536	0.0971991	0.169375	0.159138	0.111658	0.122098	0.151966	0.204507	0.192163	0.164093	0.128117	-0.0299281	-0.0628601	-0.137961	-0.198486	-0.268983	-0.298145	-0.300858	-0.345198	-0.325557	-0.309434	-0.414057	-0.478784	-0.597459	-0.592047	-0.715114	-0.675292	-0.694054	-0.695967	-0.555105	-0.318572	-0.316761	-0.172412	-0.0763915	0.0220984	-0.00127947	0.152094	0.258453	0.256874	0.165418	0.204298	0.260476
Cell17	-2.6537	-1.02289	-1.19075	-1.18104	-1.00218	-0.371987	-0.770876	-0.951928	-0.766028	-0.5676	-0.85812	-0.853461	-0.587654	-0.74778	-0.979295	-0.691383	-0.598216	-0.591877	-0.579519	-0.457733	-0.488943	-0.757844	-0.465944	-0.488598	-0.472036	-0.543848	-0.783612	-0.666302	-0.783012	-0.708675	-0.442235	-0.603589	-0.684821	-0.792333	-0.741516	-0.488282	-0.706049	-0.256287	-0.128755	-0.159035	-0.316556	-0.263088	-0.24596	-0.158726	-0.182676	-0.100304	-0.434764	-0.65214	-0.896511
Cell18	-0.272394	0.308262	0.303778	0.308072	0.0244842	0.0232322	-0.0549574	-0.246727	-0.150881	-0.0751708	-0.0979189	-0.0815435	0.111005	0.252899	0.155434	0.0683451	0.12316	0.113248	-0.0871319	-0.0743263	-0.131531	-0.0804534	-0.00932065	-0.0761872	0.101312	0.460084	0.602208	0.748296	0.764326	0.714976	0.720616	0.574612	0.916506	0.348512	-0.0595157	-0.36103	-0.433986	-0.560652	-0.633008	-0.882338	-1.36301	-1.69532	-1.28846	-1.28795	-1.02199	-0.786645	-0.613254	-0.726589	-0.769875
Cell19	0.110617	-0.0992953	0.0163533	0.0699859	0.0624712	0.0122139	-0.00258768	0.0481514	-0.0791408	-0.0668063	-0.0682061	-0.0506493	-0.0652522	-0.0767971	-0.0449576	-0.118188	-0.518041	-0.715272	-0.928059	-0.868547	-1.01813	-1.32434	-1.38083	-1.5499	-1.58258	-1.32284	-1.13584	-1.0076	-0.927301	-0.904099	-0.672797	-0.672044	-0.563435	-0.455882	-0.441371	-0.44671	-0.370121	-0.446048	-0.457381	-0.382893	-0.26862	-0.198051	-0.185652	-0.0334794	0.166836	0.228365	0.188468	0.239279	0.3586
Cell20	-0.275617	0.29714	0.56139	0.421447	0.359586	0.170933	-0.0628889	-0.0440052	-0.177923	-0.261606	-0.313182	-0.0159173	0.0665219	0.313292	0.442811	0.744674	0.71486	0.519395	0.638015	0.813103	0.780691	1.05671	0.771793	0.662927	0.580404	0.580194	0.879183	0.633676	0.378882	0.226527	0.171294	0.017343	-0.078482	-0.200351	-0.239705	-0.547395	-0.46136	-0.459932	-0.476567	-0.68361	-0.444802	-0.117278	-0.0676661	-0.0014103	0.121822	0.214576	0.242044	0.541224	0.518599
Cell21	-0.317177	-0.0347773	-0.388463	-0.171995	-0.0459349	0.00411862	-0.10775	0.00207895	-0.121156	-0.388028	-0.270995	-0.314261	-0.460323	-0.735598	-0.92905	-1.05845	-0.887396	-0.671069	-0.43984	-0.484563	-0.500871	-0.389776	-0.138417	0.0914475	-0.266036	-0.346409	-0.434175	-0.709531	-0.743614	-0.80646	-0.827092	-0.817049	-1.00637	-0.555121	-0.61397	-0.786584	-0.697932	-0.568986	-0.69252	-0.649875	-0.925221	-0.952308	-0.766037	-0.807786	-0.530556	-0.482716	-0.553254	-0.401582	-0.435143
Cell22	-0.194139	-0.23108	0.0313564	0.0575361	0.0433785	0.148928	0.138454	0.151671	0.0381869	0.0583483	0.052434	-0.0488887	-0.0649731	0.0613084	-0.0296491	-0.0203444	-0.601744	-1.68896	-2.73128	-3.1209	-3.27093	-3.43434	-3.59754	-3.74338	-3.91523	-3.57547	-2.57724	-1.60051	-1.31087	-1.23444	-1.18838	-1.32074	-1.25068	-1.22585	-1.17781	-1.2212	-1.22056	-1.23991	-1.22778	-1.31259	-1.2013	-1.19284	-1.02804	-0.748266	-0.204596	-0.0144111	0.137417	0.217634	0.404517
Cell23	-3.03858	-1.85558	-1.49439	-1.38995	-1.14236	-1.04472	-0.774732	-0.565513	-0.297239	-0.213738	-0.246349	-0.113764	-0.490963	-0.544712	-0.705364	-0.935048	-1.14453	-1.51927	-1.56469	-1.31983	-1.21114	-0.885661	-0.82525	-0.603465	-0.594347	-0.477822	-0.12274	0.06977	0.166852	0.162068	0.157565	0.195872	0.228769	0.315463	0.374424	0.0257296	-0.117374	-0.358379	-0.553484	-0.479525	-0.524264	-0.465452	-0.57409	-0.627074	-0.50781	-0.562946	-0.707204	-0.826674	-0.887143
Cell24	-1.21637	0.153356	0.168322	-0.280687	-0.264172	0.321731	0.543322	0.53298	0.653742	0.216057	0.0829762	0.0699871	-0.00910589	-0.0907239	-0.687335	-0.908749	-0.851237	-0.676285	-0.0886095	-0.0379726	-0.0266584	0.0597112	0.1769	0.165099	0.203266	0.129242	0.0259563	-0.204995	-0.285876	-0.370916	-0.294675	-0.307311	-0.32087	-0.460579	-0.493173	-0.499044	-0.444694	-0.351526	-0.155962	-0.237398	-0.313472	0.14817	0.470144	0.688901	0.610656	0.693369	0.542026	0.185265	0.229016
Cell25	-1.17915	-0.895348	-0.652125	-0.646147	-0.69155	-0.686764	-0.875778	-1.25324	-1.32455	-1.33062	-1.41237	-1.52411	-1.50721	-1.55323	-1.58656	-1.67152	-1.59419	-1.725	-1.83079	-1.98034	-2.16023	-2.47335	-2.48856	-2.52627	-2.38278	-2.49407	-2.48684	-2.39001	-2.08832	-1.67696	-1.49477	-1.27325	-1.08886	-0.917265	-0.494267	-0.340095	-0.463156	-0.575756	-0.603166	-0.415991	-0.436588	-0.547214	-0.715886	-0.838282	-0.76624	-0.501364	-0.404096	-0.329172	-0.357279
Cell26	-0.381491	-0.601881	-0.474695	-0.511741	-0.412294	-0.401972	-0.265326	-0.212889	-0.11319	-0.201032	-0.261972	-0.104268	0.00370155	-0.0651882	-0.126614	-0.0633819	-0.173061	-0.368998	-0.513751	-0.538408	-0.77692	-0.914974	-0.905812	-1.19028	-1.5413	-1.72106	-1.94937	-2.0861	-2.23222	-2.6379	-2.90077	-3.31834	-3.37659	-3.36043	-3.20826	-3.13072	-2.79438	-2.49131	-2.00958	-1.77829	-1.48612	-1.23664	-1.03193	-0.807829	-0.590427	-0.703111	-0.6987	-0.709686	-0.730006
Cell27	-1.79199	-0.437751	-0.172304	-0.0713604	0.108808	0.367309	0.43254	0.319968	0.475354	0.181367	0.153791	0.208655	0.0727011	0.0473943	-0.147453	-0.22167	-0.128401	-0.268939	-0.210726	-0.197222	-0.458113	-0.506558	-0.444909	-0.359514	-0.397302	-0.476888	-0.539049	-0.361079	-0.421545	-0.241949	-0.193064	0.0160945	-0.0987896	-0.0865242	-0.166625	-0.213111	-0.320877	-0.478842	-0.656044	-0.538856	-0.872195	-0.598152	-0.586004	-0.440715	-0.263301	-0.325222	-0.244246	-0.266575	-0.163462
Cell28	-0.485797	0.130634	0.132045	0.0622485	0.0411555	0.165213	0.0384938	-0.00128314	0.241725	0.291303	0.401283	0.582384	0.844863	0.9819	0.867942	0.989929	1.09882	0.71076	0.673006	0.55795	0.29773	0.128983	0.122974	-0.151212	-0.225055	-0.459703	-0.562772	-0.626891	-0.829971	-0.638768	-0.722582	-0.692605	-0.377703	-0.391432	-0.260339	-0.00695622	0.095805	0.200996	0.406378	0.599245	0.575906	0.622755	0.540771	0.700714	0.643779	0.547077	0.681265	0.543061	0.441099
Cell29	-0.898919	-0.429736	-0.202143	-0.321348	-0.241034	0.0120029	-0.202618	-0.360846	-0.386861	-0.26274	0.0107898	0.0301538	0.124348	0.144052	0.129255	0.16501	0.235839	0.178688	0.110109	-0.0134014	-0.140536	-0.24867	-0.130844	-0.0589902	-0.170093	-0.133316	-0.119997	-0.175097	-0.146849	-0.202932	-0.254145	-0.412835	-0.629638	-0.469959	-0.67314	-0.726914	-0.862769	-0.906982	-1.01467	-0.976482	-1.21785	-1.15185	-1.10229	-0.83517	-0.765461	-0.529741	-0.596036	-0.402933	-0.31906
Cell30	-1.94162	-0.992471	-0.852224	-0.735633	-0.358096	-0.192018	-0.264114	-0.0993886	0.190357	0.224404	0.202106	0.0962749	0.0673096	-0.221563	0.0458422	-0.133149	-0.34067	-0.736847	-0.809216	-0.69443	-0.772032	-0.848901	-0.976894	-1.25155	-1.26768	-1.32895	-1.33961	-1.16218	-1.06968	-0.93796	-0.881956	-0.676227	-0.554897	-0.379516	-0.139888	0.0894485	-0.0998645	0.0287592	0.0499133	0.213037	0.128259	0.0863824	0.133327	0.0229127	-0.100897	-0.0891405	-0.380819	-0.175558	-0.088025
Cell31	-1.45004	-0.831165	-0.864299	-0.742695	-0.567465	-0.687005	-0.782926	-1.00552	-0.891062	-0.703058	-0.588686	-0.604834	-0.649808	-0.704332	-0.918887	-0.973682	-0.893395	-0.780055	-0.949379	-1.18854	-1.35823	-1.26591	-1.31116	-1.20347	-1.12282	-1.13403	-1.48161	-1.44901	-1.36786	-1.1803	-1.092	-1.06518	-0.830681	-1.05017	-1.11984	-1.10315	-1.0028	-0.936282	-1.13675	-1.28388	-1.23026	-1.36663	-1.19932	-1.05529	-0.768817	-0.780419	-0.606688	-0.419777	-0.510513
Cell32	0.480672	0.313768	0.243921	0.132489	-0.330372	-0.359028	-0.413407	-0.467139	-0.551941	-0.569262	-0.5888	-0.588808	-0.528553	-0.482529	-0.535434	-0.525917	-0.546302	-0.549585	-0.506641	-0.489855	-0.42718	-0.416723	-0.421474	-0.439003	-0.541107	-0.622671	-0.713956	-0.762565	-0.804815	-0.816315	-0.853901	-0.897807	-0.84427	-0.771293	-0.638548	-0.546913	-0.496015	-0.426399	-0.375953	-0.399976	-0.347194	-0.328117	-0.286761	-0.220577	-0.12728	-0.131051	-0.172444	-0.252807	-0.241993
Cell33	-0.766696	-1.02333	-0.588597	-0.416051	-0.124182	0.101368	0.326892	0.162137	0.16306	0.0384226	-0.0669066	-0.244987	-0.0490414	-0.0973394	-0.250436	-0.118432	-0.0736597	0.040393	0.072236	-0.0209122	0.259383	0.411548	0.613401	0.92242	0.887805	0.834946	0.665375	0.789066	0.909815	0.601185	0.314716	0.193133	-0.298145	-0.605637	-0.465391	-0.351716	-0.405429	-0.239799	-0.129497	-0.0382315	-0.149826	0.176373	0.334463	0.114207	-0.120376	-0.363539	-0.56099	-0.580231	-0.620287
Cell34	-0.643595	-0.440932	-0.462525	-0.344798	-0.460997	-0.327107	-0.195427	-0.285251	-0.220299	-0.256183	-0.0917338	-0.0823207	-0.14264	-0.166339	-0.30059	-0.596712	-0.816397	-0.913121	-0.868708	-1.02786	-0.960623	-0.848142	-0.707961	-0.529989	-0.257416	0.0281658	0.256786	0.117507	0.207819	0.274754	0.444076	0.382765	0.302067	0.219702	0.104139	0.0380388	0.312238	0.414676	0.407377	0.282178	0.386028	0.394225	0.584854	0.781671	0.714693	0.63657	0.484104	0.3727	0.312956
Cell35	-0.334028	-0.0217808	-0.328378	-0.383444	-0.315604	-0.476908	-0.309963	-0.057485	-0.0281773	0.22985	0.175376	0.622503	0.858444	0.818689	0.77245	1.13012	1.29468	1.47553	1.43535	1.55132	1.4117	1.91416	2.37071	2.86579	2.47285	2.38563	2.63033	3.1799	3.90067	4.20836	3.89341	3.58589	3.89799	4.52797	4.72971	4.64554	4.37735	4.48731	4.52891	4.64295	4.87272	4.78227	4.92217	5.07633	5.2673	5.1905	4.63771	4.4765	4.21086
Cell36	0.363514	0.483659	-0.279974	-0.740111	-0.907535	-0.888552	-0.842078	-0.774975	-0.765486	-0.662182	-0.581113	-0.399443	-0.405622	-0.402268	-0.534122	-0.70544	-0.78909	-0.744429	-0.721982	-0.684561	-0.668288	-0.694621	-0.710479	-0.657999	-0.68645	-0.756973	-0.801731	-0.783195	-0.798476	-0.843505	-0.754804	-0.68398	-0.67507	-0.648402	-0.606754	-0.669069	-0.752831	-0.86794	-0.899772	-0.933485	-0.814429	-0.734348	-0.653201	-0.59873	-0.466483	-0.473744	-0.394637	-0.385859	-0.37933
Cell37	1.1341	1.25932	1.24515	1.36	1.64696	2.28514	3.36475	3.40095	3.34788	3.15218	3.10437	2.95056	2.84274	2.6341	1.59499	0.5042	0.392942	0.436404	0.326787	0.308979	0.393575	0.391209	0.37779	0.436134	0.35263	0.180853	0.0850677	-0.0537036	-0.0852495	-0.153038	-0.216058	-0.150135	-0.306453	-0.189372	-0.144112	-0.153209	-0.167794	-0.00132672	0.0294102	0.124733	0.238532	0.400998	0.417785	0.552584	0.480693	0.556725	0.380072	0.427711	0.238522
Cell38	-2.19793	-1.27294	-0.563593	-0.632188	-0.573133	-0.39034	-0.365416	-0.0484762	-0.313596	-0.210763	-0.184001	-0.267745	-0.354956	-0.219178	-0.217379	-0.0900584	-0.272571	-0.339721	-0.38059	-0.371144	-0.45199	-0.436343	-0.280003	-0.494518	-0.594942	-0.684861	-0.474819	-0.345195	-0.207644	0.183068	0.0598961	-0.0703316	-0.0393864	0.0519427	0.131224	0.351712	0.344137	-0.00323281	-0.41278	-0.597556	-0.900661	-0.750162	-0.617506	-0.612851	-1.00012	-1.06591	-0.872812	-0.882714	-0.552542
Cell39	-0.766517	-0.61151	-0.622678	-0.543197	-0.586753	-0.405447	-0.519061	-0.458299	-0.53516	-0.62236	-0.213116	0.59549	0.739686	0.940467	0.790941	0.781067	0.81995	0.977735	1.10684	0.737864	-0.00901727	-0.166374	-0.175341	-0.239753	-0.307425	-0.423055	-0.540379	-0.435955	-0.332768	-0.343686	0.394483	0.433532	0.525531	0.695786	0.741462	0.661913	0.409917	0.315782	0.207687	-0.516055	-0.773353	-0.807864	-0.996095	-1.0101	-0.925449	-0.780377	-0.851618	-0.841574	-0.925871
Cell40	-1.33612	-0.584536	-0.457098	-0.317117	-0.246734	-0.00882451	0.245944	0.381339	0.565534	0.414148	0.357514	0.465776	0.434225	0.462884	0.390775	0.0861107	0.145827	0.418569	0.640081	0.535288	0.481111	0.564227	0.426972	0.280604	0.335045	0.20287	-0.0163071	-0.137628	-0.150019	-0.180228	-0.246393	-0.00292958	0.0431851	0.1286	0.0779152	-0.0210693	-0.260574	-0.437934	-0.762173	-0.774792	-0.858636	-0.554669	-0.391763	-0.413993	-0.471983	-0.198764	-0.0466377	0.108836	0.0603902
Cell41	-4.52512	-1.35352	-1.33306	-1.11525	-0.95591	-0.593113	-0.584187	-0.580841	-0.561083	-0.449849	-0.518826	-0.506501	-0.345031	-0.284676	-0.250938	-0.416929	-0.208486	0.0345436	0.125337	0.29133	0.298674	0.217319	0.178563	0.281251	0.29121	0.196684	0.133719	0.205987	0.0399697	-0.118093	-0.273822	-0.41447	-0.633893	-0.39546	-0.60535	-0.712976	-1.06681	-0.980858	-0.799369	-0.504636	-0.435195	-0.285779	-0.38165	-0.174682	-0.182071	0.0752972	-0.175852	-0.440243	-0.613706
Cell42	-1.6699	-2.03013	-1.24947	-1.06946	-0.805984	-0.952432	-0.679726	-0.606411	-0.541219	-0.692505	-0.623083	-0.815595	-0.903377	-0.935861	-0.828715	-0.922207	-0.784985	-0.794771	-0.833993	-0.955007	-0.992032	-1.03884	-0.993383	-1.16974	-1.05707	-1.22839	-1.47001	-1.53489	-1.32313	-1.24187	-1.18887	-1.24192	-1.15151	-1.14685	-1.01696	-0.918965	-0.958649	-1.13196	-1.12405	-0.959467	-0.950096	-0.888857	-1.03367	-1.15162	-0.966688	-0.967032	-0.991457	-0.959556	-1.20509
Cell43	2.62498	1.91185	2.15638	2.58521	2.50216	2.38469	2.32253	1.93417	1.48563	0.97912	0.782521	0.389991	0.0149386	-0.184555	-0.331353	-0.543521	-0.545702	-0.438604	-0.425481	-0.544663	-0.553669	-0.61449	-0.417477	-0.405866	-0.508525	-0.609198	-0.626666	-0.550251	-0.334434	-0.259353	-0.156191	-0.235997	-0.232283	-0.0230572	-0.14518	-0.0959774	-0.158296	-0.277006	-0.132889	-0.108196	-0.121297	-0.0832762	-0.283838	-0.184325	-0.305181	-0.117939	-0.228573	-0.468448	-0.487113
Cell44	-0.0980849	0.221393	0.396974	-0.0683938	0.11196	0.110592	-0.327219	-0.177108	-0.191214	-0.510557	-0.18078	-0.246656	-0.195462	-0.251434	-0.364282	-0.190983	-0.302796	-0.362053	0.0896967	-0.11179	-0.18895	-0.160869	-0.229843	-0.203152	-0.135587	-0.184367	0.135426	-0.441625	-0.508147	-0.367502	-0.575778	-0.335824	-0.372639	-0.447053	-0.523452	-0.675402	-0.406627	-0.345983	-0.486005	-0.472797	-0.62265	-0.496456	-0.536348	-0.407466	-0.563348	-0.717228	-0.521001	-0.452426	-0.311898
Cell45	-0.0887991	0.0735629	0.458114	0.72465	0.910355	1.07934	1.22474	1.31329	1.36904	1.43365	1.39575	1.01795	0.775165	0.54979	0.429503	0.300842	0.218432	0.128579	0.0738112	0.131047	0.222886	0.257744	0.34508	0.367401	0.409667	0.420052	0.448187	0.482553	0.732472	1.1855	1.53034	1.5885	1.37061	0.949514	0.503953	0.165387	-0.204036	-0.838513	-1.84166	-3.06773	-3.96488	-4.42086	-4.49004	-4.35797	-4.28899	-4.22293	-4.18609	-3.85562	-3.19237
Cell46	-1.88514	-0.999207	-0.647384	-0.10789	0.198063	0.453498	0.655049	0.915004	1.09556	1.06341	1.19413	1.26085	0.928499	0.880615	0.935596	0.723012	0.741814	0.558543	0.469531	0.18547	0.0175097	-0.213553	-0.405593	-0.565608	-0.738873	-0.884818	-0.852465	-0.781018	-0.56609	-0.51391	-0.455663	-0.387236	-0.674109	-0.621179	-0.697264	-1.17032	-1.70016	-1.86974	-1.91407	-2.06977	-2.03996	-1.88961	-1.84741	-1.63925	-1.16174	-0.588841	-0.571189	-0.373968	0.0288703
Cell47	-1.6171	-1.22134	-0.706259	-0.627783	-0.514079	-0.424456	-0.210115	0.032293	-0.0607578	-0.145076	-0.0522153	-0.159337	0.0421343	0.126776	-0.0395363	-0.310591	-0.192687	-0.231599	-0.133234	-0.23009	0.129041	1.40242	1.72593	1.9259	2.01003	1.82356	1.8943	1.92742	1.77744	1.51218	0.269959	-0.258863	-0.375203	-0.565895	-0.515896	-0.370676	-0.298515	-0.0848924	0.0212167	-0.319636	-0.260029	-0.233091	-0.293269	-0.388682	-0.545424	-0.483354	-0.570342	-0.450234	-0.137774
Cell48	-1.11307	-0.698905	-0.877764	-0.764809	-0.7184	-0.698121	-0.625268	-0.722518	-0.530801	-0.59068	-0.663353	-0.348539	-0.381226	-0.294534	-0.352846	-0.25224	-0.120626	-0.322591	-0.315089	-0.312778	-0.546659	-0.567781	-0.630017	-0.671495	-0.942299	-1.26904	-1.25138	-1.2187	-1.2253	-1.36457	-1.51236	-2.19718	-2.3943	-2.46589	-2.42207	-2.47799	-2.52325	-2.45352	-2.36098	-2.15608	-1.5521	-1.25831	-1.16666	-1.03954	-0.948847	-0.861761	-0.875026	-0.919482	-1.05184
Cell49	-1.7583	-0.888648	-0.694831	-0.744965	-0.522621	-0.166191	-0.122519	-0.0336577	0.0514482	-0.130193	-0.00205714	0.0355068	-0.0385524	0.0896222	0.0380707	0.221164	-0.219982	-0.386676	-0.206148	-0.219531	-0.36714	-0.417219	-0.43184	-0.845912	-1.01682	-0.635043	-0.676257	-0.350523	-0.316598	-0.118523	-0.0935037	-0.237459	0.190173	0.199299	0.0920156	0.160137	-0.25387	0.0384647	0.095075	0.0418111	0.0221049	-0.151112	-0.31845	-0.173289	-0.578264	-0.562607	-0.746872	-1.20726	-1.09019
Cell50	-0.742654	-0.727444	-0.537565	-0.464629	-0.307387	-0.264459	-0.154489	-0.180431	-0.517163	-0.389192	-0.424394	-0.325658	-0.356773	-0.538125	-0.77541	-0.761971	-0.917807	-0.70997	-0.931712	-0.863474	-1.07145	-1.02081	-0.848741	-0.555257	-0.539983	-0.408308	-0.465597	-0.536875	-0.475627	-0.21187	-0.603619	-0.788369	-0.709585	-0.74453	-0.64207	-0.654924	-0.398042	-0.490206	-0.472271	-0.351094	-0.118729	-0.310467	-0.223207	-0.286078	-0.34588	-0.453254	-0.371758	-0.31917	-0.0992419
Cell51	1.35835	0.518958	0.125281	-0.0229139	-0.249879	-0.542047	-0.690698	-0.751786	-0.789588	-0.820183	-1.28127	-1.80802	-2.05465	-1.97022	-1.69381	-1.51985	-1.40726	-1.36908	-1.2832	-0.795459	-0.317718	-0.11182	-0.108793	-0.141058	-0.173753	-0.212882	-0.258784	-0.312098	-0.330038	-0.245458	-0.216279	-0.224596	-0.193018	-0.109622	-0.107759	-0.0234913	-0.013201	-0.0193263	-0.0448605	-0.0296835	-0.030166	-0.263213	-1.23167	-2.30897	-3.17102	-3.64487	-3.88537	-4.10836	-4.32107
Cell52	-2.31954	-0.65886	-0.306705	-0.164464	-0.278425	-0.0477227	0.0975581	0.156633	0.0818659	0.242431	0.279767	0.245648	0.362401	0.261987	0.234301	0.113916	0.12787	0.320752	0.199511	0.272654	0.258971	0.131279	0.184881	0.153869	0.110133	0.141432	0.0623277	-0.0728712	-0.169584	-0.140865	-0.0739259	0.0951827	0.0360029	0.112628	-0.0894094	-0.149719	-0.217725	-0.146816	0.00705396	0.125593	0.0905689	0.481114	0.556598	0.815934	0.744098	0.829368	0.636138	0.436902	0.376393
Cell53	-0.0152435	0.621454	-0.330204	-0.277075	-0.439094	-0.32171	-0.198649	-0.177002	-0.423658	-0.355067	-0.477614	-0.451918	-0.567548	-0.548288	-0.533724	-0.60103	-0.783929	-0.417064	-0.263297	-0.280307	-0.313962	-0.279584	-0.240675	-0.264737	-0.104171	-0.026264	-0.244871	-0.367451	-0.310704	-0.326669	-0.444894	-0.378719	-0.26555	-0.296742	-0.264437	-0.147422	-0.209794	-0.196406	-0.0632416	0.0683937	0.0312429	-0.0309952	-0.183917	-0.20887	-0.293797	-0.356697	-0.611679	-0.789416	-0.762486
Cell54	0.432284	0.392385	0.368023	0.467205	0.304539	0.227903	0.169131	0.152702	0.111416	0.103894	0.0476379	-0.0735326	-0.0573411	-0.0332265	-0.152191	-0.302285	-0.594167	-0.744639	-0.756905	-0.760207	-0.900928	-1.06733	-1.19832	-1.18124	-1.39279	-1.29649	-1.35823	-2.02696	-2.28105	-2.36602	-2.38708	-2.3388	-2.30583	-2.12937	-2.21607	-2.07656	-1.34769	-1.05524	-0.9142	-0.732086	-0.572797	-0.494566	-0.349764	-0.0594638	0.177313	0.172436	0.193247	0.242642	0.198254
Cell55	-4.08712	-0.765827	-0.336421	-0.0699655	-0.209711	0.943423	0.866881	0.852673	0.966788	1.35853	1.46463	1.41936	1.49103	1.49376	0.783272	0.686754	1.0755	1.449	1.22064	1.08916	1.08974	1.03269	1.08429	1.04787	1.00357	0.539978	0.155877	-0.0534513	-0.128237	-0.0482506	-0.0527351	0.133938	0.153611	0.181624	0.164725	0.0830422	0.110084	0.112204	0.252559	0.305449	0.0661378	0.445482	0.560743	0.72274	0.820913	0.829531	0.0479686	-0.372063	-0.385545
Cell56	0.632077	0.943262	0.833926	0.827568	1.06932	1.19517	1.22127	1.32283	1.19474	0.883956	0.776391	0.780644	0.709218	0.390534	0.220749	0.186066	0.119388	0.189428	-0.00194573	-0.0233564	-0.0885446	-0.148862	-0.242797	-0.325593	-0.392819	-0.454404	-0.47694	-0.461802	-0.4623	-0.421615	-0.389802	-0.294466	-0.255489	-0.223909	-0.265041	-0.33773	-0.312484	-0.303013	-0.25162	-0.234017	-0.230553	-0.186322	-0.187386	-0.189692	-0.202538	-0.228247	-0.395347	-0.536366	-0.585131
Cell57	-1.91177	-1.17993	-0.553273	-0.332009	-0.369881	-0.383053	-0.380318	-0.165133	-0.213399	-0.402874	-0.490767	-0.383475	-0.402339	-0.503129	-0.490607	-0.491132	-0.416196	-0.357868	-0.0732114	0.0166518	-0.0694372	-0.119831	-0.15306	-0.149259	-0.11194	-0.354949	-0.17454	-0.307365	-0.28259	-0.246772	-0.110434	-0.090138	-0.0626391	-0.019228	0.122631	-0.0543265	-0.190835	-0.465531	-0.353316	-0.593942	-0.41757	-0.251281	-0.316819	-0.298232	-0.178421	0.0182789	-0.0163445	-0.0767297	-0.0269848
Cell58	-0.731898	-0.0540406	-0.135586	-0.160615	-0.267755	-0.244005	-0.0583787	-0.0199221	-0.085952	-0.21364	-0.253211	-0.338039	-0.391404	-0.39374	-0.384552	-0.599618	-0.522932	-0.283429	-0.00558563	0.445984	1.09594	1.30052	1.34489	1.19847	1.22078	1.10709	1.10411	1.15319	0.631909	0.107363	-0.0602315	-0.137788	0.0925622	0.0742823	0.0108948	-0.073706	-0.149475	-0.0762719	-0.19274	-0.216395	-0.325992	-0.414884	-0.323487	-0.140323	-0.220759	-0.250657	-0.169315	-0.278256	-0.198209
Cell59	-0.962621	-0.550369	-0.452428	-0.398269	-0.448251	-0.39849	-0.34197	-0.363637	-0.267113	-0.273041	-0.235052	-0.302221	-0.326604	-0.368012	-0.373544	-0.518845	-0.595395	-0.704144	-0.690084	-0.779906	-0.846949	-0.876745	-0.999064	-1.19919	-1.43628	-1.82853	-2.16435	-2.50763	-2.72501	-2.93044	-3.16329	-3.19798	-3.21602	-3.0461	-2.79119	-2.64401	-2.52136	-2.38079	-2.29533	-2.06399	-1.93805	-1.871	-1.83725	-1.62923	-1.40382	-1.1744	-1.13518	-0.909805	-0.792565
Cell60	-0.979071	-0.281774	-0.0502148	0.0199115	0.132447	0.151095	0.0966932	0.125302	0.0852373	0.0480563	0.0898577	-0.0223539	-0.0707871	-0.0270014	0.141193	0.313356	0.409148	0.521321	0.499481	0.480954	0.427221	0.526611	0.446619	0.289323	0.162061	0.10126	0.0406339	0.0658155	0.131746	0.224835	0.140091	0.176693	0.150367	0.111241	-0.088756	-0.165088	-0.170396	-0.195426	-0.290892	-0.307332	-0.228237	-0.223655	-0.23231	-0.13655	-0.128141	-0.111156	-0.181054	-0.13635	-0.0866734
Cell61	0.0489415	0.0485816	0.106096	-0.0465373	0.00163919	-0.0852348	-0.150111	-0.187678	-0.170119	-0.104138	-0.0595927	-0.0427378	-0.0611743	-0.100595	-0.188392	-0.121167	-0.0582038	-0.0277641	-0.0430318	-0.0226221	-0.113894	-0.149639	-0.1504	0.248305	0.773817	0.952883	1.17267	1.29982	1.37777	1.38856	1.4723	1.51136	1.24675	0.606275	0.421795	0.106807	-0.0860385	-0.149553	-0.113367	-0.177793	-0.107524	-0.0631528	0.0432057	0.0463595	0.162748	0.223009	0.263589	0.222315	0.119405
Cell62	0.271085	0.287299	0.298667	0.180179	0.140987	0.0499313	-0.113821	-0.353649	-0.267369	-0.415016	-0.206287	-0.204667	-0.424517	-0.35332	-0.399494	-0.243257	-0.0929719	0.0605462	0.0166003	-0.144744	-0.239896	-0.163342	-0.15935	-0.122037	-0.0977005	-0.0847445	-0.199667	-0.110931	-0.171366	0.0508245	0.299434	0.280474	0.343317	0.205328	0.241427	-0.00385565	0.0470438	0.00306258	-0.210029	-0.306646	-0.47433	-0.418854	-0.321149	-0.418276	-0.238666	-0.303504	-0.299588	-0.106242	-0.16231
Cell63	-0.558405	-0.556365	-0.466211	-0.265367	-0.176279	-0.110852	-0.00140041	0.0997842	0.106295	0.0881962	-0.138818	-0.244671	-0.369211	-0.389233	-0.497203	-0.705034	-0.717676	-0.680658	-0.623487	-0.448866	-0.368342	-0.385428	-0.461904	-0.57136	-0.531105	-0.744193	-1.00763	-1.05471	-1.15275	-1.14385	-1.10001	-1.08249	-0.917364	-0.881131	-0.730192	-0.51929	-0.337636	-0.196254	-0.199243	-0.132278	-0.00202052	-0.0204308	-0.0398967	0.134803	0.0960343	-0.00385322	-0.0212553	-0.00808714	-0.0932384
Cell64	-0.184143	-0.0135997	0.108128	0.0763743	0.0735579	0.154699	0.260849	0.229792	0.175817	0.142024	0.0194795	0.021925	0.0171348	0.0164668	-0.0729541	-0.207492	-0.329738	-0.44457	-0.462166	-0.404398	-0.436205	-0.452237	-0.450105	-0.534984	-0.56911	-0.52065	-0.471614	-0.44614	-0.346392	-0.237318	-0.226208	-0.372868	-0.303726	-0.308961	-0.406917	-0.430965	-0.403487	-0.483342	-0.658221	-0.820632	-0.791246	-0.721869	-0.594012	-0.34831	-0.139869	-0.159931	-0.23263	-0.222545	-0.149791
Cell65	2.03469	2.07925	2.04917	2.08033	2.04639	1.8392	1.3363	0.903926	0.6732	0.858307	1.26972	1.54667	1.76716	1.95134	2.04892	2.52118	2.81155	2.94911	2.75726	2.30832	1.97403	1.69216	1.52015	1.74976	1.92525	2.18846	2.38499	2.54262	2.69175	2.7627	2.82788	2.88245	2.59738	1.97177	1.41765	1.00165	0.671395	0.450929	0.297868	0.151735	0.0451293	-0.0676541	-0.10941	-0.101843	-0.0547255	-0.0711761	-0.313904	-0.431745	-0.495031
Cell66	-0.470744	-0.238514	-0.101185	-0.04397	0.00232615	-0.0971659	-0.185778	-0.174124	-0.331558	-0.29768	-0.299436	-0.355745	-0.372399	-0.417088	-0.364142	-0.416086	-0.0623508	-0.0706791	-0.233136	-0.235291	-0.308471	-0.359694	-0.412083	-0.267251	-0.246668	-0.534595	-0.421127	-0.357679	-0.303454	-0.0649428	-0.0737024	-0.00415446	-0.0926858	-0.118015	0.0260175	0.0884365	-0.0415761	-0.29299	-0.386302	-0.325874	-0.44681	-0.606765	-0.477043	-0.511532	-0.537908	-0.366817	-0.284158	-0.286933	-0.226065
Cell67	-1.20554	-0.536673	-0.483726	-0.381768	-0.293317	-0.144773	-0.170084	-0.178659	-0.11692	-0.196831	-0.176986	-0.341819	-0.37311	-0.330548	-0.385363	-0.328253	-0.391253	-0.341491	-0.49138	-0.41701	-0.381375	-0.255508	-0.182641	-0.184367	-0.300053	-0.310072	-0.308945	-0.220438	-0.238772	-0.0863653	-0.160805	-0.328391	-0.503719	-0.400985	-0.338643	-0.332521	-0.270313	-0.261232	-0.29888	-0.310053	-0.314995	-0.120228	-0.230607	-0.224607	-0.304508	-0.378328	-0.605119	-0.601607	-0.611189
Cell68	-0.111835	-0.00376663	0.0172186	-0.00674538	-0.0196082	0.00229548	-0.0391892	-0.0346845	-0.0554394	-0.0617433	-0.0969606	-0.0684731	-0.0357488	-0.0403245	-0.055079	-0.0540844	-0.0653629	-0.0702857	-0.0620031	-0.023101	-0.0262472	-0.077281	-0.0775266	-0.0984267	-0.122471	-0.189129	-0.198631	-0.213806	-0.250246	-0.239933	-0.228956	-0.24747	-0.216626	-0.215702	-0.181348	-0.169577	-0.153895	-0.0978958	-0.0948255	-0.0894224	-0.043493	-0.0182984	0.0534708	0.149587	0.176997	0.187166	0.147294	0.119093	0.151604
Cell69	0.810776	0.61713	0.240979	0.37777	0.287892	0.128279	0.360506	0.476535	0.436117	0.365025	0.39845	0.519218	0.431755	0.316589	0.284763	0.0719861	-0.0857465	-0.00492313	0.0506575	-0.119988	-0.209492	-0.279067	0.0341273	0.0288694	-0.0661257	-0.0489444	-0.12315	-0.25653	-0.10396	-0.116398	-0.00414072	0.00802244	-0.0619878	-0.0902772	-0.0910925	-0.208384	-0.0908651	-0.177547	-0.192207	-0.0952018	-0.338046	-0.296033	-0.104018	-0.173098	-0.0166378	-0.0870009	-0.135193	-0.142838	-0.203333
Cell70	0.577955	-0.13491	0.0393798	-0.219767	-0.146212	-0.0847787	-0.239659	-0.22165	-0.136555	-0.119352	-0.0872698	-0.0406391	0.0220798	-0.0801421	-0.326179	-0.303958	-0.333338	-0.453135	-0.498965	-0.601887	-0.623778	-0.630935	-0.623123	-0.538039	-0.595958	-0.482164	-0.392909	-0.505631	-0.395834	-0.331205	-0.250452	-0.0787696	-0.0343385	0.00448966	-0.0960485	-0.221986	-0.0122823	0.0352297	0.0217089	-0.157107	-0.298663	-0.261946	-0.141648	-0.0420303	0.108859	-0.0190768	0.0823431	0.171514	0.0558781
Cell71	-0.933916	-0.141701	0.0922337	-0.286029	0.0232115	-0.135064	-0.0667785	-0.193512	-0.353893	-0.35182	-0.225309	-0.280434	-0.181634	-0.225596	0.216702	0.338361	0.553195	0.500834	0.541569	0.547553	0.638733	0.477455	0.427864	0.233253	0.251496	0.183134	0.147365	0.326417	0.292666	0.263583	0.48531	0.590207	0.615851	0.196492	0.389043	0.379019	0.378797	0.548502	0.517779	0.648034	0.599566	0.426584	0.504195	0.59466	0.759937	0.724389	0.521962	0.626939	0.280071
Cell72	-0.114288	-0.218254	-0.18782	-0.0798716	-0.0409044	-0.00938195	-0.00605871	-0.0323924	0.0195898	0.03801	-0.0476189	-0.0920732	-0.0620136	-0.116584	-0.0778794	-0.132198	-0.0557803	-0.133105	-0.0767409	0.0142231	0.0330414	-0.0245145	0.00733945	-0.0556731	-0.0638488	-0.0817596	-0.0226037	-0.0934092	-0.121529	-0.14297	-0.0566155	-0.0560916	-0.0559948	0.0834838	0.0665845	0.0509546	0.112916	0.100546	0.145762	0.128356	0.0729968	0.116811	0.0344073	0.0760851	0.0974807	0.0088813	0.11109	0.0936649	0.0632702
Cell73	-1.36702	-0.487786	-0.378845	-0.368365	-0.210231	-0.206535	-0.216349	-0.159537	-0.298059	-0.285214	-0.170872	-0.498615	-0.838381	-0.989172	-1.04502	-0.921122	-0.902051	-0.399408	-0.372025	-0.557201	-0.310017	-0.173826	-0.0209985	0.183366	-0.0125016	0.0249717	-0.0401228	-0.0289625	0.245765	-0.092182	-0.153885	-0.411313	-0.602237	-0.593384	-0.647499	-0.791422	-0.71387	-0.855672	-0.596615	-0.571983	-0.622459	-0.637639	-0.418556	-0.239719	-0.0516872	-0.582123	-0.427015	-0.434912	-0.547378
Cell74	-1.19968	-0.147964	-0.16805	-0.020206	0.0241825	0.046312	-0.147803	-0.257236	-0.32552	-0.369477	-0.337662	-0.36507	-0.46254	-0.41776	-0.362562	-0.256994	-0.241272	-0.192623	-0.167491	-0.0676915	0.0807757	0.119343	0.138412	0.15289	-0.0779131	-0.0780511	-0.00324389	-0.019962	-0.329905	-0.461874	-0.457743	-0.466512	-0.381622	-0.277009	-0.200897	-0.245401	-0.311048	-0.244034	-0.288992	-0.394721	-0.437363	-0.326802	-0.294258	-0.381408	-0.412588	-0.357149	-0.238596	-0.257867	-0.143773
Cell75	-0.480871	-0.26698	-0.336692	-0.291879	-0.28327	-0.297439	-0.268294	-0.206293	-0.198625	-0.161799	-0.224478	-0.220289	-0.262157	-0.227323	-0.274743	-0.320714	-0.414698	-0.437642	-0.392424	-0.31818	-0.282573	-0.23293	-0.329284	-0.399133	-0.439203	-0.351391	-0.392799	-0.516854	-0.531388	-0.553531	-0.567709	-0.522308	-0.33812	-0.255996	-0.317623	-0.249488	-0.151876	-0.304818	-0.372448	-0.447595	-0.35518	-0.419446	-0.459924	-0.389655	-0.283059	-0.252871	-0.077613	0.0212813	0.0895166
Cell76	-1.40009	-0.798143	-0.441187	-0.371868	-1.29793	-1.39655	-1.43587	-1.43983	-1.6683	-1.58217	-1.67544	-1.60578	-1.09637	-0.522967	-0.379553	-0.369186	-0.401055	-0.339432	-0.529975	-0.30281	-0.208484	-0.355794	-0.444205	-0.377813	-2.35347	-2.90335	-3.21553	-3.28675	-3.35748	-3.62827	-3.57038	-3.4183	-3.54895	-1.60798	-0.913847	-0.83192	-0.611088	-0.531153	-0.452335	-0.510401	-0.490452	-0.457671	-0.404926	-0.393364	0.126802	0.210572	0.299979	0.375128	0.523852
Cell77	1.40418	1.98984	2.18593	2.4136	2.25628	2.37607	2.1984	1.70088	1.37562	1.141	0.901134	0.73607	0.62518	0.674751	0.647662	0.650778	0.683731	0.638706	0.70325	0.762954	0.498328	-0.0757456	-1.11211	-2.14549	-2.93765	-3.5262	-3.93468	-4.29014	-4.62248	-4.51875	-4.06841	-3.26146	-2.33652	-1.6722	-1.1686	-0.894997	-0.638265	-0.27812	-0.0798938	0.0370845	0.0789651	0.129971	0.231376	0.333266	0.400909	0.357971	0.240105	0.180051	0.191496
Cell78	-0.517804	-0.356711	-0.406608	-0.299048	-0.225643	-0.257472	-0.315418	-0.40156	-0.343892	-0.275576	-0.328029	-0.322372	-0.352168	-0.33221	-0.185198	-0.216761	-0.112225	-0.0642367	0.0632896	0.140032	0.258947	0.2401	0.219512	-0.024501	-0.0589131	-0.304599	-0.519364	-0.683964	-0.76737	-0.836388	-0.761799	-0.851639	-0.662837	-0.567164	-0.333574	-0.156791	0.0158992	0.0512355	0.0126255	-0.0592135	-0.0636033	-0.219264	-0.273381	-0.326391	-0.40809	-0.568935	-0.718901	-0.751599	-0.817441
Cell79	-2.10828	-7.57878	-5.53616	-4.22524	-3.41139	-3.27104	-1.78123	-1.03076	-0.788284	-0.583785	-0.635309	-1.73407	-2.26225	-2.46072	-2.55281	-2.75396	-2.86886	-2.95716	-3.02097	-2.96578	-1.85431	-1.28692	-0.997574	-0.8682	-0.643793	-0.5186	-0.345185	-0.214717	-0.0668423	0.0406521	0.0813852	0.0908478	0.115932	0.126353	0.141678	0.154841	0.129056	0.115957	0.120794	0.136685	0.157924	0.120979	0.0972959	0.0659464	0.0373229	-0.146739	-0.194413	-0.356835	-0.441582
Cell80	-0.918281	-0.573673	-0.425602	-0.33141	-0.281889	-0.0110321	0.0731269	-0.0716016	-0.208751	-0.13578	-0.133549	-0.245985	-0.209279	-0.287507	-0.481646	-0.51314	-0.384888	-0.320102	-0.459128	-0.492653	-0.206234	-0.209294	-0.0781295	-0.0493083	-0.0361252	-0.0538416	-0.0298601	0.219161	0.114643	-0.171184	-0.0593857	-0.194656	-0.456372	-0.576634	-0.771053	-0.676707	-0.836357	-0.765295	-0.538587	-0.543843	-0.557072	-0.192454	0.146831	0.338274	0.0476705	0.145683	-0.145233	-0.390432	-0.385863
Cell81	-0.0504621	-0.204545	0.0763665	0.0842377	0.104555	0.0289366	-0.107204	-0.179566	-0.223485	-0.34878	-0.372613	-0.583379	-0.548127	-0.616859	-0.589383	-0.391493	-0.406394	-0.40565	-0.276795	-0.100076	-0.245295	-0.445803	-0.438889	-0.644479	-0.898698	-0.734409	-0.645876	-0.681508	-0.863009	-0.75197	-0.586365	-0.465565	-0.138176	-0.003932	-0.142147	-0.181544	-0.330947	-0.298563	-0.242774	-0.0778783	-0.110276	-0.346211	-0.437666	-0.371542	-0.329867	-0.126959	0.0200332	0.0124191	8.46386e-05
Cell82	-0.110169	-0.0969846	-0.0804594	-0.101845	-0.100248	-0.0953564	-0.0828367	-0.0681664	-0.0629737	-0.0604914	-0.0483798	-0.0322101	-0.0297185	-0.0314143	-0.0377006	-0.0403742	-0.0571389	-0.0820329	-0.0961008	-0.0984217	-0.117364	-0.155953	-0.169913	-0.19148	-0.206386	-0.203037	-0.207497	-0.214952	-0.21331	-0.194999	-0.152587	-0.133032	-0.101868	-0.0794733	-0.157412	-0.297471	-0.381591	-0.45299	-0.537537	-0.650128	-0.708673	-0.757805	-0.801147	-0.74058	-0.583031	-0.511737	-0.457113	-0.379608	-0.276572
Cell83	-0.644069	-0.303494	-0.075808	-0.0460093	0.0398323	0.164563	0.192302	-0.0276609	-0.192861	-0.239602	-0.280184	-0.460476	-0.546255	-0.670563	-0.832349	-0.820043	-0.75554	-0.71845	-0.640052	-0.542268	-0.444237	-0.397725	-0.290358	-0.23714	-0.275055	-0.241795	-0.200773	-0.305536	-0.432096	-0.430099	-0.474354	-0.669305	-0.773752	-0.904691	-0.96844	-1.11262	-1.1433	-1.02598	-1.0044	-0.972235	-0.740203	-0.645884	-0.495608	-0.300839	0.0280698	0.132768	0.155555	0.151531	0.128389
Cell84	0.181874	0.337234	-0.0381292	-0.535695	-0.781116	-0.925247	-1.26221	-1.50252	-1.76568	-1.86135	-1.86551	-1.80285	-1.79714	-1.73311	-1.65556	-1.41116	-1.27586	-1.13405	-0.883373	-0.755576	-0.480507	-0.187054	-0.0610482	0.0145254	-0.0483719	-0.34025	-0.574541	-0.749218	-0.847861	-1.11288	-1.36689	-1.60152	-1.98756	-2.27792	-2.21258	-2.14474	-2.06526	-1.99279	-1.80118	-1.76787	-1.63979	-1.29287	-0.900169	-0.551571	-0.204861	-0.0589993	-0.0314882	-0.143403	-0.179269
Cell85	-0.856122	0.482881	0.300997	0.526192	0.452414	0.397104	0.350191	0.343405	0.189369	0.326777	0.420238	0.371672	0.47609	0.616895	0.892342	0.60789	0.65404	0.559066	0.428377	0.151726	0.156127	0.131609	-0.0560821	-0.252406	-0.0947578	-0.294409	-0.307699	-0.555211	-0.659937	-0.675915	-0.854772	-0.550954	-0.500837	-0.640017	-0.449077	-0.394354	-0.276946	-0.14457	-0.0732262	0.157381	-0.191378	0.0279747	0.222225	0.252382	0.27555	0.235317	0.311059	-0.122294	-0.0457645
Cell86	-0.582322	-0.347765	-0.277271	-0.155142	-0.235418	-0.240039	-0.294584	-0.254068	-0.225981	-0.277285	-0.390206	-0.463892	-0.327448	-0.294958	-0.305588	-0.403066	-0.391977	-0.316569	-0.219624	-0.0645468	-0.0926788	-0.112608	-0.109933	-0.132254	-0.096074	-0.10424	-0.144322	-0.22576	-0.308784	-0.216572	-0.143223	-0.072725	0.0507193	0.118507	0.172833	0.0927565	0.0839059	0.0822478	0.153686	-0.0114471	-0.115478	-0.055119	-0.152919	-0.0693748	0.0809837	0.0682211	0.0747122	-0.145911	-0.11888
Cell87	-1.37892	-0.191578	0.101081	0.289183	0.577549	0.531369	0.366125	0.53793	0.59538	0.326564	0.319742	0.19167	0.121632	0.114417	0.190315	0.0712962	0.148631	0.467564	0.779075	0.60103	0.698807	0.87983	0.762802	0.931998	0.703494	0.435036	0.070403	-0.257596	-0.0740519	0.213484	-0.101284	-0.258252	-0.530607	-0.41403	-0.0659154	-0.315959	-0.36191	-0.272077	-0.55117	-0.472577	-0.356104	-0.313375	-0.695572	-1.14861	-0.579987	-0.62559	-0.887317	-0.752385	-0.447747
Cell88	-0.840811	-0.216526	-0.100413	0.0990122	0.208416	0.277387	0.302653	0.302226	0.16337	0.089799	-0.030938	-0.0562949	-0.0747949	-0.143954	-0.122167	-0.163743	-0.15889	-0.0554227	0.0602978	0.103087	0.052986	-0.00218587	-0.0479572	-0.124523	-0.0369802	-0.105044	-0.0670283	-0.127405	-0.104621	-0.000507832	0.092793	0.190534	0.270403	0.20229	0.26212	0.240388	0.272995	0.235106	0.271413	0.200908	0.153537	0.0618474	-0.0218997	-0.00393905	0.0333097	-0.0424677	0.00735247	-0.0266408	-0.0303641
Cell89	-0.886509	-1.29534	-0.990504	-0.839867	-0.758009	-0.834731	-0.59068	-0.47112	-0.539245	-0.438242	-0.425655	-0.553005	-0.521541	-0.526266	-0.5325	-0.633541	-0.684358	-0.655257	-0.813192	-0.772843	-0.771818	-0.886083	-0.889537	-0.85624	-0.763021	-0.783425	-0.807256	-0.653089	-0.666336	-0.536018	-0.442393	-0.376656	-0.381102	-0.44498	-0.405539	-0.365174	-0.379474	-0.397701	-0.307141	-0.195126	-0.178898	-0.204259	-0.15554	0.21103	0.3294	0.136062	0.218981	0.165592	0.215276
Cell90	-0.176683	0.00908572	-0.0190759	0.03098	0.0802097	0.0839559	0.0482349	-0.00702973	0.0171059	0.077334	0.0297064	-0.0846208	-0.163872	-0.206218	-0.29705	-0.312412	-0.302894	-0.332536	-0.350942	-0.329854	-0.264779	-0.337713	-0.432779	-0.40841	-0.468431	-0.491434	-0.529419	-0.500025	-0.517178	-0.476842	-0.438072	-0.399291	-0.437689	-0.463353	-0.482337	-0.494169	-0.523281	-0.489792	-0.58282	-0.66713	-0.636006	-0.544403	-0.468076	-0.348751	-0.23262	-0.212787	-0.234657	-0.220649	-0.140057
Cell91	-1.77974	-0.0694128	-0.310123	-0.654677	-0.272459	0.136132	0.124229	0.201928	0.341805	0.0786825	-0.0434123	0.334778	0.191456	-0.076745	-0.414778	-0.692028	-0.844784	-0.933271	-0.627403	-0.687678	-0.668376	-0.605376	-0.420057	-0.0679421	-0.0350025	-0.245815	-0.130468	-0.506502	-0.171379	-0.244863	-0.312899	-0.441022	-0.526821	-0.354991	-0.0460844	-0.35945	-0.203305	-0.48808	-0.658051	-0.689943	-0.572613	-0.634046	-0.603204	-0.817175	-0.852341	-0.603721	-0.705965	-0.658788	-0.643909
Cell92	2.66625	2.14574	1.71437	1.4145	0.795159	0.518728	0.471208	0.385144	0.376413	0.198082	0.0337704	-0.0673759	0.035833	0.281859	0.280255	0.207814	0.167159	0.0732844	0.0404426	0.102631	0.100717	-0.0650188	-0.162487	-0.0534395	-0.0229207	-0.00932573	-0.0382006	-0.072366	-0.0793824	0.0215421	0.189889	0.160308	0.0192738	0.0600101	0.0715637	-0.0878109	-0.0322478	0.0263619	0.0568002	-0.0259408	-0.113045	-0.281887	-0.26803	-0.18023	-0.151935	-0.269434	-0.441831	-0.52067	-0.530994
Cell93	-0.726235	-0.484894	-0.30652	-0.229371	-0.214104	-0.141284	-0.0944533	-0.0698814	-0.049847	-0.0607304	-0.025405	-0.0321752	0.0294728	0.0381029	0.0928186	0.190129	0.206897	0.178773	0.176716	0.144485	0.319256	0.452187	0.857082	1.37595	1.69567	1.9348	2.07683	2.26446	2.336	2.24248	2.10649	1.73785	1.22385	0.854684	0.622264	0.58591	0.672339	0.94034	1.07025	1.13362	1.17306	1.30402	1.32829	1.35078	1.38226	1.20417	0.882764	0.678593	0.630213
Cell94	-0.17577	-0.319868	-0.0174903	0.0175886	-0.00282651	0.0435067	0.0661561	0.120062	0.0131599	-0.0318593	-0.0497283	-0.218734	-0.105962	-0.116254	-0.0695033	-0.149181	-0.120474	0.137759	0.202965	0.193984	0.378701	0.44063	0.295255	0.221511	0.283195	0.122421	0.0277321	0.00396004	-0.0318783	0.00537413	0.0198459	0.0833143	0.203418	0.16887	0.170738	0.0620752	0.0660039	0.073763	-0.0776732	-0.155405	-0.111672	-0.217144	-0.198492	-0.26555	-0.320447	-0.423462	-0.314199	-0.42718	-0.323863
Cell95	0.321206	0.481325	0.556148	0.620613	0.653225	0.614476	0.60758	0.34249	0.29996	0.316346	0.278684	0.241893	0.234837	0.207489	0.201843	0.261384	0.28766	0.262002	0.199685	0.213364	0.204313	0.355448	0.705266	0.842286	0.846507	0.840581	0.844793	0.836485	0.856682	0.854721	0.685592	0.321729	0.184485	0.0873687	0.0617703	0.082406	0.108882	0.107664	0.0842856	0.0783857	0.0993661	0.0861278	0.0976252	0.109134	0.100233	0.0723605	0.00799692	-0.0132995	-0.00731874
Cell96	-0.44531	-0.590132	-0.444006	-0.228553	-0.00932473	0.0303406	0.179167	0.117938	-0.015976	-0.0838021	-0.150622	-0.23869	-0.173054	-0.313214	-0.47974	-0.448949	-0.310714	-0.122529	-0.0581174	0.00808853	0.017112	-0.0627798	0.0246007	0.0253613	0.00165841	-0.116606	-0.173207	-0.13001	-0.180186	-0.0571078	-0.0538	-0.0696238	-0.0783845	-0.0440973	-0.0872148	-0.124003	-0.158866	-0.178463	-0.210914	-0.217224	-0.195421	-0.21915	-0.271996	-0.173693	-0.144049	-0.10602	-0.115597	-0.201361	-0.182731
Cell97	-1.359	-0.2389	-0.0688006	-0.342266	-0.351099	-0.301416	-0.43416	-0.508505	-0.440983	-0.179631	-0.213084	-0.276199	-0.129625	-0.061251	0.143415	0.0960723	-0.260808	0.0610395	-0.0537675	-0.118775	0.24189	-0.0139695	0.357233	0.192515	0.392266	0.49055	0.254853	0.117349	0.168804	-0.000398125	0.225214	-0.0330438	-0.0344691	-0.225433	-0.019933	-0.0844424	0.0260142	0.0749163	-0.0236922	-0.00361602	0.243389	0.251659	0.517436	0.539364	0.495825	0.398049	0.256787	0.220104	0.147691
Cell98	0.377831	0.240436	0.401597	0.406487	0.385424	0.887615	1.03007	1.08667	0.823557	0.891703	0.77843	0.607496	0.713763	0.581192	0.0210205	-0.171736	-0.218894	-0.0207892	-0.24952	-0.499258	-0.365563	-0.471524	-0.410028	-0.517029	-0.525797	-0.526613	-0.68307	-0.76431	-0.607498	-0.421827	-0.338737	-0.235686	-0.101658	-0.172698	-0.326107	-0.376339	-0.24555	-0.191027	-0.319472	-0.444131	-0.510306	-0.372225	-0.222028	-0.0224072	0.121897	0.208996	0.137039	0.179353	0.238212
Cell99	-0.63727	-0.394181	-0.298403	-0.249279	-0.244323	-0.167058	-0.13604	-0.149843	-0.151797	-0.135855	-0.16605	-0.142627	-0.139102	-0.16193	-0.274205	-0.548671	-1.00924	-1.46435	-1.7998	-2.35321	-3.02277	-3.65008	-4.14125	-4.44624	-4.49446	-4.32761	-4.05461	-3.83319	-3.38218	-2.82682	-2.25824	-1.79804	-1.4652	-1.19038	-0.939519	-0.802296	-0.713166	-0.603764	-0.530072	-0.501515	-0.444042	-0.394161	-0.305855	-0.227596	-0.142943	-0.128571	-0.12987	-0.14747	-0.155168
Cell100	2.43927	1.08475	0.365807	0.256095	1.11747	1.05553	1.08543	0.800064	0.725574	0.342809	0.411062	0.644093	0.477095	-0.126852	-0.260189	-0.173861	0.0943191	0.34387	0.522613	0.523359	0.367644	0.40179	0.368646	0.146577	0.157323	-0.159627	-0.324367	-0.583027	-0.416681	-0.576623	-0.508333	-0.530764	-0.32208	-0.189132	0.338686	0.479468	0.489957	0.289843	0.578351	0.225808	0.217979	0.494863	0.454254	-0.0794603	-0.282073	0.0673135	-0.323086	-0.348939	0.34091
Cell101	1.27756	1.50408	1.8048	2.0079	1.08912	1.25625	1.14365	0.24507	0.176831	0.222496	0.140724	0.182718	0.274227	0.119971	0.062187	0.00875858	-0.0211985	-0.0889443	-0.0335394	-0.028014	-0.684985	-1.4579	-2.09029	-2.85183	-2.77434	-2.63377	-2.79817	-2.86597	-2.86448	-2.20908	-1.3588	-0.59264	0.0885434	-0.0547147	-0.115466	-0.0859138	0.0385865	-0.122283	-0.0188856	-0.177058	-0.185335	-0.128455	-0.10749	-0.183853	-0.086351	-0.26139	-0.169663	-0.160093	-0.019745
Cell102	-0.328189	-0.352981	-0.248953	-0.207147	-0.203019	-0.172234	-0.136587	-0.104212	-0.366178	-0.791927	-0.897809	-0.976137	-1.05505	-1.07165	-1.1428	-1.24915	-1.31579	-1.13792	-0.708934	-0.627964	-0.641854	-0.675312	-0.649612	-0.630074	-0.541444	-0.453764	-0.397861	-0.341308	-0.2337	-0.123102	-0.0263857	0.00047224	0.0817758	0.071655	0.115223	0.120458	0.0780983	0.0592235	0.103273	0.124637	0.136911	0.0801947	0.0947438	0.0734501	0.22414	0.20557	0.197726	0.137354	0.0961096
Cell103	-0.65196	-0.367927	-0.282664	-0.205946	-0.218877	-0.194009	-0.174968	-0.181641	-0.219392	-0.22527	-0.228359	-0.254659	-0.224141	-0.234327	-0.286141	-0.273806	-0.294539	-0.269763	-0.297777	-0.274141	-0.246471	-0.297578	-0.333854	-0.337037	-0.370799	-0.372266	-0.448528	-0.451524	-0.472332	-0.548778	-0.520396	-0.502726	-0.451517	-0.506078	-0.498924	-0.483723	-0.47398	-0.441592	-0.412193	-0.421247	-0.408181	-0.4375	-0.381495	-0.386864	-0.31077	-0.270055	-0.330562	-0.32542	-0.331304
Cell104	-1.17112	-1.03766	-0.880683	-0.784718	-0.744639	-0.623234	-0.509615	-0.430288	-0.364623	-0.314234	-0.28231	-0.249576	-0.202879	-0.167799	-0.147365	-0.133946	-0.131192	-0.146667	-0.153158	-0.134686	-0.129999	-0.131506	-0.119338	-0.117476	-0.107051	-0.0898179	-0.0708839	-0.0458223	-0.0438725	-0.0420166	-0.0340449	-0.0482074	-0.0514795	-0.0659244	-0.085415	-0.0940248	-0.100183	-0.0994239	-0.104606	-0.127562	-0.125686	-0.123826	-0.112311	-0.0769769	-0.0375898	-0.0277746	-0.0345457	-0.0348406	-0.0210456
Cell105	-0.612409	-0.697105	-0.629987	-0.702317	-0.734562	-0.709286	-0.754499	-0.722028	-0.700421	-0.593685	-0.453516	-0.43084	-0.499599	-0.460461	-0.630171	-0.654507	-0.652813	-0.655103	-0.798174	-0.87866	-0.892716	-0.939445	-1.01479	-0.969083	-0.878298	-0.974491	-1.19345	-1.08915	-0.876568	-0.877111	-0.832653	-0.713139	-0.718658	-0.715895	-0.704965	-0.653826	-0.679715	-0.571182	-0.423169	-0.34707	-0.272639	-0.136631	-0.185761	-0.136564	-0.00376782	0.00626537	-0.252718	-0.360684	-0.43011
Cell106	1.70205	2.06413	2.82718	3.23353	3.45918	3.53131	3.32854	2.70434	2.37534	2.20436	1.84329	1.05962	0.630741	0.394597	0.219241	0.149384	0.396211	1.18066	1.60096	1.85568	2.36951	3.14943	3.56519	3.44824	3.35182	3.88213	3.52904	2.49534	1.8251	1.46994	1.38063	1.4434	2.44622	3.29737	3.31317	3.53428	4.55385	5.27949	5.29436	4.80216	4.43865	3.64773	2.94899	2.46833	2.54846	2.50199	2.40439	2.45928	2.38839
Cell107	0.231905	0.399289	0.428802	1.32019	1.68429	1.86695	1.92875	1.97054	2.01522	2.00899	2.02433	2.0418	1.16209	0.760011	0.608038	0.560334	0.525342	0.589549	0.659205	0.630877	0.631235	0.59337	0.589465	0.522357	0.471708	0.411921	0.348788	0.26483	0.246957	0.215336	0.28746	0.303495	0.317849	0.599928	1.18314	1.60115	1.75254	1.8381	1.92235	1.92271	1.95135	2.28873	2.12029	1.70085	1.36968	1.28064	1.5675	2.12215	2.93042
Cell108	-1.91045	-0.512201	-0.0905212	-0.0237714	-0.0101855	0.223837	0.0534908	0.00804129	-0.302472	-0.622625	-0.71128	-0.848338	-0.660907	-0.627867	-0.649732	-0.707459	-0.591977	-0.345022	-0.211069	-0.235601	-0.217169	-0.533459	-0.705745	-0.607809	-0.604764	-0.908334	-0.912978	-0.758894	-0.641109	-0.289002	-0.0453314	0.268646	0.144367	0.20243	0.38066	0.421755	0.317953	0.115362	-0.00695257	0.0383939	-0.248798	-0.183893	-0.109022	-0.288275	-0.207248	-0.236594	-0.369625	-0.576036	-0.572119
Cell109	-0.151	0.1071	0.186837	0.29344	0.413037	0.474027	0.335868	0.260976	0.299715	0.284638	0.277288	0.251609	0.269933	0.229486	0.187464	0.135851	0.244889	0.228625	0.261669	0.269236	0.207368	0.103636	0.026146	-0.00294679	0.0600469	-0.0182491	-0.0990077	-0.517965	-0.701254	-0.790001	-0.818602	-0.81368	-0.799275	-1.08497	-1.30984	-1.40682	-1.13452	-0.888815	-0.705073	-0.627064	-0.552854	-0.5367	-0.25752	-0.0527537	0.0582358	0.110684	0.0523272	0.0655156	0.194998
Cell110	-0.286895	0.22681	-0.0134692	0.157965	-0.0568584	-0.266426	-0.779701	-1.02241	-0.811321	-0.695083	-0.655941	-0.682154	-0.859088	-0.772005	-0.697324	-0.434074	-0.210482	-0.180952	-0.294691	-0.384123	-0.381068	-0.0304666	-0.0375433	-0.127711	-0.060456	-0.195034	-0.325663	-0.32691	-0.287459	-0.266433	0.241888	0.309216	0.389992	0.705348	0.824926	0.913254	1.04571	1.13546	0.667295	0.190187	0.156235	0.175972	-0.143948	-0.148318	-0.382728	-0.416108	-0.399446	0.0610883	-0.0849687
Cell111	-0.0910112	0.450286	0.557442	0.985331	1.37767	1.48744	1.47735	1.46624	1.47041	1.41704	1.35866	1.32046	1.01848	0.774118	0.878405	0.876717	0.932612	0.980907	1.06869	1.11494	1.13797	1.0658	0.9285	0.64852	0.570777	0.46167	0.405507	0.296529	0.318406	0.596263	0.690665	0.290441	-0.210965	-0.335831	-0.457382	-0.832726	-1.08465	-1.53087	-2.02823	-2.42739	-2.0515	-1.84617	-2.23453	-2.36174	-2.15106	-2.04848	-2.36897	-2.51691	-2.34782
Cell112	-1.09439	-1.45002	-0.684452	-0.517739	-0.434344	-0.456559	-0.243775	-0.312345	-0.50705	-0.798371	-0.997452	-0.854245	-0.704257	-0.508747	-0.260008	-0.398766	-0.242282	-0.044805	0.20344	0.0800677	-0.129318	-0.144179	-0.304964	-0.434256	-0.331227	-0.480717	-0.467067	-0.786843	-0.964422	-0.762383	-0.969915	-0.628464	-0.503419	-0.587697	-0.319032	-0.275074	-0.0516859	0.272025	0.225485	0.352299	0.20617	-0.00113346	0.189728	-0.229486	-0.360696	-0.268697	-0.310455	-0.444066	-0.356881
Cell113	-0.74894	-0.311574	-0.284516	-0.262498	-0.248574	-0.277109	-0.273818	-0.274459	-0.346229	-0.32102	-0.217005	0.0170043	0.121995	0.190753	0.153675	0.180993	0.170166	0.244867	0.213482	0.242128	0.124899	0.101492	0.0148983	0.0546481	0.0283837	0.0295309	-0.0906672	-0.0284881	-0.0599598	-0.114395	-0.169044	-0.14461	-0.0481897	-0.0747952	-0.0929061	-0.0556429	-0.0794612	-0.0225539	-0.0459116	-0.0223429	-0.00327392	-0.132198	-0.0729923	-0.0884494	-0.000220142	0.00998894	-0.0120883	0.0173022	-0.0674117
Cell114	-0.820584	0.185094	0.937392	1.0239	1.07536	1.46724	1.48776	1.67904	1.45841	1.14417	0.799396	0.549989	0.409365	0.289369	0.102389	0.0647796	-0.0594917	0.0066171	0.175111	0.36296	0.601122	0.739156	0.940106	0.855793	0.82165	0.772385	0.689084	0.640665	0.717569	0.703428	0.631888	0.168164	0.0502704	0.0352791	-0.222925	-0.312158	-0.409162	-0.550768	-0.851157	-0.985691	-0.634841	-0.226473	0.00275204	0.140415	0.410944	0.389497	0.341605	0.700493	0.866819
Cell115	-1.28292	-1.19825	-1.0654	-1.10628	-1.12275	-1.07951	-0.886335	-0.739937	-0.640524	-0.612759	-0.452145	-0.191991	-0.0315383	-0.055114	-0.0778177	-0.167863	-0.362592	-0.515271	-0.510208	-0.503561	-0.598145	-0.804152	-0.824646	-0.973335	-1.06783	-1.08605	-1.12131	-1.15756	-1.1681	-1.15192	-1.07398	-1.00144	-0.888175	-0.835208	-0.870167	-0.855565	-0.820054	-0.83392	-0.881371	-0.941081	-0.931897	-0.89348	-0.853094	-0.706363	-0.558285	-0.521634	-0.571594	-0.50403	-0.484504
Cell116	-0.563336	-0.19684	-0.15795	-0.0280572	0.12277	0.0977697	0.0824391	0.0833089	0.0726602	-0.005265	-0.0189039	-0.0601221	-0.109154	-0.246462	-0.259498	-0.152639	-0.10634	-0.0715766	-0.0200009	-0.0472518	0.0497731	0.060882	0.117248	0.188674	0.179326	0.115572	0.100296	0.0629005	0.0511568	-0.0453124	-0.0945972	-0.155362	-0.275328	-0.238374	-0.234834	-0.214439	-0.204095	-0.211503	-0.130683	-0.131492	-0.129793	-0.0271344	-0.193387	-0.159889	-0.221236	-0.267744	-0.381117	-0.484062	-0.275919
Cell117	-0.0997808	0.343045	-0.0370496	0.0306043	0.322993	0.362204	0.145202	0.0697257	0.220134	0.379907	0.202963	0.104451	0.272434	0.0933944	0.256065	0.180458	-0.0946181	-0.0104976	-0.113275	-0.00190991	0.0952199	-0.0629667	0.171651	0.164336	0.279058	0.454511	0.493186	0.277568	0.165141	0.130274	0.159524	-0.0228356	-0.267683	-0.108297	-0.172061	-0.294911	-0.413753	-0.520405	-0.577464	-0.608893	-0.608198	-0.217799	-0.207087	0.0802387	-0.03209	0.248725	0.300417	0.556277	0.353528
Cell118	-0.869913	-0.394861	-0.154316	0.0832109	0.233865	0.265963	0.330381	0.42174	0.506469	0.563585	0.456546	0.421287	0.330096	0.310517	0.325632	0.146714	-0.949976	-2.33202	-2.63421	-3.05165	-3.57248	-3.66669	-3.90001	-4.43837	-4.89219	-4.0707	-3.08387	-2.92789	-2.54373	-2.10034	-2.12075	-1.9388	-1.36478	-0.892754	-0.640668	-0.446654	-0.320161	-0.212179	-0.130474	0.0390249	0.121176	-0.0408421	0.0694262	0.0985709	0.178445	0.158417	0.0996193	0.061546	0.165649
Cell119	0.890908	1.51556	1.62899	1.78356	1.66822	1.5259	1.29517	0.968575	0.823223	0.692572	0.347464	-0.0235694	-0.166188	-0.212516	-0.161911	-0.105381	-0.0988287	-0.169327	-0.208089	-0.208547	-0.27342	-0.375666	-0.426108	-0.510281	-0.549727	-0.659386	-0.602338	-0.505789	-0.199661	0.137793	0.477326	0.678206	0.848552	0.821605	0.940256	0.765578	0.613248	0.530212	0.444681	0.153727	-0.124923	-0.337189	-0.535726	-0.671666	-0.690696	-0.853441	-1.3519	-1.7981	-2.01726
Cell120	-1.47035	-1.42018	-1.4892	-1.63099	-1.60472	-1.69777	-1.68975	-1.7204	-1.78545	-1.60768	-1.69618	-1.68372	-1.52106	-1.22953	-1.05676	-0.84098	-0.704099	-0.736207	-0.971345	-1.0096	-1.17077	-1.44458	-1.5854	-1.63387	-1.75515	-1.7205	-1.54152	-1.4576	-1.25618	-1.0298	-0.946367	-0.87325	-0.766505	-0.751608	-0.564367	-0.612688	-0.306259	-0.0211875	-0.0985684	-0.0217199	-0.0135034	-0.198717	-0.350884	-0.462341	-0.469496	-0.581041	-0.715939	-0.516751	-0.352601
Cell121	0.179311	0.192637	0.326403	0.549996	0.535538	0.507754	0.612024	0.621023	0.65487	0.770473	0.616533	0.41381	0.398935	0.329987	0.185171	0.0690971	-0.0562935	0.0413125	0.0537218	0.244112	0.386361	0.490568	0.59963	0.501039	0.338113	0.536341	0.299218	-0.00888664	-0.172885	-0.192626	-0.0984304	-0.131787	0.189301	0.476471	0.65201	0.882326	1.231	1.33447	1.25411	1.00764	0.960394	0.911497	0.817531	0.658368	0.815994	0.735025	0.772299	0.740855	0.770635
Cell122	-0.588136	-0.432877	-0.467633	-0.301955	-0.182951	-0.356765	-0.162362	-0.273769	-0.217267	-0.0706705	-0.211147	-0.0942828	-0.12569	-0.0383719	0.202086	-0.161434	-0.247569	-0.508509	-0.627467	-0.529637	-0.717091	-0.875531	-0.969416	-1.13031	-1.04079	-0.911137	-0.782259	-0.696335	-0.805037	-0.554296	-0.357046	-0.239204	-0.054251	0.0707285	0.256118	0.266622	0.207407	0.286887	0.231111	0.196324	0.0437795	-0.0943225	-0.277255	-0.459444	-0.262367	-0.368959	-0.392943	-0.512589	-0.368446
Cell123	-0.893451	-0.497299	-0.453846	-0.20233	-0.148221	-0.059729	-0.040617	-0.0181004	0.0212589	0.151495	0.179826	0.16766	0.116986	0.0474587	-0.122262	-0.157277	-0.160822	-0.158796	-0.149398	-0.201876	-0.104917	-0.229384	-0.280571	-0.103639	-0.0100465	0.0225036	-0.0034399	0.103929	0.210828	0.232764	0.341535	0.415667	0.316262	0.245708	0.230097	0.259202	0.0976437	0.0498873	0.0486903	0.0869756	0.0806497	0.0761026	0.0969568	0.121898	0.0723863	0.0612614	-0.0636347	-0.149498	-0.212968
Cell124	-1.64413	-0.536043	-0.322743	-0.220147	-0.292913	-0.145545	-0.0448602	-0.184282	-0.290003	-0.277093	-0.372532	-0.337339	-0.236932	-0.154809	-0.158317	-0.242142	-0.131291	0.0989941	0.185938	0.386025	0.364154	0.510979	0.633688	0.665643	0.71548	0.494885	0.313847	0.31077	0.177275	0.0662658	-0.169898	-0.464548	-0.582754	-0.617649	-0.365259	-0.490217	-0.764026	-0.653289	-0.455247	-0.340123	-0.120202	-0.062399	-0.105284	-0.127039	0.0169967	0.327653	0.330058	0.188935	0.108759
Cell125	0.554807	0.447006	0.36087	0.55433	0.680366	0.662467	0.639654	0.629175	0.653053	0.645789	0.591352	0.481244	0.50592	0.365187	0.258686	0.263596	0.44828	0.244835	0.354167	0.256635	0.378031	0.351215	0.396795	0.446939	0.437658	0.30588	0.490265	0.347896	0.403519	0.467282	0.515961	0.504636	0.482105	0.645112	0.401352	0.422633	0.499276	0.449197	0.346062	0.125664	0.312263	-0.429303	-0.730561	-0.396506	-0.378991	-0.272673	-0.120294	-0.102519	0.364499
Cell126	-0.214321	0.0494724	0.101697	0.171367	0.214709	0.279453	0.249364	0.200793	0.140219	0.134753	0.108464	0.0477791	0.0928799	0.0889994	0.00746582	0.0282985	0.0240244	0.0629002	0.0514431	0.0762298	0.104615	0.0916491	0.0651945	0.08347	0.0948988	0.13719	0.0853266	0.136412	0.148677	0.180188	0.18276	0.218701	0.164909	0.100967	0.10573	0.0957245	0.0539466	0.0160683	0.0448847	-0.00206187	-0.0395925	-0.00748364	0.0221544	0.00166409	0.0950791	0.0889079	0.0854676	0.0378231	0.0485844
Cell127	-0.963062	-0.63978	-0.346173	-0.42476	-0.233875	-0.225796	-0.272619	-0.211368	-0.381563	-0.118961	0.0161371	-0.0679536	-0.0417973	-0.0134467	0.134384	0.00501698	0.199682	0.434575	0.606997	0.663421	0.547751	0.289638	0.235325	0.370273	0.317876	0.0524664	-0.0779663	-0.374147	-0.523288	-0.431392	-0.214129	-0.218926	-0.269464	-0.0584773	-0.100687	-0.0839138	-0.0880123	-0.1681	-0.0865733	-0.158209	-0.0580801	-0.459171	-0.560718	-0.324546	-0.233786	-0.331443	-0.24679	0.0480643	0.51609
Cell128	0.396801	0.59512	0.359278	0.417717	0.485316	0.27233	0.200957	0.162117	0.154459	0.194701	0.13767	0.172608	0.147759	0.115988	-0.000307098	-0.0569389	-0.0847286	-0.109425	-0.105738	-0.14876	-0.176944	-0.118711	-0.0384064	-0.0213988	-0.0133419	0.0107308	0.00616464	0.0879981	0.160653	0.211154	0.223487	0.257203	0.454626	0.431541	0.534701	0.566732	0.559811	0.589792	0.508703	0.461887	0.420268	0.322056	0.382098	0.382337	0.429569	0.398499	0.394669	0.808919	1.26459
Cell129	-0.514542	-0.292315	-0.247447	-0.171449	-0.0450636	-0.0642787	-0.0845442	-0.124712	-0.0911487	-0.121617	-0.128916	-0.121026	-0.19696	-0.195177	-0.125818	-0.107458	-0.0506324	-0.0428601	-0.0643004	-0.109014	-0.234007	-0.273889	-0.349203	-0.50376	-0.611445	-0.694793	-0.776529	-0.799043	-0.799806	-0.683981	-0.582405	-0.520316	-0.43922	-0.345322	-0.30246	-0.302784	-0.327387	-0.30531	-0.304399	-0.398118	-0.417877	-0.401943	-0.404553	-0.393551	-0.319677	-0.29088	-0.284405	-0.299986	-0.205205
Cell130	-0.15511	-0.175228	-0.0671761	-1.2227	-1.28043	-2.17731	-2.53199	-2.66706	-2.63912	-2.62787	-2.50756	-1.58459	-1.32843	-1.2111	-0.248418	0.171467	0.242538	0.195202	0.14013	0.103871	-0.0543189	-0.104157	-0.151507	-0.33094	-0.398523	-0.374716	-0.409912	-0.30781	-0.728817	-1.33959	-1.50651	-1.53648	-1.47288	-1.43029	-1.39979	-1.36418	-1.38762	-0.977407	-0.23721	-0.0295958	0.0320418	0.0840532	0.0878677	0.0857631	0.118164	0.171736	0.210816	0.211733	0.262953
Cell131	0.36034	0.298463	0.409417	0.440575	0.360822	0.40221	0.489395	0.418366	0.476526	0.286765	0.178355	0.178275	0.0826701	-0.0319843	-0.0637886	-0.0304852	0.015462	-0.0178853	0.0811176	0.0627337	0.163199	0.206908	0.205328	0.0920511	-0.0158527	-0.0555458	0.111374	0.0139059	0.0636277	0.113385	0.216742	0.442371	0.52614	0.546524	0.411554	0.377175	0.215963	0.125804	-0.0306513	-0.165402	-0.357741	-0.182597	-0.0873583	0.0951182	-0.0462304	0.16262	0.241066	0.189099	0.254446
Cell132	-0.667918	-0.473516	-0.28697	-0.199284	-0.146388	-0.08983	-0.00704391	-0.0262914	-0.0383233	-0.0302278	-0.0254527	-0.0399701	-0.0427151	-0.0393597	-0.0395882	-0.112368	-0.439707	-0.584034	-0.717852	-0.811297	-0.960842	-1.0533	-1.185	-1.71322	-2.25937	-2.34038	-2.56594	-2.67419	-2.73702	-2.63003	-2.63312	-2.51537	-2.04627	-1.48859	-1.03795	-0.68721	-0.472265	-0.33042	-0.237998	-0.144047	-0.0952848	-0.0665148	0.00604965	0.0157807	0.00178108	-0.00685471	0.0266484	0.0468358	0.0937248
Cell133	-2.76534	-1.19516	-0.799785	-0.413476	-0.236956	-0.313603	-0.344724	-0.184948	-0.261062	-0.29175	-0.268802	-0.341217	-0.316474	-0.394864	-0.188796	-0.227962	-0.304537	-0.124543	-0.136425	-0.375924	-0.474305	-0.495021	-0.57461	-0.647472	-0.554652	-0.582499	-0.724687	-0.778033	-0.596741	-0.586518	-0.490123	-0.359158	-0.308897	-0.407974	-0.390689	-0.310101	-0.218677	-0.160551	-0.00470226	-0.0731837	-0.143002	0.0568231	0.262291	0.268377	0.317569	0.354662	0.240435	0.388099	0.501541
Cell134	-0.151539	0.014945	0.0542969	-0.220968	-0.179502	-0.425397	-0.54152	-0.651953	-0.756605	-0.6945	-0.661046	-0.348057	-0.234171	-0.237077	0.12193	0.121357	0.30401	0.218187	0.0426321	0.107668	-0.397016	-0.509736	-0.609467	-0.721325	-0.70089	-1.16925	-1.13343	-0.989438	-1.22974	-0.988347	-0.853042	-0.67327	-0.60949	-0.678831	-0.284115	-0.283115	-0.384331	-0.203443	-0.03734	-0.0175282	0.0441423	-0.0533619	-0.030216	-0.00208187	0.00674722	0.153609	0.15426	0.271231	0.310362
Cell135	-0.643989	-0.431863	-0.350403	-0.19881	-0.1444	-0.159396	-0.10208	-1.67482	-2.13366	-2.29902	-2.43305	-2.59597	-2.56589	-2.42921	-2.56094	-2.79049	-1.08142	-0.446168	-0.167576	-0.00944459	0.0991319	0.0301286	-0.110326	-0.151275	0.0670027	-0.0923897	-0.520165	-1.93771	-2.46561	-2.75428	-2.84043	-2.78172	-2.66272	-2.75271	-2.6412	-2.55253	-1.33107	-0.879544	-0.447662	-0.320384	-0.391314	-0.460853	-0.554736	-0.56531	-0.39438	-0.323876	-0.193784	-0.369494	-0.413468
Cell136	0.366538	0.39931	0.131565	0.111361	0.0305557	0.235145	0.0713727	-0.0156046	0.0945916	0.0394146	-0.036495	0.0161446	-0.0262749	-0.00279685	-0.190126	-0.0714787	0.0653153	-0.0197877	0.269972	0.301763	0.317186	0.418737	0.337124	0.215016	0.169709	0.0795815	0.134122	-0.219892	-0.216483	-0.326909	-0.470502	-0.377113	-0.271145	-0.0681953	-0.176285	-0.259973	-0.1868	-0.294564	-0.306001	-0.241502	-0.33146	-0.382135	-0.485806	-0.186949	-0.085395	0.0802058	0.17141	0.189575	0.0884603
Cell137	-0.679022	-0.27873	-0.0478865	-0.0239495	0.0355636	-0.0159307	0.0987304	0.0743285	0.00420189	-0.00360489	-0.138688	-0.146969	-0.0584948	0.0184598	0.0720133	-0.125328	-0.15623	-0.208183	-0.168874	-0.190016	-0.230219	-0.378142	-0.484697	-0.591992	-0.523083	-0.487612	-0.543949	-0.655372	-0.590157	-0.430724	-0.289962	-0.166321	-0.156009	-0.102477	-0.119738	0.0666641	0.114542	0.172771	0.218051	0.174698	0.0139709	0.119124	0.0696604	-0.0418295	-0.0440626	-0.059894	-0.0996312	-0.411703	-0.464216
Cell138	0.00228848	0.621778	0.453908	0.516665	0.239047	0.494	0.370504	0.167664	0.125946	0.131153	0.0339263	0.0220423	-0.0374522	0.147158	-0.166587	-0.0792644	0.110389	0.233211	0.355142	0.324397	0.419611	0.604904	0.550097	0.534314	0.493978	0.252009	0.0541086	-0.118018	0.129445	-0.145702	-0.397903	-0.298984	-0.209368	-0.306761	-0.343794	-0.280923	-0.243889	-0.420488	-0.23281	-0.154835	-0.252896	-0.293958	-0.452477	-0.453201	-0.463919	-0.380159	-0.32741	-0.385658	-0.376142
Cell139	1.28083	1.02066	0.523079	0.189266	-0.0317817	-0.0310319	0.0715246	0.340127	0.830119	1.45651	2.10241	2.60322	2.98849	3.28778	3.54659	3.7002	3.92643	4.13077	4.27376	4.33399	4.54713	4.70802	4.6268	4.28529	3.95783	3.40931	2.75293	2.06988	1.15925	-0.0304761	-1.14584	-1.79341	-2.03181	-2.2225	-2.34826	-2.52512	-2.71181	-2.56804	-2.14445	-1.63099	-1.28129	-0.966666	-0.703968	-0.538898	-0.402675	-0.308604	-0.259429	-0.208823	-0.160795
Cell140	3.99511	4.55371	4.89628	5.56643	6.77842	7.58647	8.02402	7.84338	7.0665	5.98484	5.03427	4.40032	3.80925	2.65324	1.56314	0.957198	0.551161	0.296922	0.134343	0.0150874	-0.0754019	-0.271732	-0.434406	-0.457721	-0.54645	-0.560545	-0.610442	-0.729251	-0.79364	-0.800875	-0.697489	-0.652348	-0.679056	-0.650284	-0.607974	-0.511187	-0.374382	-0.0993479	0.171122	0.245375	0.297664	0.321604	0.469538	0.498128	0.514366	0.478816	0.246906	0.0994425	0.0490735
Cell141	-0.737401	0.652552	0.979039	1.0595	0.929605	1.1922	1.31726	1.12155	1.16438	1.13004	1.08423	0.714243	0.399498	0.294479	0.0923072	-0.0423172	-0.0632204	0.0939695	0.111333	0.062568	0.112531	0.366518	0.357396	0.191842	0.112489	0.0674917	-0.297664	-0.395728	-0.509464	-0.25866	0.151838	0.445556	0.72444	0.648924	0.757911	0.786835	0.74699	0.722144	0.806384	0.418458	0.0111743	0.0325903	0.338924	0.566799	0.645029	0.592781	0.387964	0.0422856	0.110598
Cell142	-0.961098	-0.543151	-0.662892	-0.530388	-0.303767	-0.194027	-0.25531	-0.206275	-0.0672623	-0.083056	0.0608534	-0.15846	-0.172083	-0.242002	-0.223447	-0.284726	-0.219026	-0.170299	-0.0698517	-0.204138	-0.0620291	0.0569784	0.0278816	-0.0246406	0.100409	0.00940482	-0.112875	-0.114726	-0.0374202	-0.104464	-0.0315991	0.0295519	-0.067235	-0.113481	-0.135857	-0.194359	-0.167529	-0.158127	-0.0367331	-0.178722	-0.196965	-0.0691368	0.040512	0.0753968	0.16641	0.163143	0.123008	-0.0378049	0.00141428
Cell143	0.828189	-0.0162807	-0.0579642	0.0151462	-0.293816	-0.438352	-0.327782	-0.246618	-0.18965	0.0848385	0.0581222	0.241653	0.118305	0.504541	0.209931	0.144785	0.158784	-0.070906	-0.149854	-0.229126	-0.277724	-0.140213	-0.12196	0.0890719	0.0157835	-0.27624	-0.173626	-0.0643904	-0.130896	-0.210997	-0.352497	-0.510102	-0.605297	-0.579939	-0.14601	-0.0360164	-0.274476	-0.1565	-0.405716	-0.667966	-0.583858	-0.432802	-0.59589	-0.6952	-0.826796	-0.58365	-0.631865	-0.366444	-0.288031
Cell144	-1.2926	-0.703204	-0.401702	-0.214377	-0.0544132	0.045376	-0.0370846	-0.138108	-0.140779	-0.0247787	-0.0777078	-0.141004	-0.112115	-0.0853329	-0.33176	-0.156077	-0.0480747	0.0406743	-0.0152251	-0.0243951	-0.0155662	-0.132149	-0.256941	-0.220049	-0.429133	-0.497621	-3.01225	-3.97179	-4.36213	-4.56615	-4.83405	-5.05451	-4.98893	-5.06441	-5.09982	-2.74515	-1.76344	-1.38522	-1.04236	-0.633556	-0.34898	-0.314812	-0.17245	-0.0156328	0.188168	0.186249	0.296246	0.266219	0.250595
Cell145	-1.96562	-1.05854	-0.597904	-0.354252	-0.417219	-0.252413	-0.131563	-0.136127	-0.143795	-0.292945	-0.388183	-0.329211	-0.365711	-0.344073	-0.366944	-0.43586	-0.366875	-0.462369	-0.359086	-0.311441	-0.628696	-0.748822	-0.625763	-0.655803	-0.662444	-0.880244	-0.73558	-0.676186	-0.616018	-0.321932	-0.238609	-0.298561	-0.275333	-0.32333	-0.0660668	-0.190479	-0.288898	-0.341013	-0.517459	-0.469749	-0.371853	-0.516073	-0.358918	-0.372942	-0.307782	-0.415766	-0.248176	0.0141187	0.0505335
Cell146	-0.020368	0.140259	0.1514	0.181627	0.153661	0.168674	0.16977	0.158928	0.0989387	0.122524	0.120759	0.117341	0.164734	0.213917	0.227876	0.208389	0.211738	0.227692	0.225304	0.244902	0.277921	0.298122	0.270284	0.239401	0.257671	0.23518	0.229638	0.237552	0.225076	0.23135	0.201611	0.245655	0.270007	0.266095	0.302278	0.25924	0.242427	0.238851	0.184123	0.176517	0.167755	0.170745	0.18701	0.170785	0.235589	0.319917	0.363456	0.397676	0.412101
Cell147	-2.76917	-0.442215	-0.998544	-1.30882	-1.28316	-1.45926	-1.80474	-2.05319	-2.21245	-2.02907	-1.77762	-1.87434	-1.82336	-1.47607	-0.993981	-0.772226	-0.509703	-0.424492	-0.374681	-0.434276	-0.576938	-0.567732	-0.633022	-0.724941	-0.825568	-0.977433	-0.913024	-0.726587	-0.614939	-0.43647	-0.48477	-0.531872	-0.654946	-0.540541	-0.38003	-0.27869	-0.213712	-0.328995	-0.23715	-0.19338	-0.0109348	-0.0460359	-0.0736369	-0.061697	-0.165519	-0.206027	-0.246403	-0.246228	-0.250827
Cell148	0.532162	0.210306	0.132034	0.225261	0.252088	0.0972427	0.0508119	-0.143758	-0.0695354	-0.1571	-0.345757	-0.351363	-0.402158	-0.432906	-0.343191	-0.366925	-0.212576	-0.354675	-0.179307	-0.162001	-0.211775	-0.078502	0.657547	0.690168	0.933872	1.50191	1.86558	3.28519	3.9646	5.06749	6.12606	6.03634	7.22638	8.00622	8.43598	8.52495	8.01273	7.75895	6.82829	6.48722	6.08582	4.89942	3.90868	2.85702	2.59926	1.66648	1.18585	0.960811	0.141539
Cell149	-0.187265	0.265269	0.400618	0.652677	0.810141	0.740714	0.656047	0.570082	0.402541	0.423603	0.0760679	0.0491156	-0.102422	-0.136274	-0.195267	-0.261707	-0.288007	0.768488	1.27575	1.85322	2.00561	2.16758	2.24452	2.18795	2.14762	2.25822	0.972612	0.457859	0.123765	0.00728184	-0.00519001	-0.0798573	-0.0471795	-0.13343	-0.0543733	0.183169	0.0939916	-0.00992323	-0.0037528	-0.123484	-0.0968299	-0.185262	-0.152694	-0.0457875	0.518134	0.843386	0.946607	1.09394	1.20412
Cell150	-0.150899	-0.0113306	0.0587474	0.135796	0.106896	0.0902632	0.108917	0.0946142	0.10493	0.128079	0.135239	0.119241	0.145018	0.230991	0.239384	0.232427	0.217756	0.201882	0.215425	0.215652	0.235526	0.254771	0.245786	0.240405	0.242826	0.25664	0.237127	0.213682	0.202484	0.193697	0.182486	0.182373	0.185633	0.186849	0.186028	0.167627	0.181165	0.196592	0.194921	0.190966	0.187573	0.203174	0.19903	0.206492	0.262712	0.28016	0.298463	0.305762	0.303052
Cell151	-0.0679152	0.305739	0.73207	1.08306	1.29814	1.54189	1.68266	1.72926	1.70687	1.60857	1.49622	1.28941	1.1174	0.961896	0.837857	0.727514	0.635663	0.560604	0.508395	0.470859	0.452612	0.42547	0.394684	0.368641	0.344982	0.324949	0.350444	0.464854	0.656381	0.893432	1.17664	1.45547	1.68282	1.85781	2.00144	2.08044	2.01718	1.89381	1.7021	1.37917	0.976741	0.62068	0.220111	-0.192947	-0.616681	-0.996767	-1.44269	-1.86047	-2.13788
Cell152	-0.47518	-0.0320214	-0.148394	-0.0767941	0.099817	0.156587	0.0319605	-0.162569	-0.129907	-0.144508	-0.208324	-0.0661806	-0.193282	-0.242379	-0.29418	-0.277259	-0.364496	-0.208371	0.146717	0.284139	0.379029	0.393535	0.373742	0.276778	0.232946	0.260855	0.02398	-0.371156	-0.438074	-0.493716	-0.579098	-0.577328	-0.510915	-0.474308	-0.352976	-0.188102	-0.0713572	-0.144062	-0.225019	-0.114387	-0.146722	-0.302767	-0.289221	-0.248495	-0.215686	-0.0948861	-0.0779928	-0.0147632	0.281744
Cell153	-0.0452714	-0.0355795	-0.104886	-0.130766	-0.172402	-0.197464	-0.244501	-0.274287	-0.314034	-0.276607	-0.307664	-0.297835	-0.270262	-0.246601	-0.211099	-0.15866	-0.208128	-0.271357	-0.323616	-0.344733	-0.338239	-0.352252	-0.442007	-0.466268	-0.49871	-0.54421	-0.474308	-0.381976	-0.398971	-0.426906	-0.455611	-0.409606	-0.375838	-0.34308	-0.294408	-0.2796	-0.337602	-0.335006	-0.253044	-0.138492	-0.128775	-0.144608	-0.146215	-0.18582	-0.258045	-0.299776	-0.278327	-0.333728	-0.406744
Cell154	-0.302854	-0.178818	-0.141098	-0.132962	-0.120525	-0.108422	-0.0940986	-0.101005	-0.10042	-0.11231	-0.121664	-0.134414	-0.119501	-0.115312	-0.141226	-0.163152	-0.16711	-0.168413	-0.178396	-0.153316	-0.132398	-0.133318	-0.164855	-0.166038	-0.172976	-0.177573	-0.199737	-0.200895	-0.204527	-0.213013	-0.215736	-0.203635	-0.167671	-0.146068	-0.132404	-0.138095	-0.121291	-0.127244	-0.136634	-0.128836	-0.108678	-0.121807	-0.119761	-0.132741	-0.100882	-0.114548	-0.0980776	-0.0953738	-0.105044
Cell155	-0.176578	0.0012234	-0.0294965	-0.0310695	-0.0171908	0.0247669	0.0685737	0.112634	0.11322	0.136441	0.140959	0.159112	0.174844	0.145391	0.103563	0.0778931	0.00104609	-0.0733317	-0.0783508	-0.0661448	-0.0526661	-0.052518	-0.048599	-0.00847943	-0.0142854	0.0265847	0.0790469	0.0979432	0.126481	0.129315	0.142611	0.158496	0.120108	0.162228	0.169183	0.13319	0.117369	0.095581	0.043471	0.00437585	-0.0111648	-0.00572538	-0.0342692	-0.040602	0.0182207	0.00818397	-0.00646703	0.00849463	0.00354947
Cell156	-0.726717	0.152975	0.225155	0.257697	0.318297	0.382126	0.416861	0.401399	0.21997	0.22026	0.235953	0.408726	0.358403	0.528914	0.489184	0.457134	0.284679	0.1525	0.0776531	0.0444107	-0.165808	-0.220352	-0.60564	-0.869597	-1.19051	-1.24893	-1.14737	-1.23476	-1.32933	-1.31349	-1.30417	-0.977253	-0.73349	-0.368642	-0.172721	-0.168284	-0.151148	0.151765	0.272707	0.257331	0.261216	0.364384	0.512621	0.730499	1.01632	1.22861	1.24262	1.3273	1.31679
Cell157	-0.38833	-0.0713996	-0.122886	-0.158775	-0.152971	-0.13954	-0.245724	-0.228885	-0.233989	-0.276683	-0.275333	-0.286862	-0.203532	-0.263042	-0.27057	-0.227299	-0.402605	-0.464029	-0.329014	-0.245294	-0.266564	-0.33878	-0.365468	-0.316086	-0.28885	-0.124184	-0.0905277	-0.155532	-0.153253	-0.0345743	-0.130846	-0.118454	-0.129227	-0.252767	-0.324639	-0.359433	-0.457637	-0.534485	-0.560703	-0.471654	-0.436969	-0.448094	-0.412097	-0.308185	-0.233942	-0.195872	-0.22221	-0.229229	-0.197295
Cell158	0.901633	1.43819	1.7017	2.29937	2.85626	2.87314	2.79238	2.73668	2.80895	2.88619	2.71383	2.7496	2.1254	1.61226	1.18699	0.938689	0.844339	0.693831	0.569124	0.579619	0.340414	0.266185	0.426137	1.17232	1.56477	1.74919	1.81695	2.57335	3.10465	3.67539	3.97885	4.04763	3.33501	2.99711	2.7991	2.78844	2.1061	1.58143	1.23579	0.858509	0.609318	0.42827	0.306196	0.233686	0.150544	-0.0272142	-0.020385	-0.115584	-0.0794848
Cell159	0.458518	0.510487	0.514181	0.574776	0.690083	0.486397	0.230298	0.236189	0.270473	0.224067	0.139045	0.180051	0.220862	0.0957377	0.156474	0.136195	0.201526	0.317218	1.12092	1.57865	1.62139	1.55084	1.56025	1.47499	1.40264	1.14207	0.898745	0.118801	-0.325445	-0.403476	-0.307325	-0.301414	-0.216886	-0.0887629	0.124228	0.27307	0.221631	0.262921	0.276652	0.211758	0.250355	0.158699	0.169097	0.16174	0.163283	0.185294	0.169987	0.263071	0.773864
Cell160	-0.928287	-0.277792	-0.0853928	0.0110973	0.182361	0.221218	0.300085	0.391764	0.471515	0.420661	0.418925	0.381569	0.370521	0.391488	0.397873	0.297441	0.192175	0.105853	0.0584283	-0.00121063	-0.120221	-0.115987	-0.0308253	0.00520322	0.0276231	0.0534005	0.0638515	0.0890687	0.0997007	0.179969	0.180182	0.0463445	0.0221994	-0.0113731	0.0387428	-0.00735839	-0.0136271	-0.0097613	0.011081	0.00873286	0.181539	0.133023	0.215954	0.272242	0.322853	0.352913	0.36382	0.401289	0.409699
Cell161	-0.62343	-0.0598523	0.0112642	0.118416	0.236529	0.293688	0.270938	0.312424	0.346904	0.272434	0.287939	0.317493	0.326417	0.292906	0.355233	0.307738	0.361451	0.385834	0.406632	0.442743	0.42346	0.385673	0.304999	0.233097	0.271377	0.0990005	0.10871	0.0702552	0.0329361	-0.0031983	0.0854687	0.124651	0.20397	0.145715	0.24684	0.20257	0.251604	0.247131	0.334617	0.294473	0.393199	0.380885	0.409823	0.349989	0.350439	0.390948	0.52796	0.511122	0.468817
Cell162	-0.709054	0.0590413	0.0864536	0.26214	0.353897	0.362619	0.295937	0.156905	0.181433	0.353783	0.291383	0.24633	0.14566	-0.0229346	-0.222716	-0.430526	-0.770304	-1.10706	-1.16783	-1.50119	-1.63648	-1.76368	-1.67985	-1.55964	-1.5365	-1.39164	-1.06621	-1.00722	-0.545352	-0.236911	0.109222	0.173661	0.302777	0.444619	0.783751	0.600922	0.460508	0.379525	0.239887	-0.0563752	-0.0237724	-0.0500051	-0.212965	-0.31172	-0.264138	-0.349139	-0.563845	-0.690959	-0.727117
Cell163	-1.13681	-0.238944	0.11009	0.311743	0.433116	0.601773	0.507366	0.355306	0.207716	0.238271	0.24489	0.101658	0.256624	0.346437	0.327567	0.429291	0.36622	0.561211	0.479662	0.508217	0.455684	0.273547	0.287761	0.235757	0.335515	0.495745	0.319832	0.333059	0.229584	0.260408	0.283785	0.389558	0.330449	0.237725	0.365111	0.390226	0.438463	0.545031	0.599185	0.570608	0.60885	0.679999	0.661664	0.392186	0.350919	0.383085	0.385145	0.476218	0.513364
Cell164	-0.858983	-0.263411	-0.143036	-0.0213067	-0.0129954	-0.188345	-0.282002	-0.448794	-0.579304	-0.553376	-0.699562	-0.635776	-0.486071	-0.466272	-0.319841	-0.275766	-0.267959	-0.125911	0.0867859	0.137293	0.0596331	0.0610037	-0.0369985	0.00877511	0.198044	-0.0187948	-0.0437124	-0.312746	-0.365168	-0.154117	-0.0724243	-0.00607312	0.00870758	-0.204967	0.137436	0.149332	0.297228	0.359104	0.326375	0.275257	0.296688	0.2266	0.272732	0.197888	0.147425	0.147775	0.288986	0.0796404	-0.0287479
Cell165	-0.537221	-0.151545	0.147326	0.202364	0.193854	0.130957	0.0881557	0.0417229	-0.122569	-0.176438	-0.135823	-0.196614	-0.111132	-0.102762	0.0345849	-0.0824407	-0.852003	-0.434397	-0.287588	-0.256205	-0.358379	-0.148107	-0.451695	-1.18892	-1.54551	-0.832283	-1.25949	-1.33789	-1.44854	-1.31837	-1.54952	-1.10038	-0.445887	0.0346619	0.112974	0.0965013	0.0945391	0.142621	0.190375	0.179156	0.132685	0.0750611	-0.00355014	0.0201576	0.0805235	0.184439	0.253598	0.195001	0.148734
Cell166	-0.277479	-0.122209	-0.0501141	0.00408342	0.018494	0.0084559	0.00775945	-0.0287362	-0.0310468	-0.0183944	-0.0420071	-0.0728585	-0.0304643	-0.00719763	0.00831286	0.0210273	0.0377399	0.0554459	0.0445292	0.0613334	0.109754	0.104689	0.0999621	0.0795017	0.0494507	0.0317471	-0.0700678	-0.0893034	-0.078728	-0.0868036	-0.094997	-0.0629012	-0.0391928	-0.0167509	0.0167322	0.0406521	0.0360446	0.0278383	0.0317172	0.029153	0.0194849	0.0238371	0.0285344	0.0254059	0.139103	0.199731	0.202573	0.192987	0.214143
Cell167	0.635038	1.75791	2.04997	1.94336	1.91022	1.66659	1.23526	0.994519	0.533657	0.137704	0.0400013	0.0853791	0.117976	0.273981	0.546802	0.797896	1.06463	1.28518	1.52073	1.40851	1.3061	1.18425	1.1462	0.993199	0.85825	0.558547	0.542136	0.396057	0.494108	0.550954	0.611944	0.53095	0.56746	0.523115	0.580987	0.376857	0.365216	0.230855	0.344945	0.446223	0.32072	0.202459	0.323083	0.398196	0.452082	0.377827	0.283294	0.110948	-0.0419132
Cell168	-1.75088	-1.00765	-0.60765	-0.189316	0.022629	0.190244	0.241438	0.335105	0.465204	0.529637	0.271732	0.18835	0.25321	0.297241	0.110645	-0.11585	-0.222148	-0.419754	-0.563004	-0.508929	-0.83151	-1.12839	-1.20002	-1.08094	-0.987624	-0.909173	-0.73152	-0.633189	-0.5706	-0.113024	0.0999264	0.148445	0.0363373	0.072159	0.146732	0.163147	0.148824	0.159201	0.0401367	0.180948	0.313303	0.34805	0.345034	0.277468	0.209104	0.057611	0.125054	0.172837	0.044736
Cell169	-1.05799	-0.437197	-0.393188	-0.288846	-0.234382	-0.0825824	-0.0717568	-0.206298	-0.0568123	0.0273093	-0.00959128	-0.208883	-0.30013	-0.539457	-0.651602	-0.708609	-0.587928	-0.744533	-0.801474	-0.655298	-0.542302	-0.455637	-0.353308	-0.334353	-0.391761	-0.355739	-0.408703	-0.528811	-0.621219	-0.63244	-0.596339	-0.497956	-0.420424	-0.45435	-0.376189	-0.296053	-0.179836	-0.186988	-0.13619	-0.176195	-0.25313	-0.202568	-0.22485	-0.310296	-0.346279	-0.512561	-0.816641	-0.916273	-0.869888
Cell170	0.0901604	0.158811	0.245255	0.381664	0.766888	0.996518	1.04341	1.30509	1.29051	1.00026	0.957905	0.847629	0.761816	0.51956	0.150265	-0.110989	-0.0933318	0.368391	0.902142	1.12809	1.26743	1.17708	1.15612	1.30341	1.36897	1.2059	0.789576	0.422168	0.229649	0.150901	0.184744	0.162585	0.0300049	0.156463	0.325463	0.0761261	0.16205	0.0640785	-0.0192129	0.0179804	0.032547	0.392661	0.332713	0.253879	0.568814	0.498751	0.46283	0.528702	0.478538
Cell171	0.951316	1.39286	1.77342	2.09137	2.3503	2.46629	2.74831	2.96494	3.15589	3.29032	3.43359	3.56126	3.68123	3.79049	3.84017	3.69077	3.57099	3.2087	2.93585	2.86406	2.72721	2.60459	2.51362	2.44992	2.40484	2.38416	2.39734	2.38233	2.07446	1.81001	1.5611	1.38835	1.21511	1.07432	0.973864	0.845182	0.798473	1.05678	1.45677	1.7904	1.97742	2.29836	2.7571	3.20345	3.58207	3.76903	3.68213	3.39618	3.18041
Cell172	-0.128424	0.0291071	-0.061655	-0.0310639	0.0392674	0.0332486	0.23538	1.81852	3.26273	3.6091	3.91083	5.30782	6.35559	7.32293	8.23363	8.89965	8.21459	7.15838	6.8518	6.7479	5.84821	4.93172	4.79308	4.50036	3.91025	3.10977	2.79738	3.16363	3.23974	2.99442	2.97235	2.15826	1.80838	1.90895	2.09697	2.18492	1.75001	1.86137	1.85444	3.1308	3.38486	3.30867	4.09765	4.30687	4.47604	4.56991	4.25386	4.47611	3.39519
Cell173	-1.10598	-0.507743	-0.359653	-0.362644	-0.163184	0.0321881	-0.175643	-0.18279	-0.264451	-0.300866	-0.183866	-0.378418	-0.418611	-0.307195	-0.514574	-0.491385	-0.428053	-0.326348	-0.266428	-0.284557	-0.154229	-0.18319	-0.19011	-0.0767372	0.0722263	0.112744	-0.0870996	-0.177392	-0.306703	-0.399503	-0.371723	-0.209418	-0.356216	-0.509454	-0.429495	-0.310729	-0.27153	-0.146994	-0.110294	-0.0764498	-0.226015	-0.214129	-0.2127	-0.319198	-0.273365	-0.237422	-0.316327	-0.256589	-0.405708
Cell174	-0.867843	0.0721165	0.508009	0.435092	0.433003	0.444201	0.120839	0.213275	0.185998	0.55384	0.636231	0.643412	0.684289	0.796956	0.778081	0.801477	0.781106	0.624688	0.420518	0.0609289	-0.453191	-1.01824	-1.68818	-1.96081	-2.32509	-2.70356	-2.81358	-2.81821	-2.78903	-2.66346	-2.09839	-1.60995	-1.4355	-1.27061	-0.96958	-0.816914	-0.885689	-0.656396	-0.415698	-0.495357	-0.524656	-0.504512	-0.367404	-0.374505	-0.485436	-0.609462	-0.59502	-0.572524	-0.526923
Cell175	-0.0775743	-0.358143	-0.181736	-0.120734	-0.0644143	0.0103056	0.284307	0.261176	0.430431	0.413691	0.601495	0.445758	0.37572	0.464817	0.322936	0.141636	0.21446	0.191956	0.143103	0.116593	0.155121	0.208315	0.0676069	0.0731212	0.0334432	-0.0402538	-0.0838414	0.0190539	-0.116442	-0.185965	-0.277728	-0.342865	-0.406648	-0.323065	-0.270649	-0.292367	-0.337534	-0.515127	-0.373394	-0.316779	-0.247627	-0.18553	-0.382462	-0.368419	-0.316406	-0.368873	-0.239204	-0.304714	-0.385937
Cell176	-4.13465	-2.22899	-1.60009	-1.30407	-1.10412	-0.572722	-0.369039	-0.443679	-0.298945	-0.738985	-0.79568	-0.779876	-0.704762	-0.740026	-0.940565	-0.89694	-0.6636	-0.331725	0.0418181	0.320465	0.431952	0.383306	0.35925	0.570752	0.532242	0.298941	0.0914589	-0.0824663	-0.355054	-0.376836	-0.356653	-0.221276	-0.364453	-0.318612	-0.233344	0.0353088	0.259356	0.20543	0.424158	0.522389	0.468048	0.402245	0.496111	0.603233	0.29612	0.149912	0.177331	-0.104319	-0.138713
Cell177	0.0138323	0.00531295	0.00358	0.012208	-0.182597	-0.366359	-0.429547	-0.470929	-0.519279	-0.541533	-0.551773	-0.555094	-0.492493	-0.336637	-0.163427	-0.0970261	-0.0486171	-0.00241004	0.0224603	0.0332664	0.0521585	0.0569881	0.0540929	0.0495282	0.0481895	0.0334193	0.0420809	0.031919	0.301521	0.600329	0.730338	0.842674	0.914388	0.979221	1.04433	0.686647	0.573154	0.253668	-0.0680809	-0.233472	-0.348785	-0.427724	-0.500333	-0.528087	0.526856	1.13942	1.47553	1.64387	2.33532
Cell178	0.173795	0.297232	0.195666	0.221073	0.0502833	0.128406	0.0957747	0.0443419	0.164642	0.238424	0.176574	0.0719412	0.139128	0.148549	0.0662162	0.0678462	0.057628	-0.135835	-0.254476	-0.255475	-0.290489	-0.208299	-0.149543	-0.0897401	-0.118324	-0.0987475	-0.10002	0.0472922	0.0459663	0.0708397	0.0556592	-0.0488759	-0.0435588	-0.00749128	-0.00554711	-0.0109081	-0.167323	-0.100918	-0.0710476	-0.26907	-0.168815	-0.298935	-0.359074	-0.336459	-0.180986	-0.118503	-0.113724	-0.134218	0.0672832
Cell179	0.0184385	-0.0317233	0.0129467	0.0806115	0.0517	0.0534904	0.0707266	0.0695904	0.0439544	0.0506997	0.0169621	0.00823662	-0.00196493	-0.0216093	-0.0357991	-0.0785032	-0.151585	-0.189602	-0.22099	-0.240394	-0.267433	-0.34844	-0.365808	-0.393228	-0.406924	-0.390998	-0.368871	-0.362105	-0.325759	-0.319578	-0.26053	-0.203484	-0.153973	-0.13932	-0.23994	-0.56458	-0.924526	-1.09786	-1.21648	-1.32554	-1.40576	-1.46828	-1.46936	-1.32956	-0.972932	-0.638925	-0.862215	-1.36567	-1.88517
Cell180	-0.0674258	0.0804498	0.180164	0.193482	0.227408	0.19499	0.196793	0.134227	0.087186	0.0713693	0.0903698	0.105948	0.0885283	0.0801114	0.163896	0.17514	0.184227	0.189084	0.188431	0.20824	0.169585	0.158011	0.200078	0.166353	0.112614	0.0739042	0.0467892	0.0552025	0.0559525	0.0972016	0.089515	0.092795	0.0870896	0.134517	0.20946	0.248189	0.240085	0.204424	0.195331	0.214904	0.232734	0.229702	0.194314	0.167916	0.172432	0.213753	0.264384	0.282115	0.266139
Cell181	0.253635	0.870843	0.998732	1.10835	1.15509	1.10064	0.56567	0.379158	0.306454	1.46566	2.28874	2.79526	3.20288	3.42853	3.49975	3.55079	3.40596	3.34145	2.25236	1.35387	0.607402	-0.5845	-1.14519	-1.84766	-2.61032	-3.03179	-3.41994	-3.72827	-3.75243	-3.78248	-2.90518	-2.65696	-2.00052	-1.31028	-0.956288	-0.670611	-0.537476	-0.497367	-0.313574	-0.284664	-0.228495	-0.287987	-0.246706	-0.217342	-0.167412	-0.11272	-0.121088	-0.330558	-0.519322
Cell182	-0.747723	-0.310063	-0.0979429	0.0673032	0.136953	0.224254	0.26095	0.413833	0.695539	1.32822	1.77558	2.31549	2.50326	2.44883	2.33406	2.39486	2.09695	1.66225	0.963429	0.527658	-0.0457354	-0.490326	-0.730694	-1.0064	-1.03537	-0.890664	-0.859564	-0.932533	-0.977129	-0.981459	-0.832819	-0.64741	-0.305383	-0.356255	-0.350598	-0.3145	-0.210019	0.318587	0.784421	1.2784	2.12451	2.3072	2.37007	2.39042	2.47668	2.4688	2.001	1.53807	1.21571
Cell183	0.323879	0.205883	0.327254	0.402637	0.396933	0.381375	0.33988	0.291471	0.18838	0.193964	0.0664266	-0.00881404	-0.0224068	-0.000936449	-0.0401292	-0.143129	-0.35651	-0.460564	-0.618434	-0.716503	-0.735063	-0.818365	-0.955355	-0.91725	-0.776847	-0.613752	-0.448666	-0.300417	-0.0754823	0.0533117	0.201322	0.278116	0.280435	0.250858	0.245188	0.240433	0.254651	0.549102	0.771342	0.852501	0.903265	0.912009	0.909796	0.878554	0.891846	0.820402	0.338415	-0.100594	-0.35123
Cell184	-0.318215	-0.32902	-0.347633	-0.2808	-0.0405502	-0.0189429	-0.0707351	0.0661776	0.00132886	0.0640843	0.0883247	-0.0435585	0.118921	0.0778711	-0.245613	-0.195508	0.128403	0.445128	0.75008	0.65317	0.874793	0.532159	0.595857	1.07067	1.02546	0.78451	0.710363	0.488661	0.517377	0.425023	0.563922	0.404392	0.0877954	-0.169681	-0.0368833	-0.00936385	-0.079551	0.0170932	0.152337	0.25926	0.327351	0.570624	0.678604	0.632616	0.497053	0.901431	0.801596	0.596719	0.546179
Cell185	-0.286667	-0.124739	-0.0939054	-0.0807734	-0.11621	-0.112566	-0.12376	-0.143745	-0.155559	-0.169611	-0.204382	-0.201756	-0.169293	-0.139855	-0.157047	-0.16835	-0.157782	-0.129282	-0.123711	-0.105626	-0.0758559	-0.0776259	-0.0896704	-0.089312	-0.0789647	-0.0911239	-0.122088	-0.122592	-0.120606	-0.180223	-0.211714	-0.212086	-0.177764	-0.189032	-0.169897	-0.1814	-0.160508	-0.164653	-0.152196	-0.14616	-0.141554	-0.173971	-0.208644	-0.234222	-0.181363	-0.18602	-0.166784	-0.158418	-0.168831
Cell186	0.767359	0.144723	0.204364	0.374379	0.387552	0.368252	0.401443	0.165581	-0.128467	-0.216086	-0.315028	-0.325139	-0.51063	-0.425589	-0.464612	-0.609139	-1.01033	-1.52625	-2.63882	-3.87568	-4.81187	-5.25432	-5.71014	-5.85526	-5.81628	-5.40451	-4.67693	-3.55024	-2.28345	-1.41162	-0.8647	-0.491309	-0.338529	-0.257807	-0.249589	-0.264186	-0.213295	-0.272341	-0.232313	-0.197019	-0.297706	-0.350409	-0.385309	-0.287939	-0.248973	-0.285856	-0.273989	-0.181548	-0.142284
Cell187	0.451702	0.669577	0.761529	0.829398	1.49372	2.0798	2.27943	2.41735	3.09326	3.36024	3.30377	3.32126	3.28804	2.66571	2.26326	1.98756	1.87179	1.13319	0.874838	0.887131	0.748343	0.543919	0.408577	0.144703	0.14468	0.082645	0.0419671	0.103692	0.182793	0.430634	0.671544	1.70275	2.34019	2.77538	3.14325	3.34771	3.19793	3.23879	3.10198	3.17433	2.35261	1.63701	1.19158	1.07447	1.07755	1.27206	1.57446	1.67121	1.33437
Cell188	1.08044	0.943031	1.09485	1.3957	1.50555	1.68265	1.74974	1.75458	1.43106	1.29198	1.17551	0.808092	0.633791	0.516659	0.278583	0.239484	0.157317	0.0881583	0.0697945	0.0963134	0.111225	0.15437	0.148254	0.235073	0.238095	0.301722	0.361121	0.372394	0.323663	0.354399	0.353484	0.814417	1.00746	1.0833	1.07034	1.03064	1.02915	1.1169	1.1028	1.04731	0.540289	0.280348	0.162449	0.128311	0.180309	0.0938505	-0.000233874	-0.0693587	-0.128994
Cell189	-0.756812	-0.491166	-0.255641	-0.258831	-0.235174	-0.224646	-0.150452	-0.289096	-0.160138	0.0188276	0.0202724	-0.00989516	0.0342159	0.106533	0.0899653	0.0342293	0.175083	-0.00878024	-0.0914802	-0.0628653	-0.0351308	-0.3298	-0.30568	-0.255293	-0.12374	-0.0545736	0.00689179	-0.0266419	-0.0748374	-0.0227812	0.230252	0.204198	0.139251	0.0525333	-0.0211532	-0.0281254	0.0948067	0.167154	0.315735	0.387943	0.401338	0.290784	0.14919	-0.00111398	-0.0525367	-0.329703	-0.247715	-0.304417	-0.537723
Cell190	-0.605174	-0.266505	-0.247322	-0.182046	-0.492623	-0.719282	-0.876301	-0.920922	-1.10511	-1.53614	-1.94591	-2.14083	-2.13786	-1.9586	-1.72387	-1.56845	-1.5628	-1.51294	-1.47223	-1.26914	-1.00754	-0.907037	-0.862243	-0.708762	-0.658841	-0.587038	-0.342191	0.124317	0.350392	0.317834	0.345914	0.295427	0.235514	0.2046	0.243777	0.169243	0.0654783	0.0237813	-0.010317	-0.0545577	-0.14235	-0.419203	-0.767835	-1.29434	-1.76028	-2.14949	-2.48379	-2.6441	-2.85404
Cell191	-1.67934	-0.936447	-0.652724	-0.542614	-0.434241	-0.266672	-0.144848	-0.0998129	-0.0660789	-0.0442819	-0.0218128	-0.0198585	0.00743482	-0.0266582	-0.0437151	-0.0621586	-0.0559139	-0.0523541	-0.0215614	0.0676687	0.149174	0.193219	0.212234	0.222465	0.256801	0.239839	0.215924	0.182388	0.0934743	0.0449336	0.0130297	0.00288332	-0.0104957	-0.0713151	-0.0761824	-0.0788844	-0.0787188	-0.0559255	-0.0484027	-0.0781341	-0.0853619	-0.0827508	-0.0733474	-0.0510588	-0.0340855	-0.0316381	-0.040148	-0.0835948	-0.113619
Cell192	-1.73059	-1.08625	-0.498314	-0.0916072	0.0849712	0.199981	0.251571	0.357089	0.211362	0.482723	0.317231	0.193765	0.331223	0.343553	0.432962	0.386656	0.447793	0.486971	0.291712	0.350732	0.320458	-0.0264964	-0.11646	-0.205779	-0.296113	-0.655856	-0.899229	-1.05676	-1.13863	-1.12016	-1.01241	-0.952306	-0.905823	-0.850633	-0.509718	-0.124908	-0.0284302	0.110329	0.235314	0.310592	0.194386	0.139119	0.146475	-0.0118538	-0.110578	-0.175955	-0.0774714	-0.211247	-0.295779
Cell193	-0.44422	-0.220929	0.00869343	0.131201	0.178115	0.193834	0.227738	0.198643	0.177835	0.222604	0.259204	0.229503	0.302829	0.354562	0.357114	0.319762	0.376641	0.391655	0.361089	0.321954	0.281366	0.28435	0.253906	0.217997	0.244998	0.187017	0.100534	0.0365829	0.0816595	0.107699	0.0540274	0.0878873	0.105113	0.0671327	0.126908	0.120703	0.154206	0.150209	0.208199	0.201163	0.180058	0.154082	0.171979	0.143243	0.261765	0.268427	0.232666	0.166664	0.183227
Cell194	0.0176888	-0.0214744	0.120797	0.308022	0.23513	0.199333	0.116217	0.205032	0.114014	0.127925	0.142288	0.0983843	0.137669	0.274394	0.308698	0.358718	0.292218	0.27553	0.136893	0.129497	-0.0141217	-0.0879618	-0.12107	-0.171731	-0.243914	-0.322485	-0.360431	-0.277587	-0.255004	-0.103564	-0.0711576	-0.103334	-0.00945199	0.0185754	0.214202	0.169398	0.20754	0.18754	0.315398	0.252081	0.386958	0.385886	0.384318	0.36139	0.496209	0.542317	0.76314	0.780673	0.855602
Cell195	-0.0537144	0.0309234	0.198911	0.317985	0.415075	0.605861	0.945387	0.942519	0.821482	0.700637	0.530496	0.503627	0.722595	0.51743	0.43257	0.342142	0.234501	0.146166	0.313445	0.209987	0.353482	0.167409	0.39333	0.202661	0.0656694	0.24089	0.287922	0.115074	0.0527259	0.0080899	0.209976	0.160883	0.438181	0.40254	0.431407	0.535586	0.454004	0.686114	0.677178	0.535769	0.673583	0.478272	0.694879	0.632865	0.533319	0.621504	0.559201	0.597867	0.607135
Cell196	-0.632603	0.0767317	0.422995	0.576316	0.697748	0.777821	0.75295	0.60261	0.411848	0.290023	0.0809279	-0.0691564	-0.203663	-0.282085	-0.24879	-0.275965	-0.157806	-0.156395	-0.0595753	-0.161409	-0.108843	-0.196939	-0.437708	-0.607786	-0.688256	-0.833329	-0.826719	-0.832237	-0.699727	-0.709309	-0.518488	-0.308753	-0.205439	-0.234095	-0.169713	-0.280616	-0.427819	-0.286331	-0.173471	-0.151837	-0.143527	-0.15002	-0.0472719	-0.0202438	0.101388	0.154159	-0.197167	-0.463545	-0.65382
Cell197	-1.17153	-0.486781	-0.27704	-0.127687	0.151414	0.394531	0.594026	0.611374	0.802818	0.56543	0.5144	0.439403	0.381589	0.189285	-0.0154117	-0.313214	-0.398854	-0.520802	-0.470136	-0.30762	-0.107897	0.164651	0.317989	0.548788	1.1424	1.25204	1.43316	1.85188	1.8253	1.79598	1.74163	1.45564	1.57325	1.30399	1.46862	1.37215	1.18424	1.2289	1.13975	0.955988	1.05258	0.766279	0.734147	0.586597	0.386538	0.285067	0.0842456	0.115076	0.238938
Cell198	-0.216254	-0.022009	0.162625	0.599613	0.590238	0.427292	0.662608	0.607592	0.436914	0.546181	0.59843	0.126194	0.0724186	0.128763	0.202762	0.268595	0.345703	0.580487	0.405913	0.353972	0.581951	0.483869	0.21765	0.107941	-0.0929621	-0.0953959	-0.147828	-0.115066	-0.292734	-0.288882	-0.169344	-0.0963338	-0.218908	-0.404412	-0.496584	-0.606734	-0.676976	-0.497109	-0.51191	-0.817927	-0.768496	-0.710926	-0.453174	-0.370608	-0.105818	0.00177665	-0.142307	-0.253479	0.14908
Cell199	-1.07015	-0.401834	0.136129	0.426816	0.435597	0.536721	0.68061	0.532189	0.40054	0.296508	0.195413	0.10928	0.243559	0.348125	0.328389	0.261872	0.377487	0.608419	0.902566	1.11029	1.20731	1.31067	1.26681	1.08263	0.953687	0.648939	0.240838	-0.129938	-0.305948	-0.394889	-0.569207	-0.763355	-0.686391	-0.62752	-0.570721	-0.848911	-0.767754	-0.735792	-0.669378	-0.67466	-0.50763	-0.459496	-0.48476	-0.328882	0.365329	0.525151	0.638265	0.774378	0.928795
Cell200	-1.47653	-0.431264	-0.0266884	0.0237504	0.143792	0.206312	0.153535	-0.0333932	-0.217695	-0.30183	-0.248932	-0.364713	-0.284356	-0.18193	0.0319826	0.036354	0.211843	0.408011	0.517309	0.572839	0.790524	0.860874	0.858932	0.662008	0.684932	0.698039	0.451121	0.191731	0.138025	0.0941068	-0.0387995	0.0142074	-0.00536442	0.00617445	-0.116009	-0.476233	-0.260531	-0.197884	-0.250863	-0.35676	-0.435099	-0.449089	-0.469447	-0.445065	0.181743	0.316481	0.238703	0.251631	0.471043
Cell201	-0.108727	-0.523796	-0.330978	-0.158803	0.327858	0.457268	0.5319	0.705726	0.743253	1.00667	0.955703	0.837395	0.959089	0.51189	0.653168	0.723037	0.675617	0.664694	0.41627	0.381152	0.463432	0.308618	0.332889	0.0348863	-0.235501	-0.337869	-0.309813	-0.140089	-0.155422	-0.257418	-0.202856	-0.376044	-0.267035	-0.0918705	-0.0162724	0.0122909	-0.0424156	0.0441087	0.255462	0.236241	0.263835	0.148897	-0.0186473	-0.195571	-0.203321	-0.372301	-0.453393	-0.666694	-0.554805
Cell202	-0.324534	-0.199835	-0.220018	-0.131096	-0.0747602	-0.0822072	-0.0379835	0.0440574	0.330031	0.350936	0.472441	0.524714	0.554903	0.562555	0.482389	0.464091	0.428437	0.124783	0.139145	0.129964	0.0858113	0.126623	-0.491045	-0.445287	0.566392	0.82486	0.835965	0.868575	0.839361	0.801717	0.749206	1.39721	1.55697	0.526917	0.252205	0.235686	0.188704	0.11655	0.162794	0.240726	0.353709	0.559838	0.558447	0.58374	0.609048	0.592471	0.588131	0.647506	0.638655
Cell203	0.76576	1.22178	1.22937	1.44974	1.59014	1.46997	1.1651	0.978012	0.604263	0.481047	0.534624	0.396845	0.201139	0.168676	0.146348	0.183374	0.209122	0.338044	0.432841	0.422548	0.356351	0.265248	0.101247	0.10196	0.218649	0.255025	0.285041	0.485923	0.404085	0.488932	0.732103	0.906068	1.03216	0.947043	0.952654	0.908132	0.66156	0.77636	0.822838	0.546229	0.346173	0.100116	0.0754198	0.00576463	-0.0746974	-0.0574724	-0.163378	0.0866551	0.414419
Cell204	0.758752	1.28849	0.880275	0.989579	1.06888	0.598425	0.661712	0.262219	0.329329	0.394445	0.487671	0.648306	0.83138	0.968574	0.89015	0.798747	0.545918	0.628716	0.706208	0.651027	0.688298	0.422807	0.293101	0.444411	0.331684	0.351797	0.279362	0.177592	0.118228	0.190931	0.309527	0.337582	0.407007	0.469932	0.414588	0.600035	0.857195	0.788059	0.733927	0.798904	0.728486	0.503536	0.412764	0.355609	0.182245	-0.0148318	0.287144	0.0737936	0.106282
Cell205	-0.488024	-0.266372	-0.282525	-0.0386587	0.279323	0.468877	0.326373	0.275225	0.398321	0.604106	0.570622	0.413293	0.269755	0.177586	0.170521	0.288122	0.396639	0.331273	0.187053	0.108316	-0.0227467	-0.183259	-0.354214	-0.481678	-0.608957	-0.736706	-0.857736	-1.03445	-1.07623	-0.873359	-0.685537	-0.649698	-0.580093	-0.444284	-0.387347	-0.126453	0.174157	0.336201	0.308709	0.242831	0.359156	0.256649	0.142394	0.0331466	-0.247224	-0.453676	-0.58536	-0.694888	-0.628496
Cell206	0.542864	0.898349	1.17178	1.26877	0.800206	0.791831	0.495424	0.422	0.2929	0.168505	-0.0382177	-0.210375	-0.00483289	0.140076	0.222406	0.181335	0.214387	0.4777	0.69949	0.895257	0.807188	0.632518	0.503925	0.307715	-0.216663	-0.53495	-0.943613	-0.927495	-0.797159	-0.832656	-0.669552	-0.679387	-0.515182	-0.234964	-0.175244	-0.159354	-0.193139	-0.307362	-0.163201	-0.242391	-0.0834466	-0.224594	0.0211542	0.167156	0.342882	0.409532	0.54266	0.627688	0.774176
Cell207	-0.678059	-0.756613	-0.538496	-0.378937	-0.252478	-0.0897671	0.00751525	-0.0524248	-0.0278278	-0.00905177	-0.00683811	0.100463	0.0978027	0.101593	-0.0647169	-0.112901	-0.166172	-0.261005	-0.274416	-0.357635	-0.452405	-0.603592	-0.726161	-0.7506	-0.750792	-0.670037	-0.697953	-0.534458	-0.536499	-0.540964	-0.382503	-0.323068	-0.161794	-0.167694	-0.154351	-0.211312	-0.261196	-0.054619	0.132488	0.0949271	0.127884	0.049661	0.138848	0.319387	0.778262	0.8293	0.986013	0.928285	0.975304
Cell208	-0.465789	-0.326896	-0.252081	-0.164196	-0.17418	-0.134343	-0.133704	-0.175935	-0.191849	-0.175843	-0.156117	-0.213986	-0.223908	-0.21801	-0.283902	-0.368202	-0.368539	-0.433196	-0.489706	-0.532425	-0.598533	-0.648063	-0.657721	-0.640736	-0.544003	-0.576396	-0.531461	-0.44644	-0.196709	-0.00131485	0.225229	0.392656	0.568257	0.645651	0.74324	0.855307	0.937487	1.31796	1.49269	1.83502	1.93912	1.92943	1.96641	2.03057	1.98032	1.86264	1.25989	0.913629	0.397907
Cell209	-0.329257	-0.180979	-0.157487	0.040134	0.170095	0.230042	0.276525	0.395145	0.465117	0.559258	0.626718	0.67155	0.564299	0.521717	0.442958	0.358163	0.316377	0.212524	0.212337	0.155183	0.0985988	-0.0338743	-0.188698	-0.300165	-0.283432	-0.382151	-0.437178	-0.414844	-0.471267	-0.564375	-0.527949	-0.417074	-0.365096	-0.395828	-0.264718	-0.269928	-0.325384	-0.254378	-0.100191	-0.00701839	0.108205	0.204257	0.297071	0.373147	0.472954	0.487306	0.413581	0.363967	0.327886
Cell210	-1.51668	-0.84183	-0.473628	-0.234289	-0.027493	-0.00104034	-0.00805759	-0.0441207	0.00881588	0.0666536	-0.000998735	-0.149802	-0.229465	-0.171965	-0.105703	-0.0461994	0.142009	0.159724	0.155319	0.17872	0.0667245	0.0182806	-0.139718	-0.369081	-0.570116	-0.864499	-1.20519	-1.27537	-1.34999	-1.18909	-1.15365	-1.08007	-0.939449	-0.86024	-0.588289	-0.269658	-0.242911	-0.0245844	0.103991	0.173015	0.150378	0.195081	0.281719	0.282817	0.226161	0.215394	0.156609	0.119216	0.0509068
Cell211	-0.755044	0.0110938	0.0380771	0.0707953	0.020596	0.0801696	0.149681	0.153903	0.09277	0.132677	0.023142	0.156365	0.0360541	0.184655	0.160526	0.0610117	0.0444736	0.184902	0.261022	0.370996	0.235261	0.311411	0.126444	0.123284	0.153248	0.235604	0.12126	-0.00940919	-0.0750655	0.0328403	0.16001	0.199515	0.263999	0.113839	-0.0237797	0.0606306	0.0577877	0.0710126	0.00709161	-0.141038	0.0202788	-0.0278219	0.0591959	0.149952	0.0117539	0.178767	0.155379	0.164823	0.250596
Cell212	-0.195815	0.0500619	0.446683	0.512959	0.442168	0.327592	0.359221	0.460889	0.658335	0.765314	0.70123	0.65322	0.860709	1.0131	0.868846	0.853572	0.674273	0.382191	0.24544	0.354453	0.458379	0.767777	0.813267	0.859735	0.955979	0.945215	0.759805	0.711908	0.658988	0.645309	0.277842	0.91722	1.18249	1.28093	1.38882	1.40212	1.47364	1.54353	2.03301	2.10737	1.57429	1.45762	1.32874	1.25991	1.56595	1.67617	1.78824	1.25756	1.17703
Cell213	-0.211514	-0.0111566	0.00727215	0.0778913	0.097717	0.142359	0.145645	0.123904	0.116525	0.112644	0.0981198	0.0929771	0.0680671	0.066374	-0.00402319	-0.046076	-0.041669	-0.0541971	-0.0846694	-0.116289	-0.195074	-0.264123	-0.312349	-0.310433	-0.253489	-0.25616	-0.280536	-0.229608	-0.181461	-0.084355	-0.0103527	0.0576088	0.0894981	0.0737656	0.220457	0.673508	0.844973	0.950453	1.05866	1.09762	1.11814	1.14864	1.16358	1.10973	0.727153	0.545033	0.446816	0.335417	0.306568
Cell214	-0.962891	-0.587827	-0.170975	-0.319927	-0.748141	-0.879033	-0.706856	-0.794317	-0.907523	-0.78603	-0.631655	-0.471411	-0.13408	0.0858417	0.223511	-0.00258058	0.0588465	0.109636	-0.0155618	-0.00525039	-0.0917327	-0.198367	-0.151326	-0.231583	-0.162435	-0.275911	-0.389567	-0.492709	-0.549938	-0.444212	-0.326226	-0.241506	-0.164259	-0.135875	-0.0565672	-0.195753	-0.285385	-0.16235	-0.145287	-0.285084	-0.360597	-0.342785	-0.360503	-0.253397	-0.0209381	0.261843	0.312925	0.383397	0.45197
Cell215	-0.189131	-0.163003	-0.0383113	-0.0413949	-0.0401245	0.0223451	0.0776604	0.0202852	0.021365	-0.0103534	-0.0283744	-0.0103127	-0.0245612	-0.0566318	-0.0949201	-0.155232	-0.0496593	-0.0741434	-0.00203298	0.0395631	-0.00554556	-0.0560806	-0.080447	-0.116402	-0.0499528	-0.0773176	-0.0797407	-0.172497	-0.197211	-0.175045	-0.12446	-0.0560547	0.00766674	0.0161832	0.013283	0.00604219	0.0471797	0.0320851	0.110036	0.120468	0.105903	0.0590041	0.00312993	0.0341099	0.0655869	0.0478137	0.0437756	0.0144999	0.00335623
Cell216	-0.397088	-0.221946	-0.00185615	0.0752272	0.0399428	0.151665	0.13634	0.0606582	0.0240111	0.0063246	-0.0863403	-0.136924	0.0952289	0.496644	0.444799	0.498083	0.559982	0.672635	0.676099	0.702333	0.700152	0.528036	0.146759	0.0683156	0.0555324	0.044917	-0.108448	-0.198657	-0.174954	-0.201968	-0.285477	-0.304326	-0.225347	-0.266553	-0.253747	-0.308554	-0.228731	-0.225261	-0.161247	-0.131083	-0.168479	-0.131083	-0.0879861	0.102083	0.354333	1.17459	1.59419	1.63022	1.825
Cell217	-0.0770288	-0.138261	-0.223758	-0.188047	-0.167381	-0.183472	-0.242482	-0.290204	-0.246661	-0.276304	-0.308971	-0.366479	-0.303779	-0.261481	-0.0518569	0.132678	0.464051	0.73917	1.14483	1.52064	1.83991	2.16655	2.42068	2.46083	2.42867	2.25524	2.02185	1.69301	1.35855	0.997759	0.53861	0.187216	-0.0545007	-0.0284146	0.028389	0.15393	0.358978	0.724019	1.01713	1.38292	1.69083	1.89223	1.84437	1.81093	1.75021	1.71271	1.50862	1.36983	1.16703
Cell218	-1.74336	-1.2306	-0.861024	-0.523337	-0.302437	-0.26767	-0.21817	-0.361004	-0.589144	-0.778601	-1.35261	-1.68588	-1.8621	-2.15574	-2.32927	-2.25178	-2.21455	-2.14947	-1.90857	-1.45333	-1.2972	-1.21154	-1.10183	-0.801055	-0.647494	-0.495938	-0.393056	-0.259362	-0.232591	0.0324538	0.116923	0.22008	0.176671	0.112899	0.0780318	-0.000986695	-0.0661979	0.00182734	-0.0648729	-0.00382552	-0.0688544	-0.0100945	-0.055635	0.0846906	0.270755	0.482379	0.340679	0.0795392	0.00640498
Cell219	-2.22702	-0.245456	0.318782	0.872414	1.10794	0.965954	0.959497	1.16084	1.22895	1.36708	2.01497	2.28845	1.86043	1.96428	1.44402	1.43395	1.82182	1.76348	2.04567	1.94038	1.91911	2.2688	2.39612	3.55396	4.00502	2.87741	2.10632	1.36847	0.694597	0.576397	0.312914	0.690876	0.185356	-0.116775	0.456913	0.912402	1.29923	1.42414	1.49301	1.59928	1.38273	1.43386	1.36048	1.41277	1.49792	1.46371	1.64155	1.55896	1.58111
Cell220	-0.181595	-0.0192304	0.0189709	0.065661	0.0673317	0.0606898	0.0911395	0.104212	0.142488	0.14908	0.14882	0.170111	0.197464	0.247453	0.196464	0.197809	0.16012	0.130518	0.165131	0.188944	0.182865	0.146499	-0.0234579	0.012685	0.16286	0.237477	0.166155	0.144306	0.110585	0.117347	0.145836	0.283996	0.331469	0.127864	0.105301	0.167685	0.336515	0.454153	0.455356	1.22653	2.06927	2.47955	2.8548	3.00141	3.09127	2.99954	2.97958	3.0438	2.35626
Cell221	1.09225	1.10176	1.17356	1.22365	1.73641	1.82661	1.96135	1.93372	2.05374	2.09228	2.06334	2.1624	2.17268	1.66042	1.07597	0.818836	1.49839	1.6539	1.71485	1.7402	1.5933	1.46202	1.33868	1.46037	1.80007	1.19794	0.992292	1.05763	1.07578	1.15171	1.26983	1.38912	1.23587	0.805662	0.661011	0.522493	0.331474	0.281967	0.256843	0.224839	0.220347	0.162921	0.134386	0.0711161	0.0437109	0.0408025	0.0265406	0.0198183	0.0404976
Cell222	0.550627	-0.0280146	0.395662	0.488028	0.584613	0.54945	0.621329	0.771686	0.827879	0.752664	0.741225	0.567726	0.638501	0.54078	0.500619	0.403287	0.417175	0.502134	0.729034	1.0294	1.09653	1.14154	1.23264	1.16306	1.20183	1.11014	0.930271	0.810062	0.580376	0.448764	0.452415	0.417264	0.520012	0.611518	0.798126	0.793891	0.742039	0.749902	0.919076	1.00446	1.01493	0.979562	0.989617	0.935279	1.02997	1.05963	1.02899	0.991388	0.845587
Cell223	0.388443	0.516955	0.467281	0.388741	0.396522	0.312364	0.405469	0.351216	0.339981	0.441575	0.43665	0.610375	0.835046	0.857971	0.768564	0.761764	0.644127	0.692351	0.590919	0.651506	0.56015	0.512253	0.365461	0.386447	0.318271	0.419314	0.278627	0.305277	0.227594	0.190071	0.0604762	0.00604801	0.141629	0.127212	-0.0233897	-0.0324242	-0.0545045	0.013074	-0.0143986	-0.039266	-0.0142742	-0.0727824	-0.0138668	0.0827345	0.303844	0.432786	0.540727	0.558721	0.646941
Cell224	-1.30413	0.00310594	0.226812	-0.0029282	0.00643049	0.148318	0.162036	0.110636	0.0975362	-0.0197031	0.217054	0.275109	0.298714	0.363484	0.308576	0.299815	0.217143	0.407044	1.01192	0.835294	0.812815	0.814581	0.761226	0.637677	0.594683	0.648506	0.497751	0.00980045	-0.107421	0.473707	0.515327	0.613175	0.599919	0.561481	0.594198	0.676085	0.623441	0.597927	0.0952354	-0.0178093	-0.06546	0.0474065	0.238869	0.314711	0.211437	0.204874	0.128895	-0.00905289	0.0243779
Cell225	-0.803713	0.288958	0.461803	0.32965	0.269198	0.175644	0.0783837	0.138454	0.0814859	-0.050091	0.206804	0.425983	0.626089	0.816117	0.930609	1.03983	0.339635	-0.17641	-0.774759	-1.86532	-2.71109	-3.33141	-3.84341	-3.9622	-3.99715	-3.5051	-3.18808	-2.47052	-1.59222	-0.81205	-0.415123	-0.106562	-0.11098	-0.237103	-0.177399	0.0686724	-0.0360869	-0.0813122	-0.0398548	0.124264	0.478002	0.655564	0.778544	0.780121	0.743128	0.739477	0.822435	0.836898	0.854701
Cell226	-0.263437	-0.329014	-0.241954	-0.257039	-0.175004	-0.0988299	-0.00180146	-0.0339375	-0.0410037	-0.035417	-0.101943	-0.136356	-0.0993187	-0.0696342	-0.180324	-0.156017	-0.119703	-0.166266	-0.143356	-0.114221	-0.0284163	0.00751352	-0.100533	-0.119797	-0.133114	-0.0367904	-0.0983132	-0.213597	-0.23973	-0.261723	-0.224219	-0.205586	-0.061118	-0.0946483	-0.228299	-0.229844	-0.203019	-0.129472	-0.243136	-0.377122	-0.389891	-0.448282	-0.451989	-0.327138	-0.0946793	-0.00924917	0.127008	0.638712	1.06255
Cell227	-1.91365	-0.147871	-0.0358509	0.448077	0.552384	0.256388	0.142131	-0.0244954	0.146726	0.0296281	-0.164801	-0.169089	-0.300691	-0.215624	0.19489	0.198216	0.46077	0.471429	0.395524	0.236695	-0.159696	-0.193737	-0.276724	-0.609021	-0.549464	-0.786033	-0.921663	-0.745492	-0.598515	-0.267653	-0.350008	-0.393746	-0.211264	-0.0337394	-0.220586	-0.210835	-0.347749	-0.378824	-0.257904	-0.244466	-0.205018	-0.250668	-0.227994	0.112932	-0.114417	-0.304272	-0.308274	-0.482623	-0.356778
Cell228	0.00473487	0.330798	0.361074	0.461197	0.484256	0.500736	0.475289	0.45356	0.402933	0.563525	0.527499	0.422855	0.446455	0.504057	0.427096	0.33405	0.324667	0.311894	0.230722	0.307481	0.341513	0.195235	0.112677	0.021406	0.047532	0.0169324	-0.048344	-0.156974	-0.164647	-0.124736	0.0415497	0.143248	0.319892	0.380717	0.466218	0.489636	0.586145	0.582157	0.655143	0.56871	0.512453	0.45507	0.40782	0.380295	0.434186	0.384212	0.409405	0.311752	0.274533
Cell229	-0.303473	0.0731402	0.402528	0.481894	0.722382	0.726473	0.792314	0.777655	0.903672	0.89011	0.808348	0.791165	1.00247	1.03962	0.854879	0.796908	0.909361	0.936224	0.940969	1.07026	1.13977	1.04881	0.845628	0.937477	0.974854	0.81849	0.604191	0.509455	0.488379	0.475041	0.492319	0.677873	0.841118	0.924156	1.04887	1.27257	1.32826	1.39393	1.41311	1.51566	1.48966	1.49749	1.4993	1.32892	1.24948	1.2718	1.11968	1.04556	0.814631
Cell230	-0.31372	0.000470951	0.0402544	0.287836	0.382497	0.305972	0.259223	0.204156	0.144881	0.165004	0.0238567	-0.0768268	0.0661876	0.0370618	0.17389	0.126153	0.102736	0.0944671	0.261813	0.308251	0.206129	-0.1727	-0.202497	-0.396645	-0.344762	-0.386336	-0.280348	-0.47657	-0.419857	-0.240206	0.114791	0.170794	0.342728	0.31833	0.330383	0.153386	0.246071	0.32238	0.41035	0.345261	0.381382	0.430934	0.410831	0.391006	0.65579	0.624837	0.600597	0.572214	0.649229
Cell231	0.853214	1.01726	1.11753	1.23251	1.31782	1.42191	1.53231	1.61482	1.57952	1.36799	1.11857	0.986071	0.890335	1.02342	1.01598	1.00824	0.987661	0.974929	1.00092	1.07834	1.04122	1.05165	0.816035	0.67022	0.720022	0.950733	1.02419	1.07813	1.04156	1.0346	1.01625	1.06888	1.39472	1.62624	1.72609	1.82296	1.89514	2.07086	2.2686	2.40812	2.51878	2.27546	1.92871	1.79646	1.82775	1.72516	1.60603	1.4865	1.39501
Cell232	-0.0846677	-0.049645	-0.0208614	-0.0471518	0.0177115	-0.0458153	-0.0614985	-0.114402	-0.0480318	-0.0445874	-0.00998552	0.0402254	0.0135594	-0.0232848	-0.0321893	-0.0774655	-0.0423645	-0.0741935	-0.12218	-0.13373	-0.204614	-0.303147	-0.316484	-0.349784	-0.345499	-0.349471	-0.4139	-0.306206	-0.280389	-0.2216	-0.101441	-0.142235	-0.154877	-0.212281	-0.206159	0.0171014	0.031349	0.0635986	0.0797043	-0.0591171	-0.0071453	0.0584689	0.207295	0.219756	0.0998905	0.0908635	0.00420011	0.0391739	0.116381
Cell233	-1.30776	-1.23853	-0.712139	-0.370445	-0.156246	-0.131973	-0.0232398	0.0466953	0.207229	0.279672	0.42207	0.27723	0.438892	0.378682	0.508129	0.317987	0.33962	0.298509	0.249988	0.199201	0.41423	0.0999841	-0.0258081	-0.210242	-0.299666	-0.135526	-0.287111	-0.569892	-0.543851	-0.789416	-0.625677	-0.829645	-0.511554	-0.380852	-0.464794	-0.362966	-0.216088	-0.133687	-0.119163	-0.0605438	0.160654	-0.0843803	0.200111	0.184293	0.316679	0.336973	0.273115	0.306907	0.279366
Cell234	-0.205744	0.050541	0.0393866	0.14273	0.27064	0.0606864	0.131992	0.155808	0.0963399	0.158493	0.275728	0.303509	0.191331	0.152259	0.10663	0.109343	0.113063	0.0965877	0.167643	0.118993	0.071656	0.0613218	0.0238682	0.18333	0.290807	0.0368071	-0.186489	-0.355283	-0.427195	-0.401059	-0.432834	-0.243899	-0.290701	-0.495201	-0.219786	-0.0391921	0.0628365	0.161627	0.163207	0.247138	0.14868	0.169368	0.220013	0.20387	0.265567	0.266099	0.196507	0.489197	0.585488
Cell235	0.825244	0.551134	0.914478	1.38681	1.73253	1.83417	1.90932	2.02838	1.91536	1.6517	1.40823	1.25598	0.981297	0.464557	0.272828	0.401289	0.503321	0.48518	0.653308	0.638807	0.670286	0.737641	0.830331	0.659244	0.170532	-0.0623691	-0.32799	-0.381424	-0.149065	-0.12339	-0.0506111	0.127604	0.553688	1.01679	1.17986	1.30175	1.46442	1.82445	2.07686	2.07843	2.16842	1.98033	2.09373	2.25732	2.34379	2.13189	1.35107	0.808894	0.559489
Cell236	-2.80369	-1.01583	-0.457668	-0.0919205	0.118094	0.214477	0.0912179	0.0732761	0.0704477	0.0283695	-0.0710621	-0.204459	-0.0835948	0.157088	0.395569	0.405146	0.481592	0.815721	1.20274	1.4821	1.62914	1.48513	1.30856	1.12546	1.17398	0.995475	0.522609	0.13161	-0.0126326	-0.106779	-0.117467	-0.15473	-0.50863	-0.835559	-0.987791	-1.0729	-1.19421	-1.32793	-1.35775	-1.45531	-1.45671	-1.11719	-0.898652	-0.947411	-0.927849	-0.831892	-0.7866	-0.802477	-0.771502
Cell237	0.309622	0.366427	0.279917	0.313734	0.354671	0.288723	0.204914	0.0998021	0.000678569	-0.0724628	-0.114854	-0.206779	-0.180161	-0.185222	-0.0972363	-0.0772537	-0.055374	-0.073111	-0.087187	-0.130873	-0.149527	-0.259072	-0.36097	-0.426545	-0.469459	-0.651373	-0.669315	-0.745114	-0.711828	-0.666001	-0.646972	-0.616826	-0.616093	-0.57331	-0.47223	-0.4215	-0.327729	-0.218496	-0.163415	-0.159234	-0.080935	-0.0809879	-0.0169644	0.099433	0.118297	0.122801	0.138899	0.135913	0.15402
Cell238	-0.298668	1.24089	1.48298	1.38626	1.43983	1.41722	1.29761	1.12353	1.00694	0.591432	0.247576	0.293251	0.424549	0.378838	0.28514	0.188126	0.248112	0.327193	0.507882	0.58068	0.501264	0.411881	0.555262	0.560141	1.09643	1.20765	1.36696	1.48148	1.38913	1.62843	1.58223	1.5222	1.76324	1.34004	1.26032	0.981722	1.00046	1.28153	1.23455	1.22021	1.26055	1.01047	0.92881	0.952221	1.04336	0.81777	0.609625	0.438549	0.721405
Cell239	-1.38059	-0.534211	-0.0421125	0.158247	0.280099	0.33001	0.299152	0.430084	0.402259	0.49126	0.406365	0.259148	0.26655	0.00934581	-0.0634212	-0.0913587	-0.0288468	0.138966	0.208065	0.297955	0.654879	0.717314	0.697204	0.90877	1.08029	0.908614	0.672823	0.614295	0.485771	0.43982	0.436403	0.480165	0.216124	0.163861	0.124836	0.301703	0.277419	0.188296	0.0287548	-0.130655	0.0395445	0.33504	0.246004	0.506758	0.551961	0.598308	0.497769	0.460989	0.604239
Cell240	-0.486802	0.00493067	-0.00573571	-0.0436454	-0.230908	-0.229037	-0.214305	-0.284572	-0.228549	-0.302359	-0.259704	-0.188218	0.0481042	0.309008	0.209432	0.130253	0.11558	0.0743997	0.109914	0.0263002	-0.0221823	-0.145147	-0.40228	-0.330233	0.0061149	-0.0780587	-0.148819	-0.170405	-0.174053	-0.0416078	-0.0772003	0.0798584	0.419217	0.157482	0.281984	0.304616	0.390656	0.467858	0.346295	0.340782	0.353264	-0.137845	-0.210988	-0.210981	-0.162713	-0.19922	-0.240154	-0.146154	-0.0907779
Cell241	-0.266299	-0.301286	-0.260928	-0.0433346	-0.0417996	-0.127887	-0.0828015	-0.0374184	0.114604	0.258204	0.207462	0.046409	0.106931	0.199387	0.312871	0.527587	0.576442	0.620119	0.536838	0.538482	0.498928	0.254596	0.0762094	-0.13205	-0.477617	-0.6065	-0.791863	-0.807301	-0.763188	-0.766214	-0.650773	-0.570355	-0.535485	-0.603889	-0.468996	-0.479637	-0.612591	-0.527534	-0.165505	-0.240852	-0.209404	-0.159625	0.0016183	-0.0805905	-0.111001	0.0642799	0.0634534	-0.210348	-0.108577
Cell242	-0.180023	0.179199	1.21698	1.64218	1.81443	1.96406	2.17423	2.27499	2.34807	2.40178	2.31804	1.34018	1.36321	1.70529	1.63491	2.10017	2.16563	2.26466	2.29974	2.39606	2.79007	2.57071	2.10036	2.05607	1.49421	1.25175	0.911453	0.863169	0.912811	0.493627	0.385746	0.464127	0.500683	0.592169	0.68891	0.763209	0.847319	0.706789	0.854335	0.989335	1.11002	1.21742	1.12756	1.26832	1.45053	1.24335	1.65288	1.62124	1.61612
Cell243	2.81523	2.12384	1.9839	1.83213	1.93572	1.74427	1.92244	1.86962	1.30484	0.82431	0.573413	0.617865	0.874138	1.74806	1.92697	1.85241	2.07537	2.06055	2.17716	1.97974	2.05809	1.72875	0.760736	0.613994	0.651344	0.554707	0.523319	0.46317	0.671632	0.585325	0.593677	1.01565	1.11333	1.23589	1.25346	1.29095	1.53509	1.63874	2.55471	2.70458	2.48372	2.24627	1.98091	1.99473	1.96234	1.92087	1.81495	0.656355	0.438579
Cell244	1.55068	0.581853	0.472167	0.30365	0.293045	-0.173175	-0.0816807	-0.291399	-0.417827	-0.243773	-0.269337	0.0397087	0.0310364	0.0145689	0.198706	0.0225653	0.247931	0.398635	0.276408	0.0751672	-0.143816	-0.198228	-0.0592958	0.119762	0.266905	0.00803083	-0.154475	-0.352006	-0.213396	-0.264953	-0.314804	-0.400592	-0.480906	-0.574224	-0.630687	-0.49707	-0.369756	-0.240294	0.00134328	0.0606032	0.0567809	-0.0404724	0.0738261	0.244846	0.155282	0.284658	0.276553	0.289956	0.393154
Cell245	-0.599875	0.162201	0.090125	0.303097	0.16768	0.109067	-0.0182572	-0.128345	-0.0773051	-0.104933	-0.135976	-0.0284241	0.254478	0.372291	0.34749	0.385806	0.358198	0.329953	0.292204	0.181526	0.12652	-0.0727911	-0.194293	-0.345274	-0.236223	-0.335289	-0.461936	-0.451143	-0.298024	-0.352608	-0.439853	-0.324844	-0.0996673	-0.230794	-0.0413654	0.0544723	0.255617	0.312833	0.336879	0.53626	0.510288	0.377813	0.206252	0.087141	0.0959248	-0.0180615	-0.0732714	-0.0359389	-0.185499
Cell246	0.674126	0.853968	0.796415	0.937601	0.979969	0.938351	0.911389	0.905599	0.974652	0.684369	0.578528	0.480577	0.468083	0.436015	0.4377	0.415918	0.455269	0.912453	1.27035	1.40219	1.53892	1.57694	1.50818	1.46067	1.3301	1.26094	0.753838	0.275303	0.0826155	-0.0606523	-0.16132	0.0713437	0.169893	0.354022	0.426584	0.42038	0.56672	0.685899	0.779134	1.38877	1.90599	2.2152	2.37154	2.97533	3.323	3.51702	3.73097	3.82532	3.8051
Cell247	0.295738	0.536141	0.631738	0.6528	0.69944	0.772142	0.776117	0.732969	0.727817	0.750189	0.926912	1.34746	1.77205	1.9173	1.94358	1.93797	1.95027	2.16277	2.65355	2.64225	2.28941	1.80224	1.50768	1.3411	1.2917	1.23746	1.20089	1.0854	1.17491	1.38595	1.97754	2.41396	2.63893	2.70019	2.72546	2.47585	2.11658	1.90704	1.59387	1.07839	0.709399	0.500878	0.782921	0.980095	1.132	1.18019	1.1093	1.12621	1.27674
Cell248	0.534063	0.608411	0.641882	0.67386	0.680461	0.676579	0.687504	0.684996	0.37866	0.210451	0.167153	0.127904	0.130685	0.119902	0.324029	0.376184	0.389631	0.400249	0.427948	0.654643	0.739849	0.810873	0.859874	0.656471	0.821966	0.934183	1.09133	1.36652	1.25806	1.23778	1.17327	1.37738	1.57596	1.43611	1.53283	1.42776	1.196	1.08795	1.04717	1.02336	1.05028	1.12974	1.16959	1.03349	1.03111	1.34812	1.7169	2.02228	2.20935
Cell249	-0.226937	0.140774	0.556502	0.572963	0.924103	1.05834	1.0705	0.886942	0.711107	0.617604	0.617441	0.693117	0.715582	0.676242	0.630117	0.444973	0.433461	0.799969	0.822301	0.798045	0.862565	0.823348	0.830436	0.750503	0.698745	0.711636	0.248752	0.169059	0.1225	0.161278	0.188706	0.101699	0.150016	0.274413	0.370812	0.478225	0.672331	0.823801	0.645052	0.569895	0.685836	0.666527	0.586773	0.636529	0.592435	0.495877	0.454263	0.621331	0.847862
Cell250	0.0685391	0.015356	0.11765	0.223173	0.212821	0.246633	0.252081	0.277932	0.104544	-0.113527	-0.348255	-0.435573	-0.476936	-0.50773	-0.518795	-0.509398	-0.495615	-0.374115	-0.17334	-0.00131083	0.0768877	0.128731	0.207051	0.252008	0.223155	0.194993	0.155049	0.169615	0.118494	0.0769222	0.0456879	0.0175033	-0.0396501	-0.0687416	-0.0942748	-0.161717	-0.235977	-0.115183	0.10461	0.12198	0.102099	0.163897	0.308491	0.433399	0.532648	0.651626	0.526587	0.305146	0.232321
Cell251	-3.21746	-2.82613	-2.80807	-2.70676	-2.77158	-2.71968	-2.61758	-2.62221	-2.53743	-2.33323	-2.30798	-2.34476	-2.23294	-2.23545	-2.21492	-2.22498	-2.13518	-1.97793	-1.88022	-1.70964	-1.52795	-1.37047	-1.21488	-1.04949	-0.980326	-0.959154	-0.980336	-0.944715	-0.959438	-0.946845	-0.901472	-0.821161	-0.797122	-0.691036	-0.57072	-0.517759	-0.465647	-0.333971	-0.251895	-0.231663	-0.230373	-0.173996	-0.179983	-0.135351	-0.109515	-0.169661	-0.280551	-0.43712	-0.535844
Cell252	-0.0318975	0.41779	0.570529	0.663198	0.177955	0.208302	0.216237	0.139011	-0.226296	-0.187799	-0.166988	-0.131367	0.298111	0.554142	0.59831	0.645934	0.551112	0.510377	0.589362	0.59805	0.576358	0.68734	0.604368	0.477451	0.550952	0.640849	0.801614	0.791285	0.924877	1.03634	0.789787	1.18168	1.23554	1.13277	1.16893	0.758712	0.663308	0.410411	0.403468	0.486906	0.600793	0.628177	0.665411	0.675698	1.2465	1.67154	1.95249	1.95357	2.24482
Cell253	0.0759364	0.196596	0.252546	0.375815	0.596484	0.538439	0.483729	0.346774	0.394332	0.639311	0.56783	0.356704	0.513942	0.335336	0.482538	0.544371	0.52299	0.555176	0.618903	0.709444	0.789158	0.546012	0.617896	0.455134	0.48741	0.395744	0.205144	-0.109535	0.0412856	-0.0122981	0.201612	0.336267	0.732383	0.799246	0.883189	0.902095	1.07786	0.828499	0.954459	0.945096	0.933471	0.601495	0.406807	0.349752	0.255865	0.0853519	0.199526	0.113854	0.0107697
Cell254	-0.285219	-0.203982	-0.120848	-0.0734691	-0.053697	-0.000936151	0.0411243	0.0854423	0.115602	0.165044	0.187869	0.212705	0.259941	0.272157	0.254336	0.237258	0.244649	0.222848	0.208933	0.182948	0.157098	0.106776	0.0486206	0.0206206	0.00210702	-0.0464047	-0.0747272	-0.098785	-0.104443	-0.109778	-0.105594	-0.0866298	-0.0903083	-0.103536	-0.10156	-0.0948797	-0.102095	-0.105212	-0.0774613	-0.0484672	-0.0387732	-0.0377896	-0.00484109	0.0227455	0.043189	0.0279815	0.0344706	-0.00352377	-0.010007
[truncated: 1,056 more columns]

## Sheet: ExtendedData Fig9H
Time	0	0.00905387	0.0181077	0.0271616	0.0362155	0.0452694	0.0543232	0.0633771	0.072431	0.0814848	0.0905387	0.0995926	0.108646	0.1177	0.126754	0.135808	0.144862	0.153916	0.16297	0.172024	0.181077	0.190131	0.199185	0.208239	0.217293	0.226347	0.235401	0.244455	0.253508	0.262562	0.271616	0.28067	0.289724	0.298778	0.307832	0.316885	0.325939	0.334993	0.344047	0.353101	0.362155	0.371209	0.380263	0.389316	0.39837	0.407424	0.416478	0.425532	0.434586
Cell1	-0.209619	-0.278904	-0.367722	-0.406995	-0.416783	-0.452163	-0.474756	-0.499263	-0.499586	-0.520913	-0.525461	-0.525883	-0.553441	-0.559191	-0.552512	-0.554471	-0.568773	-0.577756	-0.5604	-0.546819	-0.52781	-0.474596	-0.422462	-0.397542	-0.374002	-0.357879	-0.348107	-0.351719	-0.353239	-0.35772	-0.382879	-0.413956	-0.440218	-0.445055	-0.442104	-0.436805	-0.418439	-0.416656	-0.440594	-0.467964	-0.475696	-0.464653	-0.482715	-0.495982	-0.511589	-0.521058	-0.533264	-0.518819	-0.519754
Cell2	0.416896	0.320489	0.381151	0.247791	0.0660582	0.0330166	-0.00277341	-0.0657774	-0.0392594	-0.195111	-0.143558	-0.0705008	-0.0511177	0.168876	0.0905673	0.169959	0.21405	0.208464	0.203597	0.163123	0.237689	0.378785	0.335672	0.526558	0.49989	0.594838	0.656444	0.876014	0.837169	0.832947	0.7518	0.684123	0.410882	0.323437	0.17773	0.0649313	-0.170907	-0.222629	-0.38834	-0.43965	-0.498607	-0.392091	-0.313296	-0.274573	-0.220237	-0.0771621	-0.0998825	-0.00141398	-0.0306778
Cell3	0.195606	-0.124202	-0.119725	-0.0804011	0.576925	0.554886	0.54722	0.630374	0.668427	0.62109	0.681194	0.59951	0.219656	-0.0641978	-0.0183082	-0.00800084	-0.0134775	0.0553026	0.0776431	0.0907106	0.108467	0.109399	0.146429	0.0841775	0.228707	0.216503	0.196886	0.209871	0.127324	0.0984628	0.148543	0.123143	0.140819	-0.0359539	-0.0653652	0.184437	0.230071	0.299253	0.292573	0.211411	0.122559	0.0928464	0.10592	0.0681922	-0.239284	-0.35147	-0.406472	-0.425148	-0.453074
Cell4	2.67709	2.29355	2.32005	2.245	2.34655	2.28925	2.21866	2.21551	2.16198	1.98856	1.99696	1.97813	1.90857	1.9008	1.88796	1.85821	1.79064	1.72426	1.69875	1.55276	1.42875	1.2431	1.08886	0.943171	0.884355	0.819946	0.761847	0.649601	0.603808	0.549927	0.503594	0.41684	0.363826	0.269468	0.201335	0.17709	0.162661	0.072157	0.00750334	-0.0744477	-0.101222	-0.157478	-0.160055	-0.201813	-0.257261	-0.245258	-0.188716	-0.0864413	0.0531424
Cell5	-0.0722151	0.018448	-0.0804345	-0.150198	-0.131096	-0.142353	-0.151071	-0.144372	0.0368134	0.277435	0.494197	0.655447	0.706868	0.73927	0.779974	0.770611	0.734021	0.534845	0.300777	0.123616	-0.0276065	-0.0752556	-0.163591	-0.250001	-0.270902	-0.286597	-0.281914	-0.317944	-0.363177	-0.381613	-0.413419	-0.426032	-0.401026	-0.396373	-0.374329	-0.31255	-0.243923	-0.27212	-0.335588	-0.333097	-0.305418	-0.311685	-0.329274	-0.351734	-0.421383	-0.501986	-0.460237	-0.370382	-0.337669
Cell6	0.311163	0.194895	-0.0577206	0.0851803	0.0612602	0.0283651	-0.0143537	0.0277884	0.0374863	0.0391307	0.0156299	0.0146057	0.0328556	0.0240997	0.0108723	0.0224008	0.141554	0.193675	0.264601	0.314853	0.299075	0.357565	0.378892	0.461851	0.626663	0.584225	0.643192	0.774466	0.773734	0.715376	0.682283	0.736451	0.688667	0.487189	0.414141	0.380526	0.206935	0.0918392	0.0934285	0.0889505	-0.0218367	-0.0875745	-0.0291853	-0.0881508	-0.131052	-0.100871	-0.065884	-0.0588149	-0.0846792
Cell7	-0.450507	-0.458722	-0.459532	-0.46191	-0.456609	-0.45596	-0.460117	-0.457327	-0.457597	-0.460266	-0.460668	-0.459787	-0.459614	-0.460391	-0.460815	-0.454882	-0.449545	-0.447731	-0.443089	-0.442174	-0.439067	-0.441813	-0.439996	-0.437182	-0.43663	-0.438732	-0.439863	-0.439958	-0.440457	-0.444513	-0.446458	-0.448821	-0.451361	-0.454706	-0.459873	-0.456466	-0.456767	-0.457165	-0.456667	-0.457549	-0.459458	-0.461311	-0.464209	-0.463879	-0.470963	-0.472736	-0.475633	-0.475575	-0.474817
Cell8	-0.0254806	-0.225891	-0.269241	-0.247107	-0.260318	-0.287047	-0.300027	-0.280737	-0.279904	-0.30624	-0.305641	-0.339731	-0.381454	-0.428521	-0.430008	-0.431398	-0.424055	-0.380529	-0.365241	-0.377891	-0.30355	-0.156409	0.0188596	0.155331	0.231826	0.270919	0.290337	0.339464	0.39081	0.416951	0.350785	0.226651	0.107448	0.0567373	0.032025	0.0282421	-0.00821759	-0.0499102	-0.101732	-0.154784	-0.150905	-0.1467	-0.148804	-0.169016	-0.204282	-0.234334	-0.199453	-0.202702	-0.173406
Cell9	-0.298056	-0.334026	-0.18791	-0.192118	-0.175442	-0.175035	-0.161403	-0.143159	-0.226165	-0.241122	-0.248803	-0.22547	-0.265551	-0.265787	-0.23083	-0.220884	-0.199735	-0.160913	-0.142809	-0.108687	-0.134819	-0.0837396	-0.000579331	0.0597916	0.251239	0.319524	0.344282	0.357507	0.379198	0.45026	0.438312	0.373214	0.313996	0.136338	0.0355288	-0.00144273	-0.0287714	-0.0975261	-0.189607	-0.220091	-0.234053	-0.259366	-0.288428	-0.287949	-0.320047	-0.305054	-0.299311	-0.302045	-0.297228
Cell10	0.486042	-0.224931	-0.186107	-0.193893	-0.0599569	-0.0628127	-0.01127	0.0277752	0.041871	0.154633	0.282588	0.313527	0.329417	0.350255	0.347969	0.407483	0.493537	0.503334	0.515916	0.587521	0.605774	0.59699	0.633405	0.749511	0.672569	0.78127	0.855368	0.821061	0.668965	0.657507	0.6158	0.470468	0.25384	0.230585	0.0480065	-0.0606003	-0.187244	-0.320338	-0.368805	-0.420365	-0.409138	-0.256064	-0.0554202	0.0299713	0.0594462	0.0995234	0.158764	0.163374	0.177785
Cell11	-1.23423	-0.0420747	0.187399	0.422857	0.486347	0.798698	0.697803	0.742082	0.810309	0.672402	0.700675	0.524712	0.455181	0.439614	0.352171	0.477433	0.419428	0.391288	0.520009	0.571111	0.749036	0.903986	0.833884	0.712157	0.805483	0.889314	1.0072	1.06637	1.00392	1.00558	0.992498	0.955846	1.06881	0.869072	0.936866	0.848524	0.731068	0.662313	0.48057	0.427098	0.493832	0.485973	0.40284	0.183529	0.0958799	-0.0222657	-0.0975247	-0.0592746	-0.168227
Cell12	-1.99574	-0.982628	-0.797334	-0.59379	-0.605965	-0.368144	-0.326879	-0.2747	-0.26651	-0.15287	-0.196092	-0.280591	-0.215916	-0.356694	-0.422872	-0.411959	-0.441951	-0.375416	-0.494688	-0.302432	-0.340398	-0.32107	-0.186437	-0.26907	-0.361954	-0.333888	-0.310061	-0.234516	-0.428916	-0.404025	-0.378655	-0.464359	-0.281503	-0.254331	-0.294479	-0.396755	-0.437086	-0.343891	-0.289629	-0.291631	-0.36734	-0.399989	-0.375862	-0.365703	-0.300108	-0.418402	-0.519412	-0.499582	-0.467713
Cell13	0.0491167	-0.208443	-0.240261	-0.251796	-0.229664	-0.312768	-0.329148	-0.25013	-0.241052	-0.27014	-0.248519	-0.272533	-0.319722	-0.31957	-0.240835	-0.272217	-0.270723	-0.219839	-0.202381	-0.193131	-0.111112	-0.0157919	0.0935538	0.175218	0.211387	0.291471	0.412864	0.542269	0.567556	0.588582	0.523778	0.422154	0.32531	0.31399	0.206101	0.091848	-0.0358462	-0.113342	-0.266718	-0.302473	-0.320033	-0.345389	-0.386959	-0.379214	-0.460329	-0.390257	-0.374221	-0.334673	-0.367019
Cell14	0.405168	0.43982	0.438279	0.335194	0.392119	0.446961	0.401875	0.402296	0.298459	0.204334	0.2705	0.314054	0.268395	0.199602	0.120853	0.100596	0.0361523	0.0966546	0.170249	0.149942	0.26269	0.422879	0.564936	0.694233	0.863376	0.93203	1.05124	1.07161	1.10904	1.03732	0.946426	0.832972	0.764777	0.698511	0.707959	0.617231	0.738911	0.663445	0.441227	0.424421	0.500086	0.456353	0.378118	0.35686	0.315057	0.155791	0.0792485	0.248096	0.240739
Cell15	0.273447	-0.213688	-0.16393	-0.0896065	0.0848357	0.0911734	0.159563	0.226146	0.181805	0.209151	0.244695	0.182116	0.10713	0.00548474	0.0869006	0.136454	0.210913	0.337214	0.325803	0.452242	0.560146	0.641377	0.821994	0.735896	0.599684	0.609785	0.556297	0.566724	0.427081	0.259819	0.170075	0.0644943	0.00873741	0.0831826	-0.0312924	-0.0553428	-0.114412	-0.162566	-0.089707	-0.0194744	-0.0826282	0.115758	0.141938	0.237624	0.230558	0.283558	0.313704	0.319316	0.232038
Cell16	1.44846	0.752084	0.371783	0.204372	0.0581954	0.00465575	-0.10949	-0.235906	-0.164962	-0.180712	-0.229279	-0.171551	-0.310688	-0.161959	-0.215583	-0.172956	-0.183295	-0.278012	-0.295281	-0.172726	-0.337457	-0.328242	-0.416094	-0.56549	-0.594082	-0.575371	-0.472136	-0.526714	-0.576663	-0.648026	-0.645003	-0.658753	-0.495159	-0.536327	-0.446487	-0.56009	-0.564486	-0.534241	-0.43578	-0.321459	-0.382657	-0.504082	-0.513711	-0.626888	-0.611133	-0.646292	-0.555121	-0.536173	-0.630661
Cell17	0.786587	-0.289274	-0.311911	-0.136032	-0.0361054	-0.1253	-0.136819	0.0303427	0.0885628	0.136724	0.192583	0.0482999	0.00899446	0.00369871	0.135057	0.312395	0.304004	0.297848	0.255031	0.166527	0.250423	0.359208	0.378482	0.26492	0.200684	0.251231	0.300558	0.380839	0.495002	0.447135	0.40993	0.382053	0.419639	0.385889	0.331174	0.335043	0.307752	0.218793	0.167626	0.0736157	-0.0229345	0.048936	0.00309245	-0.0828444	-0.133392	-0.206062	-0.233953	-0.177128	-0.17089
Cell18	-0.405698	-0.488787	-0.451514	-0.533284	-0.520978	-0.526592	-0.496487	-0.460986	-0.448301	-0.478751	-0.440312	-0.343913	-0.362981	-0.442985	-0.441893	-0.434167	-0.464274	-0.416194	-0.351279	-0.249263	-0.190262	-0.0943997	0.0286054	0.0791362	0.127485	0.274252	0.232187	0.25818	0.204192	0.160451	0.133957	0.0936388	0.0586376	-0.0327768	-0.136238	-0.185788	-0.30425	-0.408711	-0.480085	-0.492751	-0.542782	-0.586578	-0.628856	-0.679907	-0.684027	-0.654979	-0.657806	-0.685348	-0.703554
Cell19	2.86841	1.14646	0.692509	0.413968	0.292166	0.0186285	0.000208337	-0.0137515	-0.0339216	-0.0504488	0.0215037	0.0760448	0.142324	0.155472	0.0872298	0.145908	0.158819	0.206425	0.204251	0.218481	0.328988	0.449922	0.499591	0.510225	0.427008	0.483685	0.528372	0.541398	0.439248	0.31762	0.149892	0.0695898	0.368204	0.589589	0.720137	0.790201	0.878082	0.893821	0.900926	0.943331	0.944579	0.689937	0.502891	0.547104	0.606255	0.588777	0.649606	0.702055	0.742064
Cell20	-0.210668	0.178196	0.00770375	-0.261095	-0.390265	-0.412344	-0.419971	-0.550828	-0.421353	-0.343051	-0.153537	-0.0662912	-0.0167126	0.254498	0.375535	0.406347	0.438318	0.449144	0.378412	0.393235	0.418891	0.517676	0.527056	0.744828	0.885114	1.01743	1.09131	1.12705	1.19852	1.19779	1.15651	0.957777	0.619429	0.464405	0.325111	0.200888	0.153231	-0.0277523	-0.108279	-0.144079	-0.193683	-0.126484	-0.105627	-0.166255	-0.241621	-0.321038	-0.199488	-0.045391	0.0786133
Cell21	0.147779	-0.0464177	-0.0523425	-0.0557842	-0.134989	-0.174572	-0.224583	-0.212878	-0.168286	-0.278408	-0.34588	-0.385389	-0.306209	-0.265678	-0.136965	-0.0854357	-0.0711874	-0.0749917	-0.0418614	-0.000351209	0.0354188	-0.0025965	0.00428871	-0.0785992	-0.120276	0.0644986	0.239061	0.330881	0.352003	0.344706	0.355206	0.335189	0.244883	0.282414	0.0453925	-0.157574	-0.265175	-0.359464	-0.393975	-0.472379	-0.471599	-0.451885	-0.486546	-0.499651	-0.499775	-0.455114	-0.390039	-0.321361	-0.287457
Cell22	1.10082	0.859049	0.507426	0.321018	0.20166	0.105219	0.142972	0.0588187	0.00639347	0.0198886	0.0225664	0.12592	0.0457123	0.170001	0.113507	0.084258	0.0775569	0.0829861	0.0477935	-0.0370095	-0.193301	-0.0212786	0.0594716	0.159154	0.377634	0.387771	0.499073	0.673801	0.714068	0.911738	0.703064	0.705214	0.474673	0.327505	0.370661	0.361097	0.262431	0.143473	0.0686695	0.245125	0.159186	0.334494	0.113933	0.0261036	-0.0827048	-0.130384	-0.0583236	-0.0747264	-0.214263
Cell23	-0.117836	-0.132349	-0.127076	-0.015344	0.0135684	0.0293582	0.0343493	0.0470364	0.040847	0.034545	-0.022483	-0.0713701	-0.0968034	-0.12334	-0.0873903	-0.0913007	-0.152798	-0.179036	-0.125899	-0.105369	-0.00195431	0.0952338	0.102856	0.107206	0.129633	0.165907	0.235646	0.201577	0.230646	0.13954	0.0397471	0.0530703	0.0821895	0.1481	0.180557	0.158455	0.136637	0.0838758	0.0807649	0.174993	0.151309	0.0550105	-0.0636078	-0.116852	-0.149907	-0.161635	-0.112007	-0.124189	-0.196751
Cell24	-0.38456	-0.429886	-0.430174	-0.44296	-0.448723	-0.455972	-0.443948	-0.404511	-0.418047	-0.417257	-0.373563	-0.368045	-0.322768	-0.314303	-0.279517	-0.270125	-0.219893	-0.141385	-0.10701	-0.148928	-0.120416	-0.135912	-0.10409	-0.111029	-0.105002	-0.172413	-0.187361	-0.207553	-0.159526	-0.0943551	-0.0805925	-0.0845748	-0.122027	-0.103567	-0.122994	-0.180043	-0.189384	-0.255891	-0.372078	-0.437596	-0.495627	-0.488233	-0.501542	-0.480335	-0.503661	-0.482901	-0.47981	-0.443202	-0.409816
Cell25	0.407662	0.231273	0.266583	0.0968664	0.110896	0.0887452	0.0501683	0.038669	0.0593497	-0.0167778	0.0273093	0.121365	0.0288227	-0.00320273	-0.0232358	0.0191456	0.030493	0.0647153	0.0944546	0.0994687	0.26414	0.635722	0.774214	0.904703	0.992787	1.00331	1.01375	1.03052	1.01257	0.800301	0.528593	0.450428	0.319077	0.216509	0.196446	0.19927	0.147605	0.151475	0.12077	0.0336447	-0.029653	-0.0667256	-0.111995	-0.105244	-0.189225	-0.208251	-0.28359	-0.27604	-0.242034
Cell26	0.337469	-0.0922537	-0.273767	-0.461782	-0.554232	-0.651885	-0.712351	-0.692199	-0.732466	-0.734894	-0.546838	-0.578637	-0.55311	-0.484127	-0.40257	-0.379753	-0.465795	-0.451017	-0.462476	-0.600014	-0.655533	-0.677993	-0.666701	-0.703415	-0.750538	-0.56071	-0.514284	-0.469486	-0.464066	-0.44226	-0.431895	-0.498814	-0.587329	-0.675239	-0.75639	-0.815948	-0.797809	-0.803501	-0.779084	-0.847893	-0.866631	-0.862155	-0.810389	-0.766719	-0.769882	-0.805195	-0.750687	-0.724383	-0.637309
Cell27	-0.0655716	-0.296881	-0.221597	-0.221348	-0.208128	-0.243748	-0.239855	-0.198696	-0.190946	-0.271886	-0.226307	-0.164566	-0.144757	-0.175813	-0.144777	-0.0601057	-0.076264	-0.0265329	-0.0465531	-0.0736096	-0.0780926	0.0581013	0.158596	0.26849	0.26016	0.298425	0.343597	0.444846	0.417613	0.35895	0.177479	0.0917196	-0.0414283	-0.109798	-0.185995	-0.219808	-0.256886	-0.249395	-0.260781	-0.248004	-0.217511	-0.165818	-0.148726	-0.135912	-0.185674	-0.188461	-0.179108	-0.122346	-0.0418629
Cell28	2.36734	0.852303	0.870538	0.66126	0.643712	0.696164	0.817113	0.929296	0.911172	0.972313	1.00478	1.10535	1.03375	0.937405	0.606941	0.658848	0.668305	0.528481	0.513425	0.630854	0.816123	0.905284	1.07618	1.34244	1.20678	1.21189	1.33849	1.3063	1.15908	0.908541	1.03704	0.944419	0.750429	0.595368	0.71284	0.699536	0.73385	0.740376	0.772778	0.70691	0.679539	0.695855	0.890707	0.669787	0.76201	0.839866	0.880798	0.987114	0.849192
Cell29	-0.331249	-0.208854	-0.291945	-0.28645	-0.290731	-0.340651	-0.400379	-0.399138	-0.412474	-0.421374	-0.454113	-0.478001	-0.491034	-0.521693	-0.433313	-0.387206	-0.353496	-0.270752	-0.253649	-0.193899	-0.211978	-0.203146	-0.134002	-0.0992712	-0.105737	-0.141244	-0.157162	-0.0994364	-0.107163	-0.0906677	-0.138329	-0.164035	-0.198115	-0.139246	-0.090701	-0.0831405	-0.096765	-0.0391376	-0.0397828	0.0678181	0.0614679	-0.00272764	-0.0232521	-0.102815	-0.197569	-0.232384	-0.280978	-0.318283	-0.400114
Cell30	0.746342	-0.234169	-0.317864	-0.0983962	-0.000706941	-0.038788	0.0895021	0.181942	0.363915	0.422443	0.406445	0.224615	0.187972	0.12746	0.140638	0.119626	0.87218	1.44234	1.94778	2.76975	3.56846	4.03408	4.50677	4.49569	4.47227	3.81844	3.22104	2.65706	1.87925	1.10559	0.624512	0.304189	0.367348	0.349746	0.286848	0.152768	0.139436	0.105975	0.0503769	0.0488627	-0.115668	-0.266911	-0.296483	-0.247343	-0.235609	-0.224327	-0.202125	-0.10578	-0.0738735
Cell31	1.95164	0.705381	0.480843	0.309241	0.182277	-0.0515407	-0.0801842	-0.073338	-0.109249	-0.0956524	-0.135812	-0.157834	-0.171898	-0.191159	-0.201048	-0.217329	0.110291	0.184089	0.178236	0.201591	0.254215	0.260847	0.27879	0.330102	0.376988	0.0560429	0.0431353	-0.0355189	-0.061284	-0.040424	-0.00481156	-0.0258558	-0.0147319	-0.0158418	-0.0444578	-0.057668	-0.0206547	-0.0227118	-0.098599	-0.102192	-0.0805988	-0.138254	-0.19598	-0.195961	-0.223228	-0.239114	-0.18053	-0.15031	-0.176829
Cell32	-0.551935	-0.635912	-0.52895	-0.375422	-0.300858	-0.290611	-0.251717	-0.231484	-0.216695	-0.279009	-0.268123	-0.397301	-0.545071	-0.536054	-0.470409	-0.445399	-0.33891	-0.2668	-0.192415	-0.241026	-0.253853	-0.155139	-0.0777858	-0.115349	-0.172453	-0.11625	-0.00242637	0.0777405	0.164873	0.194282	0.163172	0.165929	0.193047	0.284964	0.231384	0.128067	-0.00600902	-0.0842435	-0.0368838	-0.0549633	-0.10431	-0.0801026	-0.145044	-0.234258	-0.309628	-0.342476	-0.379959	-0.397618	-0.436922
Cell33	-0.609528	-0.00356529	-0.204457	-0.271528	-0.203137	-0.180523	-0.248482	-0.270057	-0.315611	-0.253125	-0.237336	-0.0879256	-0.110214	-0.0926898	-0.0318963	0.0273518	0.0483812	0.0338342	-0.0430808	-0.200248	-0.316843	-0.299784	-0.417339	-0.38262	-0.414041	-0.373605	-0.174218	-0.126007	-0.0146723	0.123986	0.00922554	0.0872752	0.0160306	-0.0803111	-0.24207	-0.372562	-0.354135	-0.416296	-0.475663	-0.453359	-0.476514	-0.429222	-0.440916	-0.488081	-0.521444	-0.610027	-0.571578	-0.57302	-0.520238
Cell34	-0.30455	-0.2362	-0.267295	-0.270821	-0.250423	-0.246391	-0.257735	-0.250639	-0.235243	-0.247219	-0.245759	-0.206112	-0.18464	-0.207027	-0.203414	-0.192072	-0.162716	-0.149269	-0.136573	-0.119782	-0.0793891	0.0205915	0.145624	0.305949	0.330931	0.328016	0.331767	0.342732	0.311376	0.257503	0.145566	0.0258184	-0.13578	-0.194603	-0.238151	-0.282516	-0.297647	-0.29977	-0.333201	-0.336447	-0.348412	-0.339941	-0.325701	-0.301584	-0.285673	-0.28862	-0.287723	-0.265386	-0.27578
Cell35	-0.120878	-0.256017	-0.304703	-0.316254	-0.304832	-0.321759	-0.332663	-0.3278	-0.322939	-0.332438	-0.316526	-0.305304	-0.301412	-0.307644	-0.268344	-0.257117	-0.235912	-0.223262	-0.21431	-0.207766	-0.180977	-0.153824	0.0159533	0.0205216	0.0217571	0.0178499	0.0565014	0.0600496	0.041675	0.00284055	-0.0438287	-0.190812	-0.240273	-0.224194	-0.235457	-0.267719	-0.278852	-0.279021	-0.268874	-0.265245	-0.287713	-0.283051	-0.308093	-0.316997	-0.327166	-0.326868	-0.330071	-0.339036	-0.337206
Cell36	3.1419	1.42419	0.978891	0.838043	0.765486	0.501062	0.389433	0.477719	0.498615	0.406689	0.263514	0.182077	0.611991	0.610776	1.06466	1.19341	1.15883	1.11656	1.1096	1.12193	1.11025	0.644946	0.477136	-0.0890123	-0.293406	0.267233	0.925354	1.2794	1.57929	1.73006	1.85812	1.9493	1.98729	1.99101	1.41468	0.791377	0.39321	0.109237	-0.0636171	-0.201817	-0.330091	-0.301274	-0.281106	-0.307575	-0.357926	-0.0778084	0.0254913	0.175531	0.315126
Cell37	1.80774	1.32071	1.06858	0.831829	0.712395	0.588898	0.544434	0.678358	0.887258	1.10242	1.49323	1.7211	1.85111	2.05723	2.20816	2.17256	2.12816	2.01246	1.74251	1.33649	1.16185	1.08228	0.931739	0.672825	0.497856	0.362033	0.229673	0.151193	0.195543	0.0517517	-0.00972572	-0.0765578	-0.0338196	-0.0579438	0.00621752	0.0433498	0.0344675	-0.0995043	-0.0390176	-0.102362	-0.086891	-0.146188	-0.0360277	-0.187586	-0.291339	-0.39921	-0.262278	-0.152477	-0.101466
Cell38	-0.779222	-0.713359	-0.620519	-0.645432	-0.657567	-0.631002	-0.647234	-0.636176	-0.672665	-0.651586	-0.6499	-0.585629	-0.603417	-0.602265	-0.627479	-0.581353	-0.620138	-0.558559	-0.591764	-0.622588	-0.66441	-0.685304	-0.734442	-0.718625	-0.675675	-0.46286	-0.258462	-0.0265237	0.271354	0.589331	0.88872	1.14147	1.28188	1.31744	1.23781	1.00612	0.817285	0.556037	0.297793	0.0420926	-0.149231	-0.297824	-0.326005	-0.39514	-0.404685	-0.4634	-0.531485	-0.528387	-0.497937
Cell39	0.205363	0.108141	-0.0216887	0.00149133	0.0768555	0.0634427	0.0528335	0.0829876	0.0953223	0.108591	0.155585	0.156868	0.0755105	0.123221	0.14824	0.132464	0.0991422	0.0946352	0.117313	0.0851495	0.0739136	0.08686	0.0468533	0.0385642	0.0532939	0.0679232	0.136462	0.188745	0.180765	0.226077	0.270538	0.27953	0.262315	0.291861	0.280975	0.29888	0.228333	0.199191	0.122041	0.056177	0.0696071	0.0652973	0.0402078	0.0290907	-0.0862521	-0.0892462	-0.0895514	-0.041315	-0.0343007
Cell40	0.0559531	0.055273	-0.0625982	-0.0545679	-0.0429371	-0.0725532	-0.106144	-0.0341152	-0.0197451	-0.0148166	-0.0195937	-0.00308047	0.0276804	0.0231476	0.0334464	0.0446015	-0.0239393	-0.0247553	-0.0557869	-0.0643016	-0.0323772	-0.00586759	0.0264875	0.0688481	0.0695568	0.0867684	0.081114	0.11285	0.122262	0.0851382	0.0456631	0.000842903	-0.0570595	-0.0660678	-0.0821003	-0.0683918	-0.0609586	-0.0501868	-0.0823892	-0.090299	-0.0918894	-0.066543	-0.0705071	-0.101812	-0.140702	-0.160569	-0.17427	-0.140127	-0.175173
Cell41	0.690207	0.446949	0.0945388	0.311126	0.810097	0.842715	0.730089	0.744307	0.860129	0.894117	0.828096	0.808449	0.51696	0.382876	0.338146	0.516069	0.556865	0.505439	0.628876	0.623811	0.548558	0.552357	0.495153	0.485914	0.587327	0.618437	0.809489	0.776443	0.760144	0.762247	0.649944	0.69213	0.64686	0.42511	0.29158	0.309411	0.357789	0.312281	0.299199	0.455713	0.472219	0.490396	0.497021	0.526343	0.351568	0.309259	0.282212	0.191607	0.140263
Cell42	-0.129932	-0.307796	-0.331281	-0.354023	-0.33517	-0.370686	-0.377818	-0.346825	-0.342255	-0.355266	-0.346712	-0.333036	-0.332219	-0.348615	-0.311636	-0.274299	-0.26946	-0.24212	-0.210004	-0.17043	-0.0943086	-0.0285595	0.0215175	0.0423064	0.0367612	0.0295651	0.0280965	0.00979494	-0.0316429	-0.102235	-0.177173	-0.233847	-0.287199	-0.303388	-0.333244	-0.322465	-0.319285	-0.346968	-0.378944	-0.38309	-0.380407	-0.382432	-0.396078	-0.407169	-0.454071	-0.482869	-0.462874	-0.43931	-0.441168
Cell43	0.264701	0.162043	-0.126822	-0.106973	0.0666373	0.0230866	-0.0471455	-0.0270717	0.0669156	0.0387998	0.108721	0.143511	0.0163749	-0.086427	-0.0334613	-0.0443065	0.0168308	-0.00311379	0.0496328	-0.0397635	-0.104001	-0.131426	-0.10473	-0.151186	-0.111605	-0.0297196	0.184379	0.282687	0.323095	0.334404	0.370453	0.396937	0.406737	0.341592	0.278786	0.204241	0.142836	0.122247	0.152404	0.201051	0.188514	0.172104	0.211375	0.148554	0.0259796	-0.0120381	-0.0423438	-0.0584375	-0.103587
Cell44	0.676359	-0.00754638	-0.0378247	-0.184195	-0.103351	-0.18819	-0.22435	-0.235734	-0.21029	-0.22597	-0.204308	-0.159695	-0.0798063	-0.238792	-0.20424	-0.140836	-0.111793	-0.219153	-0.240526	-0.210601	-0.23109	-0.272786	-0.194019	-0.243563	-0.282011	-0.352709	-0.215109	-0.193974	-0.204805	-0.217431	-0.286712	-0.236861	-0.277706	-0.193486	-0.137235	-0.216439	-0.205573	-0.226074	-0.214086	-0.103147	-0.211281	-0.178764	-0.152969	-0.207715	-0.192783	-0.270948	-0.2373	-0.238461	-0.306461
Cell45	1.29453	0.797306	0.595689	0.555944	0.556917	0.497439	0.540593	0.612623	0.67678	0.699861	0.825768	0.948346	1.01464	1.01503	1.00131	0.954045	0.834424	0.836045	0.827896	0.755107	0.833274	0.885384	0.998728	1.1967	1.34171	1.5194	1.71202	1.77292	1.82211	1.69001	1.60792	1.46362	1.22911	1.13044	0.951592	0.73178	0.656976	0.462012	0.339947	0.311575	0.369636	0.409002	0.372213	0.348451	0.311854	0.299907	0.402502	0.44662	0.482501
Cell46	0.280037	0.153304	0.128136	0.0790745	0.0452681	-0.0143921	-0.031968	-0.0566622	-0.0297501	-0.0359588	-0.0169937	-0.0654161	-0.0754792	-0.0905777	-0.0700063	-0.035294	0.0255263	0.0841373	0.0958632	0.153793	0.282626	0.473091	0.679394	0.889322	0.923218	0.986218	0.959094	0.916918	0.877453	0.869822	0.745513	0.599695	0.446665	0.411232	0.293383	0.277295	0.261037	0.21089	0.109379	0.0247002	-0.049311	-0.107506	-0.164238	-0.226948	-0.306257	-0.337407	-0.29779	-0.28794	-0.271071
Cell47	0.342866	0.182241	0.143756	0.0518891	0.00148913	-0.0824574	-0.110965	-0.147083	-0.164068	-0.210867	-0.24021	-0.258842	-0.273185	-0.283765	-0.226275	-0.153091	-0.098844	-0.0568676	0.00190495	0.0856132	0.190976	0.24929	0.289394	0.255578	0.16624	0.169526	0.121179	0.090206	0.0353798	-0.0693017	-0.166788	-0.200998	-0.20031	-0.164311	-0.153455	-0.177231	-0.215901	-0.269007	-0.233259	-0.161516	-0.122947	-0.100418	-0.126107	-0.18466	-0.160981	-0.137029	-0.0710007	-0.0446906	-0.0630168
Cell48	0.624542	0.763292	0.552262	0.427487	0.335312	0.226817	0.0953422	0.116729	0.0758678	0.0579327	0.060999	0.0145686	0.000672802	-0.0268335	0.0448147	0.0661544	0.0804701	0.183344	0.188255	0.231179	0.33008	0.541902	0.699091	0.758547	0.763101	0.719158	0.654836	0.593918	0.629503	0.607027	0.443869	0.379848	0.241132	0.26047	0.248771	0.338758	0.349541	0.256851	0.131205	0.0973221	0.051053	0.134216	0.0740781	0.0607147	-0.0178743	0.0528168	0.161627	0.312803	0.426586
Cell49	0.0146598	-0.139797	-0.118283	0.0325862	0.506293	0.486059	0.519728	0.524499	0.554023	0.691625	0.654581	0.641772	0.300295	0.12142	0.0978286	0.0559831	0.188789	0.200859	0.0356386	-0.0213314	0.0377445	0.13388	0.323608	0.461341	0.938137	1.12868	1.22849	1.39356	1.34938	1.32328	1.22653	1.1941	1.18538	0.98236	0.895743	0.995814	0.894746	0.850483	0.85788	0.96029	0.88676	0.866485	0.560824	0.346166	0.134599	0.076813	0.142852	0.14737	0.0436884
Cell50	0.0519225	0.0585396	0.178331	0.096424	0.0757513	0.0788089	0.0706491	0.160316	0.103882	0.152227	0.197921	0.323036	0.39914	0.348323	0.323443	0.334053	0.262392	0.372214	0.397833	0.385993	0.459431	0.545298	0.672257	0.816695	0.920912	1.09803	1.13405	1.29163	1.32103	1.22865	1.02989	1.06739	0.95332	0.842362	0.684878	0.504094	0.172426	0.106804	0.0608728	0.151616	0.0445427	0.118388	0.123493	0.0905931	0.162811	0.347789	0.356914	0.440109	0.438046
[truncated: 2,161 more columns]
