# Supplementary material for: Rapid, biochemical tagging of cellular activity history in vivo
Source: Nat Methods. 2024 Aug 5;21(9):1725–35. doi: 10.1038/s41592-024-02375-7 (PMC11399108; doi:10.1038/s41592-024-02375-7)
Supplement: Supplementary file 21 — Statistical source data. [file 41592_2024_2375_MOESM21_ESM.xlsx]

## Sheet: ExtendedData Fig10D
Saline	Psilocybin
102.366	155.987
151.112	151.112
180.36	160.861
224.231	194.983
185.234	263.228

## Sheet: ExtendedData Fig10F
Saline	Psilocybin
4.87459	131.614
14.6238	199.858
4.87459	102.366
43.8713	155.987
19.4983	180.36
